# Supplementary material for: Genome‐wide binding analysis of AtGNC and AtCGA1 demonstrates their cross‐regulation and common and specific functions
Source: Plant Direct. 2017 Oct 16;1(4):e00016. doi: 10.1002/pld3.16 (PMC6508505; doi:10.1002/pld3.16)
Supplement: Supplementary file 2 [file PLD3-1-e00016-s002.xlsx]

## Sheet: GNC_Rep1
Supplemental Dataset S1. Annotation for all the peaks related to GNC and CGA1 binding identified by MACS program
PeakID	Chr	Start	End	Peak Score	length	summit	tags	FE	P-value	Annotation	Distance to TSS	Gene Name	Gene Alias	Gene Description
MACS_peak_1484	2	9608	10328	556.44	720	400	320	8.76	2.26986e-56	promoter-TSS (AT2G01023.1)	-201	AT2G01023	-	uncharacterized protein
MACS_peak_748	1	14040511	14040697	239.11	186	93	18	19.36	1.22744e-24	promoter-TSS (AT1G37007.1)	-314	AT1G37010	T32E20.23|T32E20_23	uncharacterized protein
MACS_peak_865	1	18296312	18296869	231.79	557	137	36	23.91	6.62217e-24	TTS (AT1G49430.1)	3271	LCR16	low-molecular-weight cysteine-rich 16	low-molecular-weight cysteine-rich 16
MACS_peak_2916	3	8409869	8410607	211.62	738	372	37	22.58	6.88652e-22	promoter-TSS (AT3G23450.1)	-195	AT3G23450	-	uncharacterized protein
MACS_peak_40	1	515674	515846	203.75	172	86	15	16.13	4.21697e-21	promoter-TSS (AT1G02475.1)	266	AT1G02480	51953.TRNA-PHE-1	tRNA
MACS_peak_79	1	1029093	1030131	203.08	1038	768	42	12.9	4.9204e-21	promoter-TSS (AT1G04000.1)	-493	AT1G04000	F21M11.6|F21M11_6	uncharacterized protein
MACS_peak_3392	3	19535584	19536481	202.57	897	755	40	15.46	5.5335e-21	TTS (AT3G52710.1)	1448	AT3G52710	-	uncharacterized protein
MACS_peak_5279	5	18462203	18463000	200.66	797	680	39	13.39	8.59014e-21	intron (AT5G45550.1, intron 1 of 6)	440	AT5G45550	MFC19.22|MFC19_22	maintenance of ploidy protein MOB1
MACS_peak_2175	2	15250164	15250537	199.56	373	148	27	19.36	1.10662e-20	intron (AT2G36370.1, intron 10 of 18)	2558	AT2G36370	F2H17.2|F2H17_2	BTB/POZ domain-containing protein FBL11
MACS_peak_2024	2	12893539	12894032	198.8	493	236	31	22.91	1.31826e-20	Intergenic	-1249	AT2G30220	T9D9.3|T9D9_3	GDSL-like Lipase/Acylhydrolase family protein
MACS_peak_4327	4	16021658	16022478	193.38	820	282	38	15.87	4.59198e-20	promoter-TSS (AT4G33220.1)	-371	PME44	A. THALIANA PECTIN METHYLESTERASE 44|ATPME44|F4I10.150|F4I10_150|pectin methylesterase 44	pectinesterase 44
MACS_peak_2328	2	18120315	18120819	192.99	504	134	31	18.47	5.02343e-20	intron (AT2G43710.2, intron 1 of 2)	605	SSI2	F18O19.18|FAB2|FATTY ACID BIOSYNTHESIS 2	acyl-[acyl-carrier-protein] desaturase
MACS_peak_1936	2	11338872	11339066	188.88	194	97	16	16.63	1.2942e-19	promoter-TSS (AT2G26660.1)	37	SPX2	ARABIDOPSIS THALIANA SPX DOMAIN GENE 2|ATSPX2|F18A8.3|F18A8_3|SPX domain gene 2	SPX domain-containing protein 2
MACS_peak_3039	3	10513242	10514058	188.47	816	283	36	16.13	1.42233e-19	TTS (AT3G28190.1)	1112	AT3G28193	-	uncharacterized protein
MACS_peak_668	1	12064982	12065899	187.89	917	625	40	17.21	1.62555e-19	exon (AT1G33260.2, exon 2 of 2)	932	AT1G33260	T16O9.6|T16O9_6	probable receptor-like protein kinase
MACS_peak_3843	4	7193840	7194028	185.02	188	94	16	16.01	3.14775e-19	exon (AT4G12000.1, exon 3 of 4)	1218	AT4G12000	F16J13.70|F16J13_70	SNARE associated Golgi family protein
MACS_peak_5031	5	12607296	12607555	182.92	259	129	24	17.39	5.10505e-19	promoter-TSS (AT5G33380.1)	-384	AT5G33380	F19N2.100|F19N2_100	pseudo
MACS_peak_4371	2	18810938	18811346	181.37	408	159	20	21.39	6.43335e-19	promoter-TSS (AT2G45660.1)	-39	AGL20	AGAMOUS-like 20|ATSOC1|F17K2.19|MADS-BOX PROTEIN AGL20|SOC1|SUPPRESSOR OF OVEREXPRESSION OF CO 1	MADS-box protein SOC1
MACS_peak_3445	3	20542853	20543040	181.32	187	93	16	15.42	7.37904e-19	exon (AT3G55410.1, exon 2 of 9)	1512	AT3G55410	-	2-oxoglutarate dehydrogenase, E1 component
MACS_peak_5250	5	17989376	17989944	181.22	568	449	31	16.13	7.55092e-19	promoter-TSS (AT5G44600.1)	-201	AT5G44600	K15C23.4|K15C23_4	S-adenosyl-L-methionine-dependent methyltransferase domain-containing protein
MACS_peak_4451	4	18259007	18259580	180.17	573	426	30	18.28	9.61612e-19	promoter-TSS (AT4G39210.1)	-315	APL3	T22F8.110|T22F8_110	glucose-1-phosphate adenylyltransferase large subunit 3
MACS_peak_2170	2	15167924	15168291	180.09	367	184	26	18.52	9.7949e-19	promoter-TSS (AT2G36140.1)	-433	AT2G36145	-	uncharacterized protein
MACS_peak_3407	3	19898304	19898850	178.32	546	313	30	17.15	1.47231e-18	TTS (AT3G53690.1)	-1165	AT3G53680	-	Acyl-CoA N-acyltransferase with RING/FYVE/PHD-type zinc finger domain-containing protein
MACS_peak_4246	4	14742549	14743369	178.28	820	145	35	12.81	1.48594e-18	exon (AT4G30150.1, exon 2 of 10)	507	AT4G30150	F6G3.180|F6G3_180	uncharacterized protein
MACS_peak_1419	1	29006827	29007473	177.01	646	290	32	19.33	1.99067e-18	Intergenic	-2059	AT1G77200	T14N5.6|T14N5_6	ERF/AP2 transcription factor family protein DREB A-4
MACS_peak_4977	5	9820561	9821034	175.56	473	375	30	15.37	2.77971e-18	exon (AT5G27730.1, exon 3 of 13)	549	AT5G27730	T1G16.60|T1G16_60	uncharacterized protein
MACS_peak_2640	3	3658194	3658965	175.27	771	434	36	19.39	2.97167e-18	Intergenic	-1797	AT3G11590	-	uncharacterized protein
MACS_peak_3787	4	6029617	6029973	172.47	356	147	24	16.13	5.66239e-18	promoter-TSS (AT4G09530.1)	-71	AT4G09530	T15G18.50|T15G18_50	SAUR-like auxin-responsive protein
MACS_peak_531	1	9267017	9267779	172.26	762	295	37	16.84	5.94292e-18	Intergenic	2994	AT1G26773	-	uncharacterized protein
MACS_peak_5330	5	19611381	19611782	170.83	401	258	25	21.51	8.26038e-18	promoter-TSS (AT5G48390.1)	-480	ATZIP4	MJE7.2|MJE7_2	ZIP4-like protein
MACS_peak_1541	2	1115710	1115921	169.87	211	105	16	17.2	1.03039e-17	exon (AT2G03667.1, exon 7 of 14)	1689	AT2G03667	-	asparagine synthase
MACS_peak_3298	3	17964075	17964243	169.87	168	84	13	13.98	1.03039e-17	intron (AT3G48500.2, intron 7 of 10)	1955	PDE312	PIGMENT DEFECTIVE 312|PLASTID TRANSCRIPTIONALLY ACTIVE 10|PTAC10	RNA binding protein PDE312
MACS_peak_252	1	3948141	3948302	169.73	161	80	13	12.43	1.06414e-17	promoter-TSS (AT1G11710.1)	-492	AT1G11710	F25C20.14|F25C20_14	pentatricopeptide repeat-containing protein
MACS_peak_3268	3	17501044	17501581	168.91	537	324	28	12.9	1.28529e-17	TTS (AT3G47490.3)	2976	AT3G47490	-	HNH endonuclease
MACS_peak_3952	4	9505694	9506424	168.69	730	469	32	13.98	1.35207e-17	promoter-TSS (AT4G16890.1)	-604	SNC1	BAL|BALL|CONSTITUTIVE 1|DL4475C|FCAALL.51|SUPPRESSOR OF NPR1-1	protein SUPPRESSOR OF npr1-1, CONSTITUTIVE 1
MACS_peak_4544	5	1553142	1554115	164.83	973	267	38	12.53	3.28852e-17	TTS (AT5G05240.1)	2241	AT5G05230	K18I23.3|K18I23_3	U-box domain-containing protein 62
MACS_peak_3254	3	17218342	17218948	164.11	606	288	29	19.3	3.8815e-17	exon (AT3G46740.1, exon 1 of 7)	698	TOC75-III	MAR1|MODIFIER OF ARG1 1|translocon at the outer envelope membrane of chloroplasts 75-III	protein TOC75-3
MACS_peak_2702	3	4615794	4616483	162.5	689	551	31	14.49	5.62341e-17	Intergenic	-1291	APG12B	APG12|AUTOPHAGY 12|AUTOPHAGY 12 B	ubiquitin-like protein ATG12B
MACS_peak_1443	1	29575701	29576425	161.86	724	390	34	14.17	6.51628e-17	promoter-TSS (AT1G78620.2)	107	emb1473	T30F21.4|T30F21_4|embryo defective 1473	50S ribosomal protein L13
MACS_peak_4066	4	11645863	11646747	161.27	884	598	38	11.95	7.46449e-17	3' UTR (AT4G21960.1, exon 4 of 4)	2087	AT4G21950	F1N20.4	uncharacterized protein
MACS_peak_3828	4	6781066	6781448	159.17	382	268	25	16.44	1.2106e-16	intron (AT4G11130.1, intron 1 of 3)	735	RDR2	RNA-dependent RNA polymerase 2|SILENCING MOVEMENT DEFICIENT 1|SMD1|T22B4.110|T22B4_110	RNA-dependent RNA polymerase 2
MACS_peak_1577	2	1845504	1845785	159.12	281	140	22	21.04	1.22462e-16	exon (AT2G05120.2, exon 4 of 8)	1213	AT2G05120	F5G3.2|F5G3_2	nucleoporin, Nup133/Nup155-like protein
MACS_peak_5581	5	24200409	24200629	158.93	220	110	16	17.2	1.27938e-16	5' UTR (AT5G60100.2, exon 2 of 10)	845	PRR3	APRR3|MGO3.8|MGO3_8|pseudo-response regulator 3	pseudo-response regulator 3
MACS_peak_4345	4	16311804	16312393	158.49	589	270	30	13.79	1.41579e-16	TTS (AT4G34050.2)	1284	CCoAOMT1	F28A23.190|F28A23_190|caffeoyl coenzyme A O-methyltransferase 1	putative caffeoyl-CoA O-methyltransferase
MACS_peak_4643	5	3607959	3608158	158.39	199	99	15	14.23	1.44877e-16	exon (AT5G11310.1, exon 2 of 2)	1657	AT5G11310	F2I11.200|F2I11_200	pentatricopeptide repeat-containing protein
MACS_peak_2533	3	1686728	1687233	158.37	505	241	28	19.31	1.45546e-16	exon (AT3G05710.1, exon 7 of 8)	1978	SYP43	ATSYP43|F18C1.2|F18C1_2|syntaxin of plants 43	syntaxin-43
MACS_peak_5647	5	25420410	25420610	157.29	200	100	16	13.42	1.86638e-16	intron (AT5G63490.1, intron 7 of 14)	1674	AT5G63490	MLE2.12|MLE2_12	CBS / octicosapeptide/Phox/Bemp1 domain-containing protein
MACS_peak_4599	5	2856372	2856964	156.08	592	492	29	12.69	2.46604e-16	promoter-TSS (AT5G08770.1)	-72	AT5G08780	-	winged-helix DNA-binding transcription factor family protein
MACS_peak_770	1	16277728	16278592	156.05	864	729	33	10.75	2.48313e-16	exon (AT1G43190.2, exon 2 of 15)	453	PTB3	F1I21.14|F1I21_14|polypyrimidine tract-binding protein 3	polypyrimidine tract-binding protein 3
MACS_peak_439	1	7326628	7326807	155.96	179	89	13	13.51	2.53513e-16	exon (AT1G20980.1, exon 3 of 10)	2130	SPL14	ATSPL14|F9H16.3|F9H16_3|FBR6|SPL1R2|SQUAMOSA PROMOTER BINDING PROTEIN-LIKE 14|squamosa promoter binding protein-like 14	squamosa promoter binding-like protein 14
MACS_peak_5263	5	18143749	18143997	155.65	248	124	20	16.49	2.7227e-16	exon (AT5G44925.1, exon 1 of 1)	-1726	ARAD2	ARABINAN DEFICIENT 2|ARABINOSYLTRANSFERASE|K21C13.11|K21C13_11	putative arabinosyltransferase
MACS_peak_1378	1	28218054	28218759	155.44	705	560	30	13.94	2.85759e-16	promoter-TSS (AT1G75190.1)	-77	AT1G75180	F22H5.9|F22H5_9	Erythronate-4-phosphate dehydrogenase family protein
MACS_peak_5658	5	25620092	25620809	155.2	717	322	31	13.17	3.01995e-16	promoter-TSS (AT5G64010.1)	-272	AT5G64010	MBM17.11|MBM17_11	uncharacterized protein
MACS_peak_3965	4	9813180	9813937	154.44	757	631	35	10.69	3.59749e-16	exon (AT4G17610.1, exon 5 of 35)	1351	AT4G17610	DL4840C|FCAALL.71	tRNA/rRNA methyltransferase (SpoU) family protein
MACS_peak_2940	3	8869702	8870229	153.45	527	353	27	13.95	4.51856e-16	intron (AT3G24430.1, intron 8 of 13)	2235	HCF101	HIGH-CHLOROPHYLL-FLUORESCENCE 101	protein high chlorophyll fluorescence 101
MACS_peak_1528	2	832356	832723	152.74	367	140	24	20.09	5.32108e-16	promoter-TSS (AT2G02860.1)	-85	SUT2	ARABIDOPSIS THALIANA SUCROSE TRANSPORTER 3|ATSUC3|ATSUT2|SUC3|SUCROSE TRANSPORTER 3|T17M13.3|T17M13_3|sucrose transporter 2	sucrose transport protein SUC3
MACS_peak_2481	3	649423	649696	152.24	273	136	20	19.92	5.97035e-16	promoter-TSS (AT3G02910.1)	-254	AT3G02910	F13E7.14|F13E7_14	AIG2-like (avirulence induced gene) family protein
MACS_peak_3433	3	20262288	20263183	151.67	895	545	33	13.98	6.80769e-16	intron (AT3G54740.1, intron 1 of 4)	345	AT3G54740	-	uncharacterized protein
MACS_peak_978	1	20349244	20349666	151.53	422	273	26	13.66	7.03072e-16	promoter-TSS (AT1G54490.1)	-736	XRN4	5'-3' EXORIBONUCLEASE|ACC INSENSITIVE 1|AIN1|ATXRN4|EIN5|ETHYLENE INSENSITIVE 5|EXORIBONUCLEASE 4|F20D21.30|F20D21_30|exoribonuclease 4	5'-3' exoribonuclease 4
MACS_peak_2593	3	2929375	2930056	150.96	681	292	30	14.94	8.01678e-16	exon (AT3G09540.1, exon 3 of 5)	1512	AT3G09540	-	pectin lyase-like superfamily protein
MACS_peak_2385	2	18878793	18879546	150.92	753	557	32	15.39	8.09096e-16	exon (AT2G45880.1, exon 9 of 11)	3276	AT2G45870	F4I18.15	Bestrophin-like protein
MACS_peak_3713	4	2536706	2537253	150.83	547	330	27	15.13	8.26038e-16	promoter-TSS (AT4G04970.1)	-59	GSL1	ATGSL01|ATGSL1|GLUCAN SYNTHASE LIKE 1|GLUCAN SYNTHASE LIKE-1|GSL01|T32N4.8|T32N4_8|glucan synthase-like 1	glucan synthase-like 1
MACS_peak_287	1	4541752	4542543	150.63	791	485	31	10.75	8.64968e-16	promoter-TSS (AT1G13260.1)	-20	RAV1	EDF4|ETHYLENE RESPONSE DNA BINDING FACTOR 4|T6J4.2|T6J4_2|related to ABI3/VP1 1	AP2/ERF and B3 domain-containing transcription factor RAV1
MACS_peak_1166	1	24365994	24366488	149.75	494	298	25	17.2	1.05925e-15	promoter-TSS (AT1G65541.1)	-69	AT1G65541	-	uncharacterized protein
MACS_peak_5304	5	19117365	19117586	149.39	222	111	18	13.88	1.1508e-15	exon (AT5G47060.1, exon 2 of 2)	688	AT5G47060	MQD22.20|MQD22_20	uncharacterized protein
MACS_peak_1121	1	23325518	23325740	149.39	221	110	18	13.88	1.1508e-15	exon (AT1G62970.1, exon 1 of 1)	2312	AT1G62970	F16P17.12|F16P17_12	chaperone DnaJ-domain containing protein
MACS_peak_2193	2	15547095	15547835	149.03	740	344	35	13.11	1.25026e-15	intron (AT2G37020.1, intron 3 of 6)	952	AT2G37020	T1J8.20|T1J8_20	translin family protein
MACS_peak_3317	3	18248101	18248429	148.77	328	214	21	18.28	1.32739e-15	Intergenic	-1511	AT3G49220	-	putative pectinesterase/pectinesterase inhibitor 34
MACS_peak_5138	5	15835135	15835315	148.69	180	90	13	12.43	1.35207e-15	promoter-TSS (AT5G39540.1)	-805	AT5G39540	MIJ24.2|MIJ24_2	F-box associated ubiquitination effector family protein
MACS_peak_4693	5	4595276	4595506	148.18	181	90	13	13.98	1.52055e-15	TTS (AT5G14240.1)	2269	AT5G14240	F18O22.30|F18O22_30	Thioredoxin superfamily protein
MACS_peak_1811	2	8603368	8603549	148.18	230	115	16	17.2	1.52055e-15	exon (AT2G19920.1, exon 14 of 18)	-2702	AT2G19910	F6F22.6|F6F22_6	probable RNA-dependent RNA polymerase 3
MACS_peak_1442	1	29509867	29510380	147.73	513	222	26	14	1.68655e-15	exon (AT1G78430.1, exon 3 of 3)	1165	RIP2	F3F9.6|F3F9_6|ROP interactive partner 2	ROP interactive partner 4
MACS_peak_5745	Pt	110291	114390	147.34	4099	974	1970	2.31	1.84502e-15	exon (ATCG01010.1, exon 1 of 1)	297
MACS_peak_2730	3	5118181	5118367	147.19	186	93	13	13.81	1.90985e-15	TTS (AT3G15190.1)	786	AT3G15200	-	pentatricopeptide repeat-containing protein
MACS_peak_2792	3	6383967	6384429	146.98	462	138	24	17.2	2.00447e-15	exon (AT3G18550.2, exon 1 of 4)	429	BRC1	ATTCP18|BRANCHED 1|TCP18	transcription factor TCP18
MACS_peak_4142	4	12790998	12791451	146.7	453	261	25	14.34	2.13796e-15	intron (AT4G24820.2, intron 5 of 8)	-1434	AT4G24810	F6I7.20|F6I7_20	protein kinase family protein
MACS_peak_5322	5	19522464	19523116	146.45	652	264	30	15.59	2.26464e-15	exon (AT5G48150.2, exon 4 of 4)	1863	PAT1	MIF21.4|MIF21_4|phytochrome a signal transduction 1	GRAS family transcription factor
MACS_peak_2480	3	646379	646915	146.28	536	131	26	14.43	2.35505e-15	TTS (AT3G02890.1)	837	AT3G02900	F13E7.15|F13E7_15	uncharacterized protein
MACS_peak_1952	2	11601621	11602587	146.19	966	638	43	8.58	2.40436e-15	intron (AT2G27150.1, intron 1 of 9)	350	AAO3	ABSCISIC ALDEHYDE OXIDASE 3|AOdelta|Aldehyde oxidase delta|Arabidopsis thaliana aldehyde oxidase 3|At-AO3|AtAAO3|F20F1.2|F20F1_2|abscisic aldehyde oxidase 3	abscisic-aldehyde oxidase
MACS_peak_2378	2	18806327	18806736	145.81	409	308	23	17.67	2.62422e-15	TTS (AT2G45650.1)	2182	AGL6	AGAMOUS-like 6|F17K2.18	agamous-like MADS-box protein AGL6
MACS_peak_2815	3	6794971	6795722	145.81	751	468	31	16.66	2.62422e-15	TTS (AT3G19560.1)	2036	AT3G19560	-	putative F-box protein
MACS_peak_665	1	12030364	12030596	145.68	232	116	18	14.84	2.70396e-15	promoter-TSS (AT1G33180.1)	-105	AT1G33180	-	pseudo
MACS_peak_2248	2	16547132	16547848	145.65	716	176	30	17.2	2.7227e-15	Intergenic	-1906	EXPA4	ATEXP4|ATEXPA4|ATHEXP ALPHA 1.6|F17A14.7|F17A14_7|expansin A4	expansin A4
MACS_peak_2006	2	12637847	12638316	145.53	469	163	24	16.13	2.79898e-15	promoter-TSS (AT2G29525.1)	146	AT2G29520	42492.TRNA-VAL-1	tRNA
MACS_peak_4043	4	11240699	11241463	145.49	764	398	32	9.3	2.82488e-15	promoter-TSS (AT4G21060.2)	351	AT4G21060	T13K14.220|T13K14_220	galactosyltransferase family protein
MACS_peak_3822	4	6643820	6644499	145.15	679	576	32	10.72	3.05492e-15	exon (AT4G10800.1, exon 2 of 2)	851	AT4G10800	F25I24.10|F25I24_10	uncharacterized protein
MACS_peak_4188	4	13644621	13644894	144.28	273	136	19	19.5	3.7325e-15	promoter-TSS (AT4G27250.1)	-279	AT4G27250	M4I22.60|M4I22_60	Rossmann-fold NAD(P)-binding domain-containing protein
MACS_peak_5243	5	17802319	17802842	144.07	523	245	25	17.2	3.91742e-15	intron (AT5G44200.2, intron 6 of 8)	1484	CBP20	ATCBP20|CAP-binding protein 20|MLN1.12|MLN1_12	nuclear cap-binding protein subunit 20
MACS_peak_257	1	4020764	4020920	143.57	156	78	11	11.19	4.39542e-15	promoter-TSS (AT1G11915.1)	141	APA1	ATAPA1|F12F1.24|F12F1_24|aspartic proteinase A1	aspartic proteinase A1
MACS_peak_313	1	5032428	5032629	143.22	201	100	14	14.18	4.76431e-15	TTS (AT1G14650.2)	3919	NHX8	ATNHX8|F10B6.1|F10B6_1|Na+/H+ exchanger 8|SODIUM HYDROGEN EXCHANGER 8	sodium/hydrogen exchanger 8
MACS_peak_2866	3	7703835	7703993	142.64	158	79	12	9.56	5.44503e-15	promoter-TSS (AT3G21865.1)	-529	PEX22	peroxin 22	peroxisome biogenesis protein 22
MACS_peak_1187	1	24828372	24828560	142.17	188	94	13	13	6.06736e-15	promoter-TSS (AT1G66550.2)	-36	WRKY67	ATWRKY67|F28G11.3|F28G11_3|WRKY DNA-binding protein 67	putative WRKY transcription factor 67
MACS_peak_4333	4	16127673	16127874	142.02	201	100	15	13.28	6.28058e-15	intron (AT4G33530.1, intron 8 of 9)	2685	KUP5	K+ uptake permease 5|T16L1.20|T16L1_20	K+ uptake permease 5
MACS_peak_1682	2	6546303	6547273	141.79	970	222	33	12.9	6.62217e-15	Intergenic	-2593	AT2G15100	T15J14.14|T15J14_14	pseudo
MACS_peak_5015	5	11058961	11059449	141.72	488	243	24	16.13	6.72977e-15	TTS (AT5G29026.1)	1419	AT5G29026	-	pseudo
MACS_peak_4832	5	6765832	6766601	141.56	769	644	33	12.76	6.98232e-15	intron (AT5G20030.1, intron 1 of 2)	452	AT5G20030	F28I16.180|F28I16_180	plant Tudor-like RNA-binding protein
MACS_peak_3485	3	21301717	21301963	141.48	246	123	17	16.86	7.11214e-15	intron (AT3G57540.1, intron 1 of 1)	1221	AT3G57540	-	Remorin family protein
MACS_peak_56	1	782677	783265	141.17	588	234	26	11.83	7.63836e-15	promoter-TSS (AT1G03210.1)	23	AT1G03210	F15K9.19|F15K9_19	Phenazine biosynthesis PhzC/PhzF protein
MACS_peak_1966	2	11897313	11897899	140.76	586	449	26	14.94	8.3946e-15	promoter-TSS (AT2G27940.1)	-336	AT2G27940	T1E2.14|T1E2_14	RING-H2 finger protein ATL57
MACS_peak_4005	4	10696369	10696865	140.63	496	359	26	11.73	8.64968e-15	TTS (AT4G19650.1)	1626	NPR4	ATNPR4|NPR1-like protein 4|T16H5.20|T16H5_20	NPR1-like protein 4
MACS_peak_4401	4	17351438	17351877	140.63	439	294	24	11.48	8.64968e-15	5' UTR (AT4G36840.1, exon 1 of 1)	305	AT4G36840	AP22.62|AP22_62	galactose oxidase/kelch motif-containing protein
MACS_peak_2713	3	4758435	4759325	140.53	890	564	32	12.47	8.85116e-15	intron (AT3G14270.1, intron 9 of 11)	3515	AT3G14280	-	uncharacterized protein
MACS_peak_1654	2	5407989	5408437	140.5	448	163	23	16.13	8.91251e-15	Intergenic	2317	AT2G13116	-	pseudo
MACS_peak_759	1	15934028	15934244	140.45	216	108	15	14.7	9.01571e-15	intron (AT1G42470.1, intron 32 of 36)	-2071	AT1G42480	T8D8.4|T8D8_4	uncharacterized protein
MACS_peak_3632	4	445417	446523	140.15	1106	836	35	10.75	9.66051e-15	TTS (AT4G01020.1)	126	AT4G01023	-	RING/U-box domain-containing protein
MACS_peak_2093	2	13866597	13867296	140.01	699	404	28	15.05	9.977e-15	promoter-TSS (AT2G32700.5)	78	LUH	F24L7.16|F24L7_16|LEUNIG_homolog	WD40 repeat protein MUCILAGE-MODIFIED 1
MACS_peak_1672	2	6246204	6246703	139.59	499	278	24	17.2	1.09901e-14	TTS (AT2G14620.1)	1673	XTH10	T6B13.14|T6B13_14|xyloglucan endotransglucosylase/hydrolase 10	xyloglucan endotransglucosylase/hydrolase protein 10
MACS_peak_1261	1	26193451	26193906	138.65	455	128	25	17.71	1.36458e-14	promoter-TSS (AT1G69630.1)	-505	AT1G69630	F24J1.28	F-box/LRR-repeat protein 13
MACS_peak_5368	5	20504931	20505380	138.48	449	308	24	22	1.41906e-14	TTS (AT5G50360.1)	1182	AT5G50360	MXI22.7|MXI22_7	uncharacterized protein
MACS_peak_2694	3	4536896	4537364	138.42	468	175	24	15.94	1.4388e-14	Intergenic	-1263	ATBFRUCT1	ARABIDOPSIS THALIANA CELL WALL INVERTASE 1|ATCWINV1	beta-fructofuranosidase, insoluble isoenzyme CWINV1
MACS_peak_3608	3	23362403	23363148	138.29	745	403	32	17.08	1.48252e-14	Intergenic	-1087	AT3G63233	-	uncharacterized protein
MACS_peak_3520	3	21854877	21855383	138.26	506	380	24	15.05	1.49279e-14	5' UTR (AT3G59110.1, exon 1 of 8)	411	AT3G59110	-	protein kinase family protein
MACS_peak_146	1	2014294	2014999	137.9	705	480	30	11.95	1.62181e-14	exon (AT1G06580.1, exon 1 of 1)	-1102	PDS1	4-HYDROXYPHENYLPYRUVATE DIOXYGENASE|F12K11.9|F12K11_9|HPD|P-HYDROXYPHENYLPYRUVATE DIOXYGENASE|phytoene desaturation 1	4-hydroxyphenylpyruvate dioxygenase
MACS_peak_2178	2	15317760	15318116	137.73	356	145	22	15.63	1.68655e-14	promoter-TSS (AT2G36500.1)	-90	AT2G36500	F1O11.13|F1O11_13	CBS / octicosapeptide/Phox/Bemp1 domain-containing protein
MACS_peak_3462	3	20941210	20941917	137.68	707	333	29	12.84	1.70608e-14	promoter-TSS (AT3G56490.1)	62	HIT3	HINT1|HIS triad family protein 3|HISTIDINE TRIAD NUCLEOTIDE-BINDING 1	HIS triad family protein 3
MACS_peak_812	1	17202274	17202439	137.64	165	82	11	11.83	1.72187e-14	TTS (AT1G46048.1)	208	AT1G46048	F2G19.36	pseudo
MACS_peak_3922	4	8798688	8798931	137.64	243	121	16	17.2	1.72187e-14	Intergenic	-4517	AT4G15390	DL3740C|FCAALL.282	HXXXD-type acyl-transferase family protein
MACS_peak_3227	3	16790380	16791206	137.62	826	435	42	12.23	1.72982e-14	promoter-TSS (AT3G45740.1)	32	AT3G45740	-	hydrolase family protein / HAD-superfamily protein
MACS_peak_2734	3	5218829	5219220	137.25	391	247	22	16.07	1.88365e-14	exon (AT3G15470.1, exon 1 of 7)	1193	AT3G15470	-	WD40 domain-containing protein
MACS_peak_2302	2	17547088	17547703	137.19	615	391	27	14.94	1.90985e-14	promoter-TSS (AT2G42050.1)	-699	AT2G42060	T6D20.5|T6D20_5	cysteine/histidine-rich C1 domain-containing protein
MACS_peak_468	1	7872581	7873046	137.07	465	141	23	18.28	1.96336e-14	TTS (AT1G22275.1)	-1053	PAPP2C	T16E15.10|T16E15_10|phytochrome-associated protein phosphatase type 2C	phytochrome-associated protein phosphatase type 2C
MACS_peak_23	1	280304	280471	137.05	167	83	11	11.74	1.97242e-14	intron (AT1G01770.1, intron 8 of 15)	1773	AT1G01770	T1N6.18|T1N6_18	uncharacterized protein
MACS_peak_2509	3	1256497	1257198	136.82	701	357	29	16.52	2.0797e-14	promoter-TSS (AT3G04620.1)	21	AT3G04620	F7O18.10|F7O18_10	DUO1-activated nucleic acid binding protein
MACS_peak_1534	2	969736	970395	136.81	203	101	14	13.13	2.08449e-14	promoter-TSS (AT2G03210.1)	-48	FUT2	ATFUT2|T18E12.12|T18E12_12|fucosyltransferase 2	fucosyltransferase 2
MACS_peak_153	1	2241064	2241267	136.81	659	376	28	12.79	2.08449e-14	TTS (AT1G07280.2)	2936	AT1G07280	F22G5.38|F22G5_38	tetratricopeptide repeat-containing protein-like protein
MACS_peak_1539	2	1044198	1044694	136.57	496	160	25	14.17	2.20293e-14	TTS (AT2G03450.1)	546	AT2G03460	T4M8.11|T4M8_11	galactose oxidase/kelch-like protein
MACS_peak_4268	4	15139221	15139703	136.42	482	137	24	20.09	2.28034e-14	promoter-TSS (AT4G31130.1)	-622	AT4G31130	F6E21.50|F6E21_50	uncharacterized protein
MACS_peak_2818	3	6838509	6839018	136.15	509	145	24	16.93	2.42661e-14	Intergenic	-1517	AT3G19680	-	uncharacterized protein
MACS_peak_3630	4	363942	364522	136.09	580	349	26	16.14	2.46037e-14	promoter-TSS (AT4G00870.1)	504	AT4G00872	-	plant invertase/pectin methylesterase inhibitor domain-containing protein
MACS_peak_4908	5	8290827	8291405	136.02	578	229	26	17.08	2.50035e-14	Intergenic	-3077	AT5G24320	MOP9.16|MOP9_16	transducin/WD40 domain-containing protein
MACS_peak_3971	4	9977326	9978408	135.74	1082	854	34	8.6	2.66686e-14	TTS (AT4G17980.1)	310	AT4G17975	67119.TRNA-CYS-1	tRNA
MACS_peak_1519	2	565706	566725	135.7	1019	401	35	12.43	2.69153e-14	Intergenic	-1657	AT2G02190	F5O4.4|F5O4_4	pseudo
MACS_peak_2647	3	3795750	3795985	135.65	235	117	16	16.78	2.7227e-14	intron (AT3G11964.1, intron 33 of 39)	9437	AT3G11960	-	Cleavage and polyadenylation specificity factor (CPSF) A subunit protein
MACS_peak_125	1	1682232	1682614	135.63	382	131	21	18.28	2.73527e-14	promoter-TSS (AT1G05630.2)	-24	5PTASE13	AT5PTASE13|F3F20.8|F3F20_8	Type I inositol-1,4,5-trisphosphate 5-phosphatase 13
MACS_peak_4677	5	4372673	4372829	135.53	156	78	11	10.15	2.79898e-14	TTS (AT5G13590.1)	2059	AT5G13580	T6I14.7	ABC transporter G family member 6
MACS_peak_2165	2	15137898	15138469	135.43	571	356	25	21.51	2.86418e-14	promoter-TSS (AT2G36053.1)	-812	AT2G36053	-	uncharacterized protein
MACS_peak_2238	2	16292702	16293436	135.31	734	110	33	10.03	2.94442e-14	intron (AT2G39010.1, intron 2 of 3)	1592	PIP2E	PIP2;6|PLASMA MEMBRANE INTRINSIC PROTEIN 2;6|T7F6.18|T7F6_18|plasma membrane intrinsic protein 2E	plasma membrane intrinsic protein 2E
MACS_peak_729	1	13470487	13470976	135.29	489	268	25	15.63	2.95801e-14	5' UTR (AT1G36070.2, exon 1 of 10)	167	AT1G36070	F5J5.6|F5J5_6	transducin/WD-40 repeat-containing protein
MACS_peak_4519	5	871038	871676	135.13	638	256	27	14.18	3.06902e-14	promoter-TSS (AT5G03490.1)	-103	AT5G03490	F12E4.260|F12E4_260	UDP-glycosyltransferase 89A2
MACS_peak_5344	5	20099181	20099885	135.02	704	456	29	10.56	3.14775e-14	Intergenic	-1046	AT5G49530	K6M13.8|K6M13_8	SIN-like protein
MACS_peak_3310	3	18131616	18132449	134.9	833	572	30	11.64	3.23594e-14	TTS (AT3G48890.1)	204	AT3G48900	-	single-stranded DNA endonuclease family protein
MACS_peak_2741	3	5347488	5348197	134.88	709	504	28	11.43	3.25087e-14	TTS (AT3G15810.1)	1445	AT3G15810	-	uncharacterized protein
MACS_peak_4763	5	5458867	5459460	134.73	593	294	31	13.36	3.36512e-14	exon (AT5G16630.1, exon 13 of 13)	-1812	AT5G16640	MTG13.9|MTG13_9	pentatricopeptide repeat-containing protein
MACS_peak_690	1	12497732	12498111	134.53	379	142	21	15.8	3.52371e-14	promoter-TSS (AT1G34290.1)	-78	RLP5	AtRLP5|F23M19.6|F23M19_6|receptor like protein 5	receptor like protein 5
MACS_peak_2486	3	847241	847818	134.41	577	167	25	18.28	3.62243e-14	intron (AT3G03540.1, intron 2 of 4)	767	NPC5	T21P5.4|non-specific phospholipase C5	non-specific phospholipase C5
MACS_peak_3225	3	16785076	16785464	134.3	388	287	21	11.83	3.71535e-14	TTS (AT3G45710.1)	224	AT3G45720	-	putative nitrate excretion transporter 7
MACS_peak_1904	2	10500436	10501035	134.13	599	266	26	12.26	3.86367e-14	intron (AT2G24690.1, intron 7 of 10)	2009	AT2G24683	-	uncharacterized protein
MACS_peak_1246	1	26075422	26075972	134.07	550	312	26	16.88	3.91742e-14	intron (AT1G69360.1, intron 1 of 3)	557	AT1G69360	F10D13.5|F10D13_5	uncharacterized protein
MACS_peak_4590	5	2665532	2666418	134.01	886	572	32	14.62	3.97192e-14	promoter-TSS (AT5G08280.1)	-1	YLS8	YELLOW-LEAF-SPECIFIC GENE 8	thioredoxin-like protein YLS8
MACS_peak_4736	5	5133065	5133647	133.57	582	201	25	12.9	4.39542e-14	TTS (AT5G15730.1)	2853	AT5G15730	F14F8.110|F14F8_110	probable leucine-rich repeat receptor-like serine/threonine-protein kinase
MACS_peak_4415	4	17616542	17617179	133.23	637	465	30	10.36	4.75335e-14	3' UTR (AT4G37470.1, exon 2 of 2)	-1085	SRFR1	F6G17.110|F6G17_110|SUPPRESSOR OF RPS4-RLD 1	suppressor of RPS4-RLD 1
MACS_peak_1781	2	8023920	8024536	132.96	616	319	29	14.02	5.05825e-14	Intergenic	-2806	OFP7	ARABIDOPSIS THALIANA OVATE FAMILY PROTEIN 7|ATOFP7|F24H14.15|F24H14_15|ovate family protein 7	ovate family protein 7
MACS_peak_4570	5	2194575	2194912	132.91	337	123	22	14.02	5.11682e-14	exon (AT5G07060.1, exon 4 of 4)	1128	AT5G07060	MOJ9.23|MOJ9_23	MOS4-associated complex subunit 5C
MACS_peak_1699	2	6894311	6894884	132.75	573	461	26	11.57	5.30884e-14	TTS (AT2G15830.1)	480	AT2G15830	F19G14.17|F19G14_17	uncharacterized protein
MACS_peak_302	1	4755463	4755634	132.73	171	85	12	10.71	5.33335e-14	promoter-TSS (AT1G13900.1)	31	AT1G13900	F16A14.11|F16A14_11	putative inactive purple acid phosphatase 2
MACS_peak_800	1	17070473	17070701	132.6	228	114	15	15.13	5.49541e-14	TTS (AT1G45140.1)	3969	AT1G45140	F27F5.33	pseudo
MACS_peak_2911	3	8265227	8265702	132.15	475	358	24	12.3	6.09537e-14	promoter-TSS (AT3G23165.1)	-405	LCR42	low-molecular-weight cysteine-rich 42	low-molecular-weight cysteine-rich 42
MACS_peak_4249	4	14813185	14814001	131.9	816	583	30	11.1	6.45654e-14	promoter-TSS (AT4G30250.1)	-772	AT4G30250	F9N11.100|F9N11_100	P-loop containing nucleoside triphosphate hydrolases superfamily protein
MACS_peak_2555	3	2286064	2286521	131.66	457	346	23	14.94	6.82339e-14	promoter-TSS (AT3G07180.2)	691	AT3G07185	60248.TRNA-LYS-1	tRNA
MACS_peak_1831	2	9016188	9016470	131.61	282	141	19	18.93	6.9024e-14	exon (AT2G20990.1, exon 7 of 11)	1767	SYTA	ARABIDOPSIS THALIANA SYNAPTOTAGMIN A|ATSYTA|F26H11.25|NTMC2T1.1|NTMC2TYPE1.1|SYNAPTOTAGMIN 1|SYT1|synaptotagmin A	synaptotagmin A
MACS_peak_533	1	9279383	9279784	131.49	401	296	21	19.36	7.09578e-14	TTS (AT1G26796.1)	631	AT1G26796	-	self-incompatibility protein S1 family protein
MACS_peak_3776	4	5609613	5610027	131.45	414	277	22	13.95	7.16143e-14	intron (AT4G08790.1, intron 4 of 8)	1395	AT4G08790	T32A17.100|T32A17_100	Nitrilase/cyanide hydratase and apolipoprotein N-acyltransferase family protein
MACS_peak_3330	3	18449778	18450216	131.01	438	301	22	14.68	7.92501e-14	TTS (AT3G49750.1)	408	AT3G49744	-	uncharacterized protein
MACS_peak_4772	5	5639049	5639499	130.84	450	184	22	20.43	8.24138e-14	TTS (AT5G17160.1)	318	AT5G17150	F2K13.300|F2K13_300	Cystatin/monellin superfamily protein
MACS_peak_628	1	11303603	11304151	130.72	548	350	24	12.9	8.47227e-14	exon (AT1G31570.1, exon 1 of 1)	5287	AT1G31570	T8E3.18	pseudo
MACS_peak_4858	5	7288091	7289049	130.63	958	275	36	10.63	8.64968e-14	exon (AT5G22020.1, exon 2 of 3)	912	AT5G22020	-	strictosidine synthase family protein
MACS_peak_4866	5	7456744	7457390	130.49	646	302	27	12.75	8.93305e-14	promoter-TSS (AT5G22480.1)	-382	AT5G22480	MQJ16.2|MQJ16_2	ZPR1 zinc-finger domain protein
MACS_peak_2898	3	8073821	8074587	130.27	766	628	28	13.98	9.39723e-14	promoter-TSS (AT3G22820.1)	-66	AT3G22820	-	allergen-related protein
MACS_peak_141	1	1916025	1916609	129.95	584	430	31	12.62	1.01158e-13	promoter-TSS (AT1G06265.2)	-39	AT1G06265	-	ncRNA
MACS_peak_1068	1	22188413	22188917	129.7	504	135	23	13.98	1.07152e-13	exon (AT1G60160.1, exon 8 of 8)	2730	AT1G60160	T13D8.5|T13D8_5	putative potassium transporter 12
MACS_peak_481	1	8148811	8149221	129.61	410	279	21	20.43	1.09396e-13	exon (AT1G23010.1, exon 2 of 4)	1752	LPR1	F19G10.5|F19G10_5|Low Phosphate Root1	multi-copper oxidase
MACS_peak_5516	5	23238641	23239008	129.31	367	184	20	13.98	1.1722e-13	Intergenic	-2253	HA3	AHA3|ARABIDOPSIS THALIANA ARABIDOPSIS H(+)-ATPASE|ATAHA3|H(+)-ATPase 3|MJB24.16|MJB24_16|P-TYPE H(+)-ATPASE ISOFORM 3	H(+)-ATPase 3
MACS_peak_1370	1	28109091	28109364	129.15	273	136	19	16.22	1.21619e-13	exon (AT1G74810.1, exon 4 of 13)	754	BOR5	F9E10.34|F9E10_34	boron transporter 5
MACS_peak_3671	4	1163277	1163867	128.63	590	449	26	12.38	1.37088e-13	exon (AT4G02660.1, exon 16 of 20)	4724	AT4G02655	-	uncharacterized protein
MACS_peak_231	1	3559631	3560272	128.58	641	326	28	13.28	1.38676e-13	exon (AT1G10710.1, exon 6 of 10)	1594	PHS1	POOR HOMOLOGOUS SYNAPSIS 1|T16B5.15	poor homologous synapsis 1
MACS_peak_2552	3	2198325	2198895	128.55	570	327	26	11.03	1.39637e-13	Intergenic	1487	AT3G06962	-	ncRNA
MACS_peak_3328	3	18418728	18419543	128.19	815	461	32	10.28	1.51705e-13	promoter-TSS (AT3G49668.1)	-858	AT3G49668	-	ncRNA
MACS_peak_2316	2	17696583	17696789	127.52	206	103	15	11.21	1.77011e-13	promoter-TSS (AT2G42490.1)	-833	AT2G42490	MHK10.21|MHK10_21	copper amine oxidase family protein
MACS_peak_4862	5	7355518	7355743	127.3	242	121	15	16.13	1.86209e-13	promoter-TSS (AT5G22200.1)	-57	AT5G22200	-	late embryogenesis abundant hydroxyproline-rich glycoprotein
MACS_peak_743	1	13914762	13914940	127.3	177	88	11	11.83	1.86209e-13	TTS (AT1G36750.1)	1246	AT1G36750	T15P17.5	pseudo
MACS_peak_547	1	9437390	9437567	127.3	178	89	11	11.83	1.86209e-13	exon (AT1G27170.2, exon 4 of 5)	-2380	AT1G27180	T7N9.24|T7N9_24	TIR-NBS-LRR class disease resistance protein
MACS_peak_3600	3	23201587	23201876	127.3	218	109	14	15.05	1.86209e-13	exon (AT3G62720.1, exon 1 of 1)	576	XT1	ATXT1|XXT1|XYG XYLOSYLTRANSFERASE 1|xylosyltransferase 1	xyloglucan 6-xylosyltransferase
MACS_peak_1025	1	21323692	21323910	127.3	192	96	12	12.9	1.86209e-13	exon (AT1G57570.1, exon 6 of 7)	-1278	AT1G57580	T8L23.5|T8L23_5	F-box protein
MACS_peak_460	1	7709364	7709606	127.3	173	86	11	11.83	1.86209e-13	TTS (AT1G21925.1)	1240	AT1G21925	-	plant thionin family protein
MACS_peak_3781	4	5717738	5717944	127.3	189	94	12	12.9	1.86209e-13	Intergenic	5495	AT4G08910	T3H13.6|T3H13_6	uncharacterized protein
MACS_peak_2380	2	18821209	18821382	127.3	289	144	18	19.36	1.86209e-13	exon (AT2G45685.1, exon 1 of 1)	593	AT2G45680	F17K2.21	transcription factor TCP9
MACS_peak_4582	5	2533119	2533385	127.3	206	103	13	13.98	1.86209e-13	promoter-TSS (AT5G07940.2)	-472	AT5G07940	F13G24.140	uncharacterized protein
MACS_peak_4009	4	10740669	10740844	127.3	175	87	11	11.83	1.86209e-13	promoter-TSS (AT4G19740.1)	-137	AT4G19740	T16H5.100|T16H5_100	glycosyl hydrolase family protein
MACS_peak_3548	3	22404927	22405116	127.3	266	133	17	18.28	1.86209e-13	promoter-TSS (AT3G60610.1)	26	AT3G60610	-	pseudo
MACS_peak_1783	2	8047570	8047762	127.3	225	112	14	15.05	1.86209e-13	Intergenic	-2658	AT2G18540	F24H14.11|F24H14_11	cupin family protein
MACS_peak_5197	5	16946152	16946345	127.17	193	96	13	12.24	1.91867e-13	intron (AT5G42390.1, intron 3 of 23)	998	AT5G42390	MDH9.8|MDH9_8	Insulinase (peptidase family M16) family protein
MACS_peak_107	1	1374298	1374845	126.5	547	270	24	13.34	2.23872e-13	intron (AT1G04870.1, intron 3 of 6)	1170	PRMT10	ATPRMT10|F13M7.14|F13M7_14|protein arginine methyltransferase 10	arginine methyltransferase 10
MACS_peak_932	1	19617207	19617379	126.5	172	86	13	8.63	2.23872e-13	TTS (AT1G52680.1)	279	AT1G52670	F6D8.11|F6D8_11	Single hybrid motif superfamily protein
MACS_peak_2498	3	1003648	1003897	126.41	249	124	16	17	2.2856e-13	intron (AT3G03900.1, intron 2 of 5)	498	APK3	F20H23.5|F20H23_5|adenosine-5'-phosphosulfate (APS) kinase 3	adenosine-5'-phosphosulfate (APS) kinase 3
MACS_peak_3908	4	8520019	8520187	126.29	168	84	12	9.89	2.34963e-13	promoter-TSS (AT4G14890.1)	360	OASA1	ATCYS-3A|CYTACS1|DL3480C|FCAALL.34|O-ACETHYLSERINE SULFHYDRYLASE|O-ACETYLSERINE (THIOL)LYASE|O-acetylserine (thiol) lyase (OAS-TL) isoform A1|OLD3|ONSET OF LEAF DEATH 3	O-acetylserine (thiol) lyase (OAS-TL) isoform A1
MACS_peak_698	1	12851553	12851934	126.26	381	117	20	13.98	2.36592e-13	promoter-TSS (AT1G35140.1)	-253	PHI-1	EXL7|EXORDIUM LIKE 7|PHOSPHATE-INDUCED 1|T32G9.32|T32G9_32	protein EXORDIUM LIKE 1
MACS_peak_1328	1	27308050	27308708	125.82	658	262	29	10.72	2.61818e-13	promoter-TSS (AT1G72520.1)	-136	AT1G72520	T10D10.1|T10D10_1	lipoxygenase 4
MACS_peak_2777	3	6160282	6160654	125.45	372	80	20	12.47	2.85102e-13	TTS (AT3G18010.1)	2804	WOX1	WUSCHEL related homeobox 1	WUSCHEL-related homeobox 1
MACS_peak_1183	1	24774005	24774174	125.34	169	84	11	10.12	2.92415e-13	TTS (AT1G66410.2)	1810	CAM4	ACAM-4|CALMODULIN 4|T27F4.1|T27F4_1|calmodulin 4	calmodulin 4
MACS_peak_4865	5	7455876	7456068	125.34	192	96	13	11.95	2.92415e-13	intron (AT5G22480.1, intron 2 of 16)	713	AT5G22480	MQJ16.2|MQJ16_2	ZPR1 zinc-finger domain protein
MACS_peak_296	1	4649574	4650103	125.32	529	340	23	16.13	2.93765e-13	TTS (AT1G13600.1)	1630	bZIP58	AtbZIP58|F21F23.3|basic leucine-zipper 58	basic leucine-zipper 58
MACS_peak_1205	1	25220562	25221248	125.1	686	461	27	10.87	3.0903e-13	Intergenic	-5855	AT1G67328	-	ncRNA
MACS_peak_3260	3	17362110	17362453	124.99	343	114	19	11.83	3.16957e-13	promoter-TSS (AT3G47160.1)	-164	AT3G47160	-	RING/U-box domain-containing protein
MACS_peak_3788	4	6035345	6035525	124.93	180	90	13	9.42	3.21366e-13	exon (AT4G09540.1, exon 1 of 1)	728	AT4G09540	T15G18.40|T15G18_40	pseudo
MACS_peak_3526	3	21973619	21974151	124.81	532	327	23	9.68	3.3037e-13	intron (AT3G59450.1, intron 2 of 4)	1045	AT3G59450	-	putative calcium-binding protein CML46
MACS_peak_5661	5	25697995	25698185	124.77	267	133	17	17.67	3.33426e-13	TTS (AT5G64240.1)	881	AT5G64250	MSJ1.9|MSJ1_9	Aldolase-type TIM barrel family protein
MACS_peak_1740	2	7525310	7525577	124.77	190	95	12	12.47	3.33426e-13	Intergenic	-2232	AT2G17305	-	uncharacterized protein
MACS_peak_1216	1	25422072	25422525	124.66	453	334	22	14.12	3.41979e-13	exon (AT1G67800.2, exon 5 of 11)	1104	AT1G67800	F12A21.7|F12A21_7	Copine (Calcium-dependent phospholipid-binding protein) family protein
MACS_peak_3768	4	5314487	5315346	124.53	859	497	33	8.24	3.52371e-13	promoter-TSS (AT4G08390.4)	12	SAPX	STROMAL ASCORBATE PEROXIDASE|T28D5.80|T28D5_80|stromal ascorbate peroxidase	L-ascorbate peroxidase S
MACS_peak_4168	4	13258471	13259024	124.49	476	394	22	11.64	3.55631e-13	exon (AT4G26170.1, exon 6 of 6)	1818	AT4G26170	T25K17.5	uncharacterized protein
MACS_peak_3584	3	23026543	23027019	124.49	553	199	27	15.04	3.55631e-13	3' UTR (AT3G62210.1, exon 2 of 2)	-1049	AT3G62200	-	putative endonuclease or glycosyl hydrolase
MACS_peak_5198	5	16966726	16967072	124.31	346	243	19	13.98	3.70681e-13	Intergenic	-1759	AT5G42420	MDH9.11|MDH9_11	Nucleotide-sugar transporter family protein
MACS_peak_1429	1	29218559	29218996	124.23	437	204	21	13.98	3.77572e-13	Intergenic	-1760	PIP5K2	phosphatidylinositol-4-phosphate 5-kinase 2	phosphatidylinositol-4-phosphate 5-kinase 2
MACS_peak_4715	5	4852552	4853604	124.2	1052	478	40	10.55	3.80189e-13	promoter-TSS (AT5G14995.1)	-335	AT5G14995	-	ECA1 gametogenesis related family protein
MACS_peak_1789	2	8138783	8138979	124.16	196	98	13	11.77	3.83707e-13	promoter-TSS (AT2G18780.1)	-763	AT2G18780	MSF3.16|MSF3_16	F-box protein
MACS_peak_5603	5	24567635	24567804	124.16	169	84	11	9.96	3.83707e-13	intron (AT5G61060.1, intron 10 of 12)	-1105	AT5G61050	MAF19.6|MAF19_6	histone deacetylase-like protein
MACS_peak_3293	3	17818329	17818740	124.07	411	267	22	14.54	3.91742e-13	intron (AT3G48190.1, intron 46 of 78)	14196	AT3G48195	-	Phox (PX) domain-containing protein
MACS_peak_700	1	12904739	12905087	123.87	348	203	19	16.13	4.10204e-13	Intergenic	-4001	AT1G35220	T9I1.1|T9I1_1	uncharacterized protein
MACS_peak_4625	5	3213645	3213906	123.86	261	130	17	15.34	4.1115e-13	intron (AT5G10240.2, intron 10 of 13)	-1353	AT5G10235	67608.TRNA-ARG-1|67609.TRNA-ARG-1	tRNA
MACS_peak_1292	1	26635087	26635272	123.54	185	92	13	10.36	4.42588e-13	Intergenic	-1075	AT1G70640	F5A18.18|F5A18_18	octicosapeptide/Phox/Bem1p (PB1) domain-containing protein
MACS_peak_3646	4	623538	624186	123.48	648	511	29	13.5	4.48745e-13	TTS (AT4G01460.1)	1988	TIP1;3	ATTIP1.3|F11O4.1|F11O4_1|GAMMA-TIP3|tonoplast intrinsic protein 1;3	aquaporin TIP1-3
MACS_peak_5067	5	13959773	13960168	123.34	395	133	20	13.98	4.63447e-13	promoter-TSS (AT5G35790.1)	-218	G6PD1	MWP19.3|glucose-6-phosphate dehydrogenase 1	glucose-6-phosphate dehydrogenase 1
MACS_peak_5386	5	21069067	21070088	123.17	1021	692	35	14.73	4.81948e-13	promoter-TSS (AT5G51830.1)	6	AT5G51830	MIO24.3|MIO24_3	pfkB-like carbohydrate kinase family protein
MACS_peak_3336	3	18539324	18539721	122.93	397	267	20	17.2	5.09331e-13	promoter-TSS (AT3G50010.1)	78	AT3G50010	-	cysteine/histidine-rich C1 domain-containing protein
MACS_peak_2207	2	15728556	15728798	122.85	242	121	15	15.2	5.188e-13	intron (AT2G37460.1, intron 1 of 5)	421	AT2G37460	F3G5.25|F3G5_25	nodulin MtN21-like transporter family protein
MACS_peak_3055	3	10803447	10804269	122.71	822	365	29	9	5.35797e-13	TTS (AT3G28770.1)	4600	AT3G28780	-	uncharacterized protein
MACS_peak_3763	4	5242728	5243326	122.56	598	463	24	11.83	5.54626e-13	Intergenic	-1864	AT4G08300	T12G13.140|T12G13_140	nodulin MtN21 /EamA-like transporter family protein
MACS_peak_1741	2	7554608	7554782	122.54	174	87	11	11.1	5.57186e-13	promoter-TSS (AT2G17390.1)	-935	AKR2B	F5J6.15|F5J6_15|ankyrin repeat-containing 2B	ankyrin repeat-containing 2B
MACS_peak_4285	4	15447509	15447890	122.16	655	358	25	20.43	6.08135e-13	promoter-TSS (AT4G31920.1)	-741	RR10	ARR10|F11C18.3|response regulator 10	two-component response regulator ARR10
MACS_peak_3316	3	18246567	18247222	122.16	381	121	22	13.19	6.08135e-13	Intergenic	-2881	AT3G49220	-	putative pectinesterase/pectinesterase inhibitor 34
MACS_peak_5611	5	24692374	24692687	122.12	313	184	18	16.13	6.13762e-13	Intergenic	-1436	MYB28	AtMYB28|HAG1|HIGH ALIPHATIC GLUCOSINOLATE 1|MFB13.22|MFB13_22|PMG1|PRODUCTION OF METHIONINE-DERIVED GLUCOSINOLATE 1|myb domain protein 28	transcription factor MYB28
MACS_peak_5688	5	26104293	26104719	121.95	426	123	22	12.87	6.38263e-13	promoter-TSS (AT5G65310.2)	108	HB5	ATHB-5|ATHB5|MNA5.4|MNA5_4|homeobox protein 5	homeobox-leucine zipper protein ATHB-5
MACS_peak_4064	4	11612976	11613333	121.88	357	224	19	13.98	6.48634e-13	promoter-TSS (AT4G21890.1)	-252	AT4G21890	T8O5.100|T8O5_100	uncharacterized protein
MACS_peak_4316	4	15886931	15887259	121.88	328	189	19	16.8	6.48634e-13	TTS (AT4G32915.1)	1575	AT4G32915	-	uncharacterized protein
MACS_peak_2381	2	18846322	18846895	121.84	573	233	25	16.88	6.54636e-13	TTS (AT2G45760.1)	1212	BAP2	BAL|BON ASSOCIATION PROTEIN 1-LIKE|BON association protein 2|F4I18.26	BON1-associated protein 2
MACS_peak_772	1	16460853	16461353	121.63	500	268	22	18.28	6.87068e-13	TTS (AT1G43666.1)	631	AT1G43666	-	bifunctional inhibitor/lipid-transfer protein/seed storage 2S albumin superfamily protein
MACS_peak_892	1	18697576	18697808	121.6	232	116	15	14.94	6.91831e-13	TTS (AT1G50460.1)	2752	AT1G50470	F11F12.24|F11F12_24	F-box associated ubiquitination effector family protein
MACS_peak_3948	4	9383591	9384333	121.33	742	460	28	10.52	7.36207e-13	Intergenic	-1257	AT4G16670	DL4360W|FCAALL.2	uncharacterized protein
MACS_peak_4212	4	14070503	14070850	121.16	347	204	20	13.79	7.65597e-13	exon (AT4G28470.1, exon 7 of 23)	1868	RPN1B	26S proteasome regulatory subunit S2 1B|ATRPN1B|F20O9.150|F20O9_150	26S proteasome non-ATPase regulatory subunit 2 1B
MACS_peak_1827	2	8944704	8945366	121.14	662	346	25	13.98	7.6913e-13	promoter-TSS (AT2G20770.1)	209	AT2G20760	F5H14.27|F5H14_27	Clathrin light chain protein
MACS_peak_399	1	6754587	6754760	120.9	173	86	12	9.25	8.12831e-13	promoter-TSS (AT1G19490.1)	-675	AT1G19490	F18O14.41	basic-leucine zipper transcription factor family protein
MACS_peak_441	1	7347089	7347575	120.74	486	119	26	15.21	8.43335e-13	TTS (AT1G21010.1)	1176	AT1G21010	F9H16.19|F9H16_19	uncharacterized protein
MACS_peak_4637	5	3473541	3473846	120.57	305	180	18	14.37	8.77001e-13	promoter-TSS (AT5G10980.1)	-228	AT5G10980	T30N20.250|T30N20_250	histone H3.3
MACS_peak_3431	3	20232397	20232711	120.34	314	109	18	17.9	9.24698e-13	exon (AT3G54660.1, exon 2 of 11)	628	GR	ATGR2|EMB2360|glutathione reductase	glutathione reductase
MACS_peak_3357	3	18868379	18868947	120.25	568	339	24	12.95	9.44061e-13	exon (AT3G50760.1, exon 1 of 1)	598	GATL2	F18B3.40|galacturonosyltransferase-like 2	putative galacturonosyltransferase-like 2
MACS_peak_844	1	17942095	17942767	120.2	672	387	26	14.94	9.54993e-13	TTS (AT1G48530.1)	1884	AT1G48530	T1N15.15|T1N15_15	uncharacterized protein
MACS_peak_3977	4	10227370	10228091	120.06	444	311	21	11.43	9.86279e-13	promoter-TSS (AT4G18550.1)	-869	AT4G18550	F28J12.210|F28J12_210	phospholipase A1-IIgamma
MACS_peak_1023	1	21214949	21215393	120.06	721	277	27	12.81	9.86279e-13	promoter-TSS (AT1G56612.3)	218	AT1G56612	-	ncRNA
MACS_peak_1772	2	7899305	7899632	119.98	327	136	20	13.66	1.00462e-12	promoter-TSS (AT2G18160.1)	-227	bZIP2	ATBZIP2|F8D23.6|F8D23_6|G-BOX BINDING FACTOR 5|GBF5|TRANSCRIPTION FACTOR GBF5|basic leucine-zipper 2	basic leucine-zipper 2
MACS_peak_2823	3	6957520	6958248	119.92	728	317	27	16.94	1.01859e-12	promoter-TSS (AT3G19970.1)	-764	AT3G19970	-	uncharacterized protein
MACS_peak_798	1	17021358	17022076	119.52	718	365	33	11.22	1.11686e-12	promoter-TSS (AT1G45015.2)	33	AT1G45015	-	MD-2-related lipid recognition domain-containing protein
MACS_peak_2142	2	14769611	14770272	119.39	661	305	27	13.61	1.1508e-12	exon (AT2G35050.1, exon 2 of 9)	1218	AT2G35050	F19I3.28|F19I3_28	protein kinase family protein
MACS_peak_3601	3	23206765	23207229	119.21	464	344	21	16.13	1.1995e-12	TTS (AT3G62730.1)	568	AT3G62725	-	pseudo
MACS_peak_4391	4	17136623	17137087	119.21	464	144	21	15.05	1.1995e-12	TTS (AT4G36220.1)	2780	FAH1	CYP84A1|F23E13.110|F23E13_110|FERULATE-5-HYDROXYLASE|ferulic acid 5-hydroxylase 1	ferulic acid 5-hydroxylase 1
MACS_peak_3084	3	11667186	11667919	119.17	733	365	26	11.83	1.2106e-12	exon (AT3G29775.1, exon 1 of 1)	2197	AT3G29775	T26G12.20	pseudo
MACS_peak_3666	4	1044531	1045212	119.09	681	285	31	13.36	1.2331e-12	Intergenic	2121	SAG21	Arabidopsis thaliana late embryogenensis abundant like 5|AtLEA5|T14P8.2|T14P8_2|senescence-associated gene 21	senescence-associated protein SAG21
MACS_peak_1291	1	26624063	26624357	119.07	294	145	19	14.52	1.2388e-12	intron (AT1G70610.1, intron 9 of 17)	2249	TAP1	ATTAP1|F5A18.21|F5A18_21|transporter associated with antigen processing protein 1	ABC transporter B family member 26
MACS_peak_5147	5	16011017	16011639	118.92	622	333	24	13.98	1.28233e-12	exon (AT5G40000.1, exon 1 of 1)	1156	AT5G40000	MYH19.20|MYH19_20	AAA-type ATPase family protein
MACS_peak_5481	5	22651719	22652176	118.92	457	204	22	17.15	1.28233e-12	promoter-TSS (AT5G55930.1)	-767	OPT1	ARABIDOPSIS THALIANA OLIGOPEPTIDE TRANSPORTER 1|ATOPT1|MYN21.4|MYN21_4|oligopeptide transporter 1	oligopeptide transporter 1
MACS_peak_2947	3	8952832	8953296	118.59	464	337	21	16.01	1.38357e-12	TTS (AT3G24535.1)	161	AT3G24540	MOB24.4	proline-rich receptor-like protein kinase PERK3
MACS_peak_4528	5	1279013	1279187	118.58	174	87	11	10.52	1.38676e-12	promoter-TSS (AT5G04490.1)	-660	VTE5	T32M21.90|T32M21_90|vitamin E pathway gene 5	phytol kinase 1
MACS_peak_5134	5	15727754	15728174	118.39	420	283	20	11.83	1.44877e-12	promoter-TSS (AT5G39260.1)	-506	EXPA21	ATEXP21|ATEXPA21|ATHEXP ALPHA 1.20|EXP21|EXPANSIN 21|K3K3.110|K3K3_110|expansin A21	expansin A21
MACS_peak_3368	3	19234411	19234931	118.24	520	143	22	13.98	1.49968e-12	exon (AT3G51850.1, exon 6 of 7)	2204	CPK13	calcium-dependent protein kinase 13	calcium-dependent protein kinase 13
MACS_peak_4813	5	6417988	6418739	118.06	751	457	27	10.09	1.56315e-12	intron (AT5G19130.1, intron 3 of 5)	657	AT5G19130	T24G5.30|T24G5_30	GPI transamidase component family protein / Gaa1-like family protein
MACS_peak_2621	3	3429985	3430316	118.05	331	199	19	14.23	1.56675e-12	Intergenic	-3154	AZG1	ATAZG1|AZA-guanine resistant1	adenine/guanine permease AZG1
MACS_peak_5291	5	18811386	18811643	117.99	204	102	13	12.33	1.58855e-12	exon (AT5G46370.1, exon 1 of 2)	257	KCO2	ATKCO2|ATTPK2|CA2+ ACTIVATED OUTWARD RECTIFYING K+ CHANNEL 2|Ca2+ activated outward rectifying K+ channel 2|MPL12.17|MPL12_17|TANDEM PORE K+ CHANNEL 2	two-pore potassium channel 2
MACS_peak_1774	2	7918173	7918377	117.99	257	128	16	15.18	1.58855e-12	exon (AT2G18193.1, exon 1 of 2)	1002	AT2G18193	-	P-loop containing nucleoside triphosphate hydrolases superfamily protein
MACS_peak_1237	1	25842052	25842630	117.8	578	115	24	9.87	1.65959e-12	promoter-TSS (AT1G68795.1)	-689	CLE12	CLAVATA3/ESR-RELATED 12	protein CLAVATA3/ESR-related 12
MACS_peak_1357	1	27870340	27870760	117.74	420	124	21	18.17	1.68267e-12	TTS (AT1G74120.1)	-2182	CYP78A10	F2P9.2|F2P9_2|cytochrome P450|family 78|polypeptide 10|subfamily A	cytochrome P450, family 78, subfamily A, polypeptide 10
MACS_peak_5418	5	21692463	21693039	117.69	576	273	23	12.9	1.70216e-12	promoter-TSS (AT5G53451.1)	-518	AT5G53451	-	uncharacterized protein
MACS_peak_4916	5	8376625	8377002	117.67	377	128	19	13.98	1.71002e-12	Intergenic	-2019	DMR6	DOWNY MILDEW RESISTANT 6|K18P6.6|K18P6_6	putative 2OG-Fe(II) oxygenase
MACS_peak_5407	5	21464729	21464889	117.65	160	80	12	7.97	1.71791e-12	exon (AT5G52920.1, exon 4 of 12)	1271	PKP-BETA1	MXC20.15|MXC20_15|PKP1|PKP2|PLASTIDIAL PYRUVATE KINASE 1|PLASTIDIAL PYRUVATE KINASE 2|plastidic pyruvate kinase beta subunit 1	plastidial pyruvate kinase 2
MACS_peak_5494	5	22860656	22861484	117.58	828	555	29	10.56	1.74582e-12	exon (AT5G56452.2, exon 1 of 3)	266	AT5G56452	-	FBD-like domain family protein
MACS_peak_5560	5	23873995	23874581	117.38	586	464	24	10.96	1.8281e-12	promoter-TSS (AT5G59130.1)	-568	AT5G59130	MNC17.3|MNC17_3	Subtilase family protein
MACS_peak_262	1	4113923	4114349	117.26	426	117	20	11.83	1.87932e-12	TTS (AT1G12120.1)	3458	AT1G12120	T28K15.14|T28K15_14	uncharacterized protein
MACS_peak_3625	4	271837	272041	117.19	197	98	12	12.9	1.90985e-12	promoter-TSS (AT4G00651.1)	-60	AT4G00651	-	uncharacterized protein
MACS_peak_4721	5	4920496	4920679	117.19	284	142	17	18.28	1.90985e-12	TTS (AT5G15160.1)	2060	BNQ2	BANQUO 2|BASIC HELIX-LOOP-HELIX PROTEIN 134|BHLH134|F8M21.50|F8M21_50	protein banquo 2
MACS_peak_629	1	11310267	11310551	117.19	253	126	15	16.13	1.90985e-12	promoter-TSS (AT1G31580.1)	-760	ECS1	CXC750|F27M3.20|F27M3_20	protein ECS1
MACS_peak_4100	4	12177365	12177617	117.19	266	133	16	17.2	1.90985e-12	TTS (AT4G23290.1)	2751	CRK20	F21P8.170|F21P8_170|cysteine-rich RLK (RECEPTOR-like protein kinase) 20	putative cysteine-rich receptor-like protein kinase 20
MACS_peak_3051	3	10755340	10755571	117.19	231	115	14	15.05	1.90985e-12	promoter-TSS (AT3G28690.3)	11	AT3G28690	-	putative protein kinase
MACS_peak_1213	1	25382080	25382346	117.19	182	91	11	11.83	1.90985e-12	Intergenic	-3069	ARR11	F12A21.15|F12A21_15|response regulator 11	two-component response regulator ARR11
MACS_peak_5209	5	17178420	17178658	117.19	280	140	17	18.28	1.90985e-12	promoter-TSS (AT5G42840.1)	-579	AT5G42840	MBD2.3|MBD2_3	cysteine/histidine-rich C1 domain-containing protein
MACS_peak_3401	3	19682964	19683244	117.19	204	102	12	12.9	1.90985e-12	exon (AT3G53090.2, exon 8 of 15)	3570	AT3G53100	-	GDSL esterase/lipase
MACS_peak_5546	5	23700378	23700591	117.19	252	126	15	16.13	1.90985e-12	promoter-TSS (AT5G58660.1)	-259	PSY1	MZN1.10|MZN1_10|plant peptide containing sulfated tyrosine 1	tyrosine-sulfated glycopeptide 1
MACS_peak_5474	5	22507605	22507840	117.19	185	92	11	11.83	1.90985e-12	intron (AT5G55560.1, intron 1 of 2)	156	AT5G55560	MWC10.1|MWC10_1	putative serine/threonine-protein kinase WNK11
MACS_peak_4499	5	484642	484827	117.19	183	91	11	11.83	1.90985e-12	intron (AT5G02320.1, intron 6 of 7)	1699	MYB3R-5	ARABIDOPSIS THALIANA MYB DOMAIN PROTEIN 3R5|ATMYB3R5|T1E22.80|T1E22_80|myb domain protein 3r-5	myb domain protein 3r-5
MACS_peak_170	1	2502758	2502955	117.19	202	101	12	12.9	1.90985e-12	intron (AT1G08060.1, intron 14 of 15)	-1430	AT1G08050	T6D22.13|T6D22_13	C3HC4-type RING finger-containing protein
MACS_peak_5678	5	25923345	25923613	117.19	247	123	15	16.13	1.90985e-12	TTS (AT5G64850.1)	-1587	AT5G64855	67921.TRNA-LEU-1	tRNA
MACS_peak_3096	3	11930436	11930618	117.19	238	119	14	15.05	1.90985e-12	promoter-TSS (AT3G30320.1)	-760	AT3G30320	-	uncharacterized protein
MACS_peak_4845	5	7016663	7016865	117.19	235	117	14	15.05	1.90985e-12	TTS (AT5G20720.1)	2095	CPN20	ATCPN21|CHAPERONIN 10|CHCPN10|CHLOROPLAST CHAPERONIN 10|CPN10|CPN21|T1M15.120|T1M15_120|chaperonin 20	chaperonin 20
MACS_peak_5167	5	16466349	16466596	117.19	213	106	13	13.98	1.90985e-12	Intergenic	-1961	AT5G41140	MEE6.21|MEE6_21	Myosin heavy chain-related protein
MACS_peak_908	1	19006722	19006975	117.19	268	134	16	17.2	1.90985e-12	promoter-TSS (AT1G51270.4)	-661	AT1G51270	F11M15.13|F11M15_13	vesicle-associated protein 1-4
MACS_peak_2665	3	4070558	4071131	117.17	573	453	24	12.63	1.91867e-12	exon (AT3G12810.1, exon 15 of 20)	4769	MYB10	AtMYB10|myb domain protein 10	myb domain protein 10
MACS_peak_4261	4	15096605	15096856	117.11	251	125	16	15	1.94536e-12	intron (AT4G30990.2, intron 32 of 34)	-1336	AT4G30993	-	Calcineurin-like metallo-phosphoesterase superfamily protein
MACS_peak_4147	4	12875842	12876377	117.09	535	288	24	15.87	1.95434e-12	promoter-TSS (AT4G25080.1)	-736	CHLM	F24A6.6|MGPIXMT|magnesium-protoporphyrin IX methyltransferase	magnesium-protoporphyrin IX methyltransferase
MACS_peak_2143	2	14773362	14773897	117.09	535	306	23	13.89	1.95434e-12	exon (AT2G35050.1, exon 5 of 9)	4906	AT2G35050	F19I3.28|F19I3_28	protein kinase family protein
MACS_peak_4900	5	8145131	8145385	116.98	254	127	15	16.08	2.00447e-12	promoter-TSS (AT5G24090.1)	-6	CHIA	ATCHIA|MZF18.2|MZF18_2|chitinase A	chitinase A
MACS_peak_2256	2	16636742	16637173	116.94	431	129	21	14.58	2.02302e-12	promoter-TSS (AT2G39855.2)	-719	AT2G39855	-	uncharacterized protein
MACS_peak_4002	4	10676325	10676503	116.89	190	95	13	10.72	2.04644e-12	promoter-TSS (AT4G19610.1)	-815	AT4G19610	F24J7.162|F24J7_162	nucleotide/nucleic acid binding protein
MACS_peak_1661	2	5698504	5698694	116.89	178	89	12	9.89	2.04644e-12	intron (AT2G13680.1, intron 16 of 40)	4201	CALS5	ARABIDOPSIS THALIANA GLUCAN SYNTHASE-LIKE 2|ATGSL02|GLS2|GLUCAN SYNTHASE-LIKE 2|callose synthase 5	callose synthase 5
MACS_peak_1982	2	12284888	12285730	116.88	842	488	29	13.51	2.05116e-12	exon (AT2G28640.1, exon 2 of 2)	1336	EXO70H5	ATEXO70H5|T8O18.7|T8O18_7|exocyst subunit exo70 family protein H5	exocyst subunit exo70 family protein H5
MACS_peak_1135	1	23624242	23624623	116.86	381	124	19	12.9	2.06063e-12	TTS (AT1G63700.1)	4679	YDA	EMB71|EMBRYO DEFECTIVE 71|F24D7.11|F24D7_11|MAP KINASE KINASE KINASE 4|MAPKKK4|YODA	YODA MAPKK kinase
MACS_peak_610	1	10881756	10882188	116.85	432	231	22	13.18	2.06538e-12	intron (AT1G30680.1, intron 1 of 18)	375	AT1G30680	-	toprim domain-containing protein
MACS_peak_2176	2	15272528	15273015	116.82	487	289	27	9.05	2.0797e-12	promoter-TSS (AT2G36402.1)	51	GRF3	AtGRF3|F1O11.3|F1O11_3|growth-regulating factor 3	growth-regulating factor 3
MACS_peak_3637	4	475126	475591	116.58	465	336	21	13.57	2.19786e-12	Intergenic	-1567	AT4G01090	F2N1.13|F2N1_13	uncharacterized protein
MACS_peak_866	1	18307651	18308021	116.51	370	246	19	14.55	2.23357e-12	TTS (AT1G49450.1)	-1067	AT1G49460	51473.TRNA-TYR-1	tRNA
MACS_peak_3373	3	19267899	19268695	116.37	796	468	29	10.04	2.30675e-12	promoter-TSS (AT3G51915.1)	-513	AT3G51915	-	uncharacterized protein
MACS_peak_5390	5	21186980	21187364	116.26	384	247	19	16.13	2.36592e-12	promoter-TSS (AT5G52140.1)	-300	AT5G52140	F17P19.3|F17P19_3	RING/U-box domain-containing protein
MACS_peak_1730	2	7381312	7381651	116.21	339	227	18	11.83	2.39332e-12	TTS (AT2G16980.2)	-1553	AT2G16990	F6P23.2|F6P23_2	major facilitator protein
MACS_peak_4927	5	8692360	8692893	116.12	533	220	22	10.75	2.44343e-12	promoter-TSS (AT5G25170.1)	-510	AT5G25170	F21J6.101|F21J6_101	PPPDE putative thiol peptidase family protein
MACS_peak_5152	5	16107072	16107369	115.99	297	175	17	12.9	2.51768e-12	exon (AT5G40290.1, exon 7 of 19)	1280	AT5G40290	MSN9.190|MSN9_190	metal-dependent phosphohydrolase HD domain-containing protein
MACS_peak_4867	5	7493059	7493316	115.68	178	89	11	10.12	2.70396e-12	promoter-TSS (AT5G22560.1)	-12	AT5G22560	MQJ16.10|MQJ16_10	uncharacterized protein
MACS_peak_4794	5	5991069	5991247	115.68	257	128	16	14.71	2.70396e-12	promoter-TSS (AT5G18110.1)	202	APRL7	APR-like 7|ATAPRL7|MRG7.8|MRG7_8	5'-adenylylsulfate reductase-like 7
MACS_peak_3611	3	23426459	23426990	115.61	531	390	24	11.51	2.74789e-12	promoter-TSS (AT3G63445.2)	-363	AT3G63445	-	ncRNA
MACS_peak_2605	3	3127597	3128619	115.54	1022	473	41	8.58	2.79254e-12	Intergenic	-1964	AT3G10120	-	uncharacterized protein
MACS_peak_5146	5	15978593	15979011	115.53	418	288	21	14.83	2.79898e-12	TTS (AT5G39910.1)	199	AT5G39900	MYH19.60|MYH19_60	Small GTP-binding protein
MACS_peak_803	1	17093824	17094123	115.52	299	122	17	17.2	2.80543e-12	Intergenic	-2510	AT1G45163	-	uncharacterized protein
MACS_peak_3449	3	20641594	20642131	115.48	537	351	22	15.05	2.83139e-12	intron (AT3G55640.1, intron 6 of 6)	2030	AT3G55640	-	mitochondrial substrate carrier family protein
MACS_peak_1453	1	29860101	29860805	115.31	704	570	25	10.75	2.94442e-12	promoter-TSS (AT1G79380.1)	-38	AT1G79380	T8K14.20|T8K14_20	ubiquitin ligase
MACS_peak_3143	3	14752705	14753159	115.23	454	118	23	10.72	2.99916e-12	exon (AT3G42660.1, exon 3 of 12)	1652	AT3G42660	-	transducin family protein / WD-40 repeat family protein
MACS_peak_3648	4	678547	679046	115.22	499	410	22	10.96	3.00608e-12	promoter-TSS (AT4G01570.1)	440	MEE49	F11O4.6|F11O4_6|maternal effect embryo arrest 49	protein MATERNAL EFFECT EMBRYO ARREST 49
MACS_peak_1825	2	8895780	8896353	115.14	573	224	23	15.59	3.06196e-12	TTS (AT2G20630.2)	1151	AT2G20625	F23N11.15|F23N11_15	uncharacterized protein
MACS_peak_66	1	937935	938443	115.12	508	139	22	15.2	3.0761e-12	promoter-TSS (AT1G03746.1)	269	SWI2	CHR9|CHROMATIN REMODELING 9|F21M11.34|F21M11_34|SNF2|SUCROSE NON-FERMENTING 2|switch 2	protein CHROMATIN REMODELING 9
MACS_peak_416	1	6946576	6946819	115.12	243	121	15	13.69	3.0761e-12	intron (AT1G20030.1, intron 1 of 1)	1003	AT1G20030	T20H2.19|T20H2_19	pathogenesis-related thaumatin-like protein
MACS_peak_4400	4	17346409	17347168	115.12	759	472	31	8.32	3.0761e-12	promoter-TSS (AT4G36820.1)	-16	AT4G36820	AP22.5|AP22_5	uncharacterized protein
MACS_peak_1568	2	1693125	1693544	115.04	419	287	22	10.85	3.13329e-12	TTS (AT2G04820.1)	1975	AT2G04820	F28I8.14|F28I8_14	pseudo
MACS_peak_4476	4	18548104	18548517	114.97	413	268	20	16.21	3.1842e-12	promoter-TSS (AT4G40000.1)	-788	AT4G40000	T5J17.170|T5J17_170	S-adenosyl-L-methionine-dependent methyltransferases superfamily protein
MACS_peak_568	1	10044731	10045236	114.91	505	270	22	14.06	3.22849e-12	promoter-TSS (AT1G28570.2)	-834	AT1G28570	F1K23.19|F1K23_19	GDSL esterase/lipase
MACS_peak_4452	4	18272757	18273776	114.85	1019	711	39	11.29	3.27341e-12	TTS (AT4G39260.1)	-1410	RL1	ATRL1|RAD-like 1|RADIALIS-LIKE SANT/MYB 2|RSM2|T22F8.150|T22F8_150	protein RAD-like 1
MACS_peak_4696	5	4616271	4616654	114.81	383	272	20	10.31	3.3037e-12	intron (AT5G14310.1, intron 1 of 1)	1145	CXE16	AtCXE16|F18O22.100|F18O22_100|carboxyesterase 16	carboxyesterase 16
MACS_peak_2043	2	13165408	13165595	114.8	187	93	11	11.43	3.31131e-12	exon (AT2G30933.2, exon 2 of 2)	1224	AT2G30933	-	carbohydrate-binding X8 domain-containing protein
MACS_peak_3035	3	10491125	10491306	114.8	181	90	11	11.43	3.31131e-12	Intergenic	-1938	AT3G28157	-	pseudo
MACS_peak_1945	2	11472833	11473350	114.73	517	228	24	14.52	3.36512e-12	intron (AT2G26890.1, intron 1 of 21)	1233	GRV2	F12C20.7|F12C20_7|GRAVITROPISM DEFECTIVE 2|KAM2|KATAMARI2	gravitropism defective 2
MACS_peak_785	1	16731884	16732198	114.71	314	199	18	12.69	3.38065e-12	exon (AT1G44045.1, exon 1 of 1)	-3033	AT1G44040	F9C16.35	pseudo
MACS_peak_1928	2	11239605	11240069	114.59	464	138	22	16.55	3.47536e-12	intron (AT2G26420.1, intron 5 of 5)	2402	PIP5K3	1-phosphatidylinositol-4-phosphate 5-kinase 3|T9J22.9|T9J22_9	phosphatidylinositol-4-phosphate 5-kinase 3
MACS_peak_2550	3	2167619	2167974	114.55	355	144	22	11.25	3.50752e-12	promoter-TSS (AT3G06868.1)	67	AT3G06868	-	uncharacterized protein
MACS_peak_2036	2	13050106	13050295	114.41	189	94	12	10.84	3.62243e-12	promoter-TSS (AT2G30630.2)	-982	AT2G30630	T11J7.2|T11J7_2	P-loop containing nucleoside triphosphate hydrolases superfamily protein
MACS_peak_5293	5	18860011	18860173	114.29	162	81	11	8.77	3.72392e-12	promoter-TSS (AT5G46510.1)	-359	AT5G46510	K11I1.10|K11I1_10	TIR-NBS-LRR class disease resistance protein
MACS_peak_4706	5	4735678	4736338	114.19	660	139	26	9.96	3.81066e-12	Intergenic	-1461	AT5G14690	T9L3.3	uncharacterized protein
MACS_peak_3019	3	10329634	10330226	114.18	592	246	24	11.66	3.81944e-12	Intergenic	-1020	AT3G27870	-	putative phospholipid-transporting ATPase 8
MACS_peak_2374	2	18728398	18728931	114.17	533	146	23	17.21	3.82825e-12	exon (AT2G45430.1, exon 1 of 1)	-1068	AT2G45434	-	uncharacterized protein
MACS_peak_4149	4	12971127	12971899	114.04	772	368	27	12.95	3.94457e-12	intron (AT4G25360.2, intron 2 of 2)	-1195	AT4G25370	T30C3.40|T30C3_40	Double Clp-N motif protein
MACS_peak_5391	5	21192574	21193175	113.92	601	338	23	17.2	4.05509e-12	Intergenic	-1572	AT5G52150	F17P19.5|F17P19_5	RING/U-box domain-containing protein
MACS_peak_546	1	9428635	9428832	113.89	197	98	12	12.31	4.08319e-12	promoter-TSS (AT1G27150.1)	-313	AT1G27150	T7N9.21|T7N9_21	StaR-like protein domain-containing protein
MACS_peak_3840	4	7105590	7105987	113.71	397	252	19	15.05	4.25598e-12	exon (AT4G11810.1, exon 5 of 12)	1279	AT4G11810	T26M18.20|T26M18_20	SPX domain-containing membrane protein
MACS_peak_4533	5	1442286	1442689	113.57	403	264	21	17.45	4.39542e-12	promoter-TSS (AT5G04920.1)	-505	AT5G04920	MUG13.23|MUG13_23|VPS36	vacuolar protein sorting-associated protein 36
MACS_peak_5695	5	26216930	26217671	113.56	741	639	27	12.31	4.40555e-12	exon (AT5G65600.1, exon 1 of 1)	852	AT5G65600	K21L13.11|K21L13_11	concanavalin A-like lectin kinase-like protein
MACS_peak_4471	4	18477846	18478397	113.38	551	304	23	10.78	4.59198e-12	promoter-TSS (AT4G39820.1)	-179	AT4G39820	T5J17.8	tetratricopeptide repeat domain-containing protein
MACS_peak_3201	3	16321832	16322128	113.25	296	146	19	13.55	4.73151e-12	intron (AT3G44780.1, intron 3 of 3)	624	AT3G44780	-	peptidase-C1 family protein-like protein
MACS_peak_5158	5	16225326	16225527	113.18	201	100	13	11.55	4.80839e-12	promoter-TSS (AT5G40490.1)	51	AT5G40490	MNF13.1|MNF13_1	RNA-binding (RRM/RBD/RNP motifs) family protein
MACS_peak_1312	1	27008772	27009532	113.15	760	291	27	7.78	4.84172e-12	promoter-TSS (AT1G71820.2)	-412	SEC6	F14O23.20|F14O23_20	protein SEC6
MACS_peak_5280	5	18484002	18484451	113.07	449	305	20	13.98	4.93174e-12	TTS (AT5G45590.1)	-1584	AT5G45580	K2N11.5|K2N11_5	homeodomain-like superfamily protein
MACS_peak_3023	3	10375663	10376270	113.04	607	107	24	8.6	4.96592e-12	exon (AT3G27940.1, exon 2 of 2)	-2081	AT3G27950	-	GDSL esterase/lipase
MACS_peak_4396	4	17280331	17280634	112.97	303	164	18	13.79	5.04661e-12	TTS (AT4G36648.1)	-1282	AT4G36640	AP22.47|AP22_47	sec14p-like phosphatidylinositol transfer protein
MACS_peak_4645	5	3654784	3655229	112.93	445	173	20	11.7	5.09331e-12	promoter-TSS (AT5G11440.1)	580	AT5G11450	F15N18.40|F15N18_40	PsbP domain-containing protein 5
MACS_peak_4579	5	2499832	2500254	112.92	422	192	20	13.11	5.10505e-12	exon (AT5G07820.1, exon 2 of 2)	1166	AT5G07820	F13G24.20|F13G24_20	calmodulin-binding protein-like protein
MACS_peak_2198	2	15636123	15636300	112.91	177	88	11	9.74	5.11682e-12	TTS (AT2G37230.1)	197	AT2G37220	F3G5.1|F3G5_1	chloroplast RNA binding protein
MACS_peak_5476	5	22545415	22545706	112.91	291	145	18	15.94	5.11682e-12	exon (AT5G55670.1, exon 1 of 2)	1240	AT5G55670	MDF20.11|MDF20_11	RNA recognition motif-containing protein
MACS_peak_4550	5	1762865	1763590	112.81	725	251	27	10.96	5.236e-12	exon (AT5G05850.1, exon 3 of 3)	1450	PIRL1	MJJ3.27|MJJ3_27|plant intracellular ras group-related LRR 1	intracellular Ras-group-related LRR protein PIRL1
MACS_peak_3678	4	1269176	1269779	112.33	603	311	26	10.72	5.8479e-12	promoter-TSS (AT4G02850.1)	-866	AT4G02850	T5J8.17|T5J8_17	phenazine biosynthesis PhzC/PhzF family protein
MACS_peak_1709	2	7041582	7042251	112.14	669	461	26	11.86	6.10942e-12	exon (AT2G16250.1, exon 1 of 4)	1016	AT2G16250	F16F14.25|F16F14_25	putative LRR receptor-like serine/threonine-protein kinase
MACS_peak_4824	5	6595430	6596155	112.06	725	351	28	11.1	6.223e-12	promoter-TSS (AT5G19540.1)	91	AT5G19540	T20D1.60|T20D1_60	uncharacterized protein
MACS_peak_1620	2	3566914	3567644	111.9	730	129	25	9.68	6.45654e-12	exon (AT2G07730.1, exon 1 of 1)	2318	AT2G07730	-	pseudo
MACS_peak_2983	3	9651766	9652098	111.84	332	200	18	12.9	6.54636e-12	exon (AT3G26340.1, exon 4 of 8)	965	AT3G26340	-	proteasome subunit beta type-5-B
MACS_peak_4298	4	15618222	15619295	111.83	1073	783	39	10.93	6.56145e-12	intron (AT4G32350.1, intron 4 of 5)	1293	AT4G32350	F8B4.50	regulator of Vps4 activity protein
MACS_peak_1524	2	654220	654627	111.81	407	101	19	12.9	6.59174e-12	exon (AT2G02470.2, exon 5 of 5)	1844	AL6	T16F16.26|T16F16_26|alfin-like 6	protein alfin-like 6
MACS_peak_412	1	6901675	6901836	111.79	255	127	17	13.11	6.62217e-12	exon (AT1G19880.1, exon 11 of 16)	2313	AT1G19880	F6F9.7|F6F9_7	regulator of chromosome condensation (RCC1) family protein
MACS_peak_266	1	4146824	4147079	111.79	161	80	11	8.48	6.62217e-12	exon (AT1G12220.1, exon 1 of 1)	-1010	AT1G12230	T28K15.4|T28K15_4	transaldolase-like protein
MACS_peak_3265	3	17466601	17467126	111.65	525	127	25	12.34	6.83912e-12	exon (AT3G47400.1, exon 2 of 3)	1274	AT3G47400	-	Probable pectinesterase/pectinesterase inhibitor 33
MACS_peak_3945	4	9342580	9343340	111.55	760	140	27	12.43	6.99842e-12	promoter-TSS (AT4G16580.1)	-114	AT4G16580	DL4315C|FCAALL.400	putative protein phosphatase 2C
MACS_peak_2968	3	9455931	9456118	111.53	187	93	11	10.91	7.03072e-12	exon (AT3G25840.2, exon 3 of 13)	1529	AT3G25840	-	serine/threonine-protein kinase PRP4
MACS_peak_108	1	1413090	1413440	111.39	350	135	18	14.55	7.26106e-12	TTS (AT1G04980.1)	1375	AT1G04970	F13M7.4|F13M7_4	lipid-binding serum glycoprotein family protein
MACS_peak_3174	3	15638782	15639096	111.33	314	205	19	12.37	7.36207e-12	Intergenic	5026	AT3G43730	-	pseudo
MACS_peak_4054	4	11438402	11439164	111.29	762	207	27	8.61	7.43019e-12	exon (AT4G21490.1, exon 2 of 10)	543	NDB3	F18E5.110|F18E5_110|NAD(P)H dehydrogenase B3	NAD(P)H dehydrogenase B3
MACS_peak_4277	4	15346559	15346922	111.2	363	146	18	13.98	7.58578e-12	promoter-TSS (AT4G31695.1)	984	RPS6	F28M20.110|F28M20_110|RIBOSOMAL PROTEIN S6|RPS6A|ribosomal protein S6	40S ribosomal protein S6-1
MACS_peak_4238	4	14553999	14555208	111.06	1209	274	43	5.82	7.8343e-12	exon (AT4G29720.1, exon 1 of 1)	563	PAO5	ATPAO5|T16L4.230|T16L4_230|polyamine oxidase 5	polyamine oxidase 5
MACS_peak_2918	3	8419544	8420281	111.01	737	145	25	9.68	7.92501e-12	intron (AT3G23480.2, intron 1 of 14)	1112	AT3G23480	-	Cyclopropane-fatty-acyl-phospholipid synthase
MACS_peak_1454	1	29911436	29911636	110.95	200	100	12	11.81	8.03526e-12	TTS (AT1G79520.1)	-1548	AT1G79510	T8K14.7|T8K14_7	uncharacterized protein
MACS_peak_1055	1	21947984	21948497	110.91	679	293	24	12.9	8.10961e-12	Intergenic	-2497	AT1G59725	F23H11.4|F23H11_4	putative DNAJ heat shock protein
MACS_peak_462	1	7730508	7731187	110.91	513	282	21	10.75	8.10961e-12	TTS (AT1G21973.1)	296	AT1G21973	-	pseudo
MACS_peak_4688	5	4515721	4516178	110.77	457	361	21	11.48	8.37529e-12	exon (AT5G13990.1, exon 1 of 1)	942	EXO70C2	ATEXO70C2|MAC12.17|MAC12_17|exocyst subunit exo70 family protein C2	exocyst subunit exo70 family protein C2
MACS_peak_2182	2	15351753	15352568	110.76	815	558	27	12.21	8.3946e-12	promoter-TSS (AT2G36620.1)	-261	RPL24A	F13K3.2|F13K3_2|ribosomal protein L24	60S ribosomal protein L24-1
MACS_peak_1691	2	6711229	6711724	110.7	495	307	23	11.95	8.51138e-12	promoter-TSS (AT2G15390.1)	-321	FUT4	F26H6.9|F26H6_9|atfut4|fucosyltransferase 4	probable fucosyltransferase 4
MACS_peak_1956	2	11644351	11644919	110.69	413	301	19	17.2	8.531e-12	Intergenic	-4519	AT2G27229	-	uncharacterized protein
MACS_peak_776	1	16563151	16563564	110.69	568	238	22	18.28	8.531e-12	promoter-TSS (AT1G43780.1)	-453	scpl44	F28H19.5|F28H19_5|serine carboxypeptidase-like 44	serine carboxypeptidase-like 44
MACS_peak_4076	4	11875723	11876044	110.54	321	243	17	12.9	8.8308e-12	TTS (AT4G22545.1)	1783	AT4G22545	-	pseudo
MACS_peak_884	1	18515943	18516459	110.43	516	269	21	11.83	9.05733e-12	intron (AT1G50000.2, intron 3 of 7)	1044	AT1G50000	F2J10.21|F2J10_21	putative ribosomal RNA small subunit methyltransferase
MACS_peak_450	1	7522132	7522499	110.4	367	98	18	12.9	9.12011e-12	promoter-TSS (AT1G21480.1)	-812	AT1G21480	F24J8.10|F24J8_10	Exostosin family protein
MACS_peak_5657	5	25612289	25612876	110.37	529	131	23	10	9.18333e-12	promoter-TSS (AT5G63990.2)	-675	AT5G63990	MBM17.9|MBM17_9	putative SAL3 phosphatase
MACS_peak_1990	2	12356352	12356881	110.37	343	138	18	13.06	9.18333e-12	TTS (AT2G28800.2)	-1186	AT2G28790	F8N16.8|F8N16_8	pathogenesis-related thaumatin-like protein
MACS_peak_2361	2	18528121	18528464	110.37	587	375	23	14.12	9.18333e-12	TTS (AT2G44925.1)	372	AT2G44925	-	uncharacterized protein
MACS_peak_4459	4	18329309	18329788	110.25	479	300	22	18.04	9.44061e-12	TTS (AT4G39404.1)	150	PLS	POLARIS	POLARIS protein
MACS_peak_3767	4	5306723	5307407	110.24	684	423	24	12.9	9.46237e-12	exon (AT4G08375.1, exon 1 of 1)	1547	AT4G08375	-	pseudo
MACS_peak_5635	5	25134516	25135177	110.22	661	291	25	10.52	9.50605e-12	promoter-TSS (AT5G62610.1)	-59	AT5G62610	MRG21.2|MRG21_2	transcription factor bHLH79
MACS_peak_4941	5	9046198	9046568	109.8	370	134	18	15.05	1.04713e-11	5' UTR (AT5G25920.1, exon 1 of 5)	145	AT5G25920	T1N24.2|T1N24_2	uncharacterized protein
MACS_peak_5392	5	21196069	21196643	109.79	574	442	22	10.75	1.04954e-11	promoter-TSS (AT5G52170.1)	-618	HDG7	F17P19.7|F17P19_7|homeodomain GLABROUS 7	homeobox-leucine zipper protein HDG7
MACS_peak_1240	1	25940714	25941599	109.68	885	247	33	10.46	1.07647e-11	promoter-TSS (AT1G68990.2)	-7	AT1G69000	60091.TRNA-MET-1	tRNA
MACS_peak_3276	3	17597312	17597976	109.58	664	534	26	9.7	1.10154e-11	exon (AT3G47730.1, exon 4 of 16)	1252	ABCA2	A. THALIANA ABC2 HOMOLOG 1|ABC2 homolog 1|ATATH1|ATH1|ATP-binding cassette A2	ABC transporter A family member 2
MACS_peak_5549	5	23723218	23723894	109.55	676	562	26	10.77	1.10917e-11	promoter-TSS (AT5G58720.2)	-419	AT5G58720	MZN1.26|MZN1_26	smr (Small MutS Related) domain-containing protein
MACS_peak_1204	1	25192508	25192748	109.53	240	120	14	13.5	1.11429e-11	intron (AT1G67290.1, intron 1 of 1)	609	AT1G67290	F1N21.11	glyoxal oxidase-related protein
MACS_peak_5525	5	23388128	23388500	109.41	372	226	18	16.13	1.14551e-11	TTS (AT5G57710.1)	3306	AT5G57720	MRI1.8|MRI1_8	AP2/B3-like transcriptional factor family protein
MACS_peak_5621	5	24906040	24906707	109.38	667	313	25	12.43	1.15345e-11	Intergenic	2010	AT5G61997	-	uncharacterized protein
MACS_peak_1566	2	1645449	1645611	109.37	162	81	11	8.22	1.15611e-11	exon (AT2G04690.1, exon 3 of 6)	1033	AT2G04690	F28I8.27|F28I8_27	Pyridoxamine 5'-phosphate oxidase family protein
MACS_peak_322	1	5177463	5177837	109.32	374	229	19	16.26	1.1695e-11	5' UTR (AT1G15030.1, exon 1 of 6)	121	AT1G15030	T15D22.8|T15D22_8	uncharacterized protein
MACS_peak_1646	2	4809568	4809990	109.06	422	141	19	11.83	1.24165e-11	promoter-TSS (AT2G11930.1)	-62	AT2G11930	F23M2.9|F23M2_9	pseudo
MACS_peak_4720	5	4916704	4917223	108.98	519	234	21	10.63	1.26474e-11	Intergenic	-1072	HB-3	ATHB-3|ATHB3|F8M21.40|F8M21_40|HAT7|HOMEOBOX FROM ARABIDOPSIS THALIANA 7|HOMEOBOX PROTEIN|homeobox 3	homeobox-leucine zipper protein HAT7
MACS_peak_4636	5	3449407	3449628	108.97	246	123	15	14.34	1.26765e-11	exon (AT5G10940.1, exon 16 of 19)	-2404	CIPK5	CBL-INTERACTING PROTEIN KINASE 5|CBL-interacting protein kinase 5|SNF1-RELATED PROTEIN KINASE 3.24|SnRK3.24|T30N20.200|T30N20_200	CBL-interacting protein kinase 5
MACS_peak_2951	3	9114465	9114711	108.97	221	110	13	12.43	1.26765e-11	TTS (AT3G25014.1)	119	AT3G25014	-	uncharacterized protein
MACS_peak_2306	2	17611162	17611936	108.96	774	360	26	17.37	1.27057e-11	TTS (AT2G42270.1)	1938	AT2G42280	T24P15.19|T24P15_19	transcription factor bHLH130
MACS_peak_5349	5	20182116	20182589	108.95	473	355	20	10.75	1.2735e-11	exon (AT5G49680.2, exon 10 of 23)	5968	AT5G49680	-	SABRE-like protein
MACS_peak_5376	5	20862098	20862442	108.85	344	190	21	11.25	1.30317e-11	promoter-TSS (AT5G51330.1)	-559	SWI1	DYAD|MFG13.3|MFG13_3|SWITCH1	protein DYAD
MACS_peak_2692	3	4456120	4456801	108.77	681	342	24	17.9	1.32739e-11	promoter-TSS (AT3G13630.2)	-451	AT3G13624	-	pseudo
MACS_peak_2068	2	13548148	13548874	108.75	726	376	26	9.56	1.33352e-11	exon (AT2G31865.1, exon 4 of 11)	1025	PARG2	poly(ADP-ribose) glycohydrolase 2	poly(ADP-ribose) glycohydrolase 2
MACS_peak_2748	3	5413453	5413633	108.69	449	134	21	10.99	1.35207e-11	intron (AT3G15980.2, intron 18 of 23)	-2400	AT3G15970	-	Nucleoporin 50
MACS_peak_1933	2	11316857	11317306	108.69	180	90	11	10.48	1.35207e-11	exon (AT2G26600.1, exon 2 of 3)	630	AT2G26600	T9J22.27|T9J22_27	glycosyl hydrolases family protein
MACS_peak_1649	2	5160808	5161184	108.63	376	138	18	15.05	1.37088e-11	Intergenic	-2252	AT2G12640	T4E5.10	pseudo
MACS_peak_640	1	11557377	11557572	108.41	195	97	12	11.38	1.44212e-11	exon (AT1G32120.1, exon 3 of 4)	4390	IWS1	ARABIDOPSIS THALIANA IWS1 (FROM YEAST INTERACTS WITH SPT6)|ATIWS1|F3C3.8|F3C3_8	IWS1-like protein
MACS_peak_492	1	8487286	8488233	108.36	947	563	28	12.9	1.45881e-11	Intergenic	-1758	AT1G23980	T23E23.15|T23E23_15	RING-H2 finger protein ATL47
MACS_peak_1109	1	23055528	23056052	108.2	524	332	21	12.75	1.51356e-11	promoter-TSS (AT1G62340.1)	-118	ALE1	ABNORMAL LEAF-SHAPE|ABNORMAL LEAF-SHAPE 1|ALE|F24O1.36|F24O1_36	subtilisin-like serine protease ALE1
MACS_peak_574	1	10141422	10141754	108.19	332	189	17	17.2	1.51705e-11	Intergenic	-2380	TBL38	F28N24.24|F28N24_24|TRICHOME BIREFRINGENCE-LIKE 38	protein trichome birefringence-like 38
MACS_peak_3761	4	5218659	5218991	108.19	332	95	17	10.75	1.51705e-11	TTS (AT4G08270.1)	720	AT4G08270	T12G13.110|T12G13_110	uncharacterized protein
MACS_peak_3105	3	12160597	12161099	107.9	502	190	22	17.47	1.62181e-11	exon (AT3G30570.1, exon 1 of 1)	512	AT3G30570	-	pseudo
MACS_peak_1375	1	28184942	28185533	107.86	591	339	26	14.65	1.63682e-11	promoter-TSS (AT1G75080.1)	-266	BZR1	BRASSINAZOLE-RESISTANT 1|F9E10.7|F9E10_7	brassinazole-resistant 1 protein
MACS_peak_1064	1	22071833	22072366	107.85	533	137	22	17.57	1.64059e-11	intron (AT1G59960.1, intron 2 of 3)	1047	AT1G59960	F23H11.27|F23H11_27	NAD(P)-linked oxidoreductase superfamily protein
MACS_peak_813	1	17209549	17209917	107.79	368	108	20	14.02	1.66341e-11	Intergenic	-2837	AT1G46192	F2G19.38	pseudo
MACS_peak_2780	3	6170182	6170727	107.71	545	135	22	13.95	1.69434e-11	exon (AT3G18035.1, exon 2 of 4)	1269	HON4	HISTONE H1	protein HON4
MACS_peak_2259	2	16686582	16686754	107.7	274	137	17	14.02	1.69824e-11	promoter-TSS (AT2G39970.1)	41	AT2G39970	T28M21.13|T28M21_13	peroxisomal nicotinamide adenine dinucleotide carrier
MACS_peak_2956	3	9214899	9215147	107.7	172	86	11	9.07	1.69824e-11	TTS (AT3G25400.1)	1467	AT3G25410	-	probable sodium/metabolite cotransporter BASS3
MACS_peak_1701	2	6921252	6921526	107.7	248	124	16	13.19	1.69824e-11	exon (AT2G15890.1, exon 3 of 3)	636	MEE14	maternal effect embryo arrest 14	maternal effect embryo arrest 14 protein
MACS_peak_4299	4	15628204	15628585	107.67	381	102	18	11.83	1.71002e-11	promoter-TSS (AT4G32375.1)	-478	AT4G32375	-	pectin lyase-like superfamily protein
MACS_peak_1777	2	7981407	7981788	107.67	381	141	18	11.83	1.71002e-11	3' UTR (AT2G18370.1, exon 2 of 2)	973	AT2G18370	T30D6.12|T30D6_12	non-specific lipid-transfer protein 8
MACS_peak_4799	5	6060538	6060968	107.64	426	264	20	11.43	1.72187e-11	promoter-TSS (AT5G18310.1)	-946	AT5G18310	F20L16.30|F20L16_30	uncharacterized protein
MACS_peak_4665	5	4022911	4023337	107.64	430	218	19	11.83	1.72187e-11	exon (AT5G12410.1, exon 3 of 7)	864	AT5G12410	-	THUMP domain-containing protein
MACS_peak_4957	5	9295766	9296247	107.63	481	209	20	16.13	1.72584e-11	exon (AT5G26731.1, exon 1 of 1)	433	AT5G26731	-	uncharacterized protein
MACS_peak_5542	5	23613791	23614557	107.42	766	635	25	8.6	1.81134e-11	exon (AT5G58410.1, exon 10 of 14)	-3935	AT5G58412	-	putative membrane lipoprotein
MACS_peak_3909	4	8538271	8538586	107.39	315	137	18	12.4	1.8239e-11	promoter-TSS (AT4G14930.1)	-157	AT4G14930	DL3505W|FCAALL.200	survival protein SurE-like phosphatase/nucleotidase
MACS_peak_5108	5	15267131	15267467	107.36	480	338	23	12.75	1.83654e-11	Intergenic	-1528	AT5G38220	MXA21.9|MXA21_9	alpha/beta-Hydrolases superfamily protein
MACS_peak_2914	3	8325935	8326415	107.36	336	136	17	16.13	1.83654e-11	promoter-TSS (AT3G23290.2)	-650	LSH4	LIGHT SENSITIVE HYPOCOTYLS 4	protein LIGHT SENSITIVE HYPOCOTYLS 4
MACS_peak_5500	5	22951599	22952405	107.3	197	98	11	11.83	1.86209e-11	TTS (AT5G56740.1)	574	AT5G56730	MIK19.18|MIK19_18	Insulinase (peptidase family M16) protein
MACS_peak_3191	3	16169123	16169357	107.3	269	134	15	16.13	1.86209e-11	promoter-TSS (AT3G44600.1)	22	CYP71	cyclophilin71	cyclophilin71
MACS_peak_1137	1	23639255	23639451	107.3	245	122	14	15.05	1.86209e-11	Intergenic	-1824	AT1G63720	F24D7.9|F24D7_9	uncharacterized protein
MACS_peak_452	1	7569177	7569446	107.3	196	98	11	11.83	1.86209e-11	intron (AT1G21590.1, intron 2 of 9)	590	AT1G21590	F24J8.18|F24J8_18	putative protein kinase
MACS_peak_5469	5	22382133	22382418	107.3	196	98	11	11.83	1.86209e-11	TTS (AT5G55140.1)	1116	AT5G55150	MCO15.10|MCO15_10	uncharacterized protein
MACS_peak_1052	1	21859197	21859442	107.3	254	127	14	15.05	1.86209e-11	promoter-TSS (AT1G59510.1)	-275	CF9	T30E16.3|T30E16_3	protein CF9
MACS_peak_375	1	6159881	6160078	107.3	260	130	15	16.13	1.86209e-11	exon (AT1G17910.1, exon 1 of 3)	854	AT1G17910	F2H15.13|F2H15_13	putative wall-associated receptor kinase-like 13
MACS_peak_1648	2	5055323	5055577	107.3	234	117	13	13.98	1.86209e-11	TTS (AT2G12465.1)	422	LCR50	low-molecular-weight cysteine-rich 50	low-molecular-weight cysteine-rich 50
MACS_peak_1569	2	1709281	1709477	107.3	241	120	14	15.05	1.86209e-11	promoter-TSS (AT2G04860.1)	-514	AT2G04860	F28I8.8|F28I8_8	pentatricopeptide repeat-containing protein
MACS_peak_4473	4	18521445	18521640	107.3	252	126	14	15.05	1.86209e-11	TTS (AT4G39940.1)	1826	AKN2	ADENOSINE-5'-PHOSPHOSULFATE (APS) KINASE 2|ADENOSINE-5'-PHOSPHOSULFATE-KINASE|APK2|APS-kinase 2|T5J17.110|T5J17_110	adenosine-5'-phosphosulfate-kinase 2
MACS_peak_4727	5	4975579	4975795	107.3	292	151	16	16.13	1.86209e-11	intron (AT5G15310.2, intron 3 of 3)	1016	MYB16	ATMIXTA|ATMYB16|F8M21.200|F8M21_200|myb domain protein 16	myb domain protein 16
MACS_peak_5204	5	17136901	17137110	107.3	292	146	16	16.13	1.86209e-11	exon (AT5G42740.1, exon 6 of 23)	1314	AT5G42740	MJB21.12|MJB21_12	glucose-6-phosphate isomerase
MACS_peak_1714	2	7108863	7109123	107.3	195	97	11	11.83	1.86209e-11	promoter-TSS (AT2G16405.1)	-21	AT2G16405	-	transducin/WD-40 repeat-containing protein
MACS_peak_3814	4	6462228	6462520	107.3	216	108	12	12.9	1.86209e-11	promoter-TSS (AT4G10440.1)	-442	AT4G10440	F7L13.20|F7L13_20	putative methyltransferase PMT17
MACS_peak_4292	4	15566883	15567175	107.3	483	278	20	13.98	1.86209e-11	promoter-TSS (AT4G32230.1)	-58	AT4G32230	F10M6.130|F10M6_130	uncharacterized protein
MACS_peak_3552	3	22498326	22498567	107.3	209	104	12	12.9	1.86209e-11	promoter-TSS (AT3G60890.1)	524	AT3G60897	-	uncharacterized protein
MACS_peak_3748	4	4463298	4463550	107.3	285	142	16	17.2	1.86209e-11	promoter-TSS (AT4G07668.1)	513	AT4G07670	F10A2.10|F10A2_10	protease-associated domain-containing protein
MACS_peak_4806	5	6187744	6188227	107.3	806	352	28	7.24	1.86209e-11	Intergenic	-4032	AT5G18600	T28N17.80|T28N17_80	monothiol glutaredoxin-S2
MACS_peak_5084	5	14657076	14657508	107.29	541	208	22	11.81	1.86638e-11	Intergenic	-1841	AT5G37080	MJG14.6|MJG14_6	pseudo
MACS_peak_4315	4	15881113	15881654	107.29	432	135	19	12.9	1.86638e-11	promoter-TSS (AT4G32900.2)	128	AT4G32910	-	uncharacterized protein
MACS_peak_2304	2	17590871	17591199	107.19	328	113	18	12.87	1.90985e-11	intron (AT2G42210.4, intron 2 of 2)	759	OEP16-3	ATOEP16-3|T24P15.12|T24P15_12	outer envelope pore protein 16-3
MACS_peak_5673	5	25871553	25871853	107.09	300	176	17	15.3	1.95434e-11	TTS (AT5G64720.1)	1110	AT5G64720	MVP7.4|MVP7_4	cysteine-rich protein EC1.5
MACS_peak_5693	5	26177168	26177724	107.02	556	256	23	12.87	1.98609e-11	TTS (AT5G65490.1)	1425	AT5G65480	MNA5.18	uncharacterized protein
MACS_peak_3471	3	21150588	21151182	106.9	594	252	22	10.75	2.04174e-11	TTS (AT3G57130.1)	2622	SDP1-LIKE	sugar-dependent 1-like	sugar-dependent 1-like protein
MACS_peak_5115	5	15365023	15365562	106.87	539	292	21	11.83	2.05589e-11	TTS (AT5G38386.1)	-1139	AT5G38390	MXI10.9|MXI10_9	putative F-box protein
MACS_peak_127	1	1761648	1762134	106.82	486	191	20	12.9	2.0797e-11	promoter-TSS (AT1G05835.1)	-333	AT1G05835	-	PHD finger protein
MACS_peak_661	1	11959054	11959553	106.76	499	355	21	13.92	2.10863e-11	promoter-TSS (AT1G33010.1)	17	AT1G33010	F9L11.16|F9L11_16	putative F-box protein
MACS_peak_1536	2	1006151	1006746	106.76	296	134	21	11.79	2.10863e-11	promoter-TSS (AT2G03320.1)	734	AT2G03310	T4M8.26|T4M8_26	uncharacterized protein
MACS_peak_836	1	17826260	17826556	106.76	595	264	22	11.83	2.10863e-11	TTS (AT1G48267.1)	678	MIR161	microRNA161	ncRNA
MACS_peak_4684	5	4482257	4482569	106.75	312	104	18	13.04	2.11349e-11	promoter-TSS (AT5G13900.1)	-524	AT5G13900	MAC12.14|MAC12_14	lipid transfer-like protein VAS
MACS_peak_226	1	3475541	3475969	106.65	428	312	20	14.17	2.16272e-11	TTS (AT1G10538.1)	1240	AT1G10538	-	pseudo
MACS_peak_5278	5	18436044	18436585	106.56	374	218	18	13.51	2.208e-11	promoter-TSS (AT5G45500.1)	-846	AT5G45500	MFC19.17|MFC19_17	RNI-like superfamily protein
MACS_peak_2314	2	17688584	17688958	106.56	541	145	21	12.9	2.208e-11	exon (AT2G42480.1, exon 4 of 7)	1157	AT2G42480	MHK10.20|MHK10_20	TRAF-like family protein
MACS_peak_3766	4	5304569	5305071	106.43	502	135	21	10.96	2.2751e-11	exon (AT4G08375.1, exon 1 of 1)	-1506	AT4G08370	T28D5.60|T28D5_60	Proline-rich extensin-like family protein
MACS_peak_4610	5	2984526	2984914	106.35	388	252	18	16.13	2.31739e-11	exon (AT5G09620.1, exon 1 of 1)	715	AT5G09620	F17I14.190|F17I14_190	octicosapeptide/Phox/Bem1p family protein
MACS_peak_388	1	6450095	6450693	106.33	598	452	22	10.75	2.32809e-11	promoter-TSS (AT1G18710.1)	-200	MYB47	AtMYB47|F6A14.18|F6A14_18|myb domain protein 47	myb domain protein 47
MACS_peak_2851	3	7493470	7494052	106.3	582	283	26	14.2	2.34423e-11	exon (AT3G21300.1, exon 10 of 10)	2528	AT3G21300	-	RNA methyltransferase family protein
MACS_peak_1136	1	23636628	23636839	106.24	211	105	13	11.95	2.37684e-11	exon (AT1G63720.1, exon 2 of 2)	795	AT1G63720	F24D7.9|F24D7_9	uncharacterized protein
MACS_peak_1695	2	6771344	6771857	106.22	513	136	24	10.03	2.38781e-11	promoter-TSS (AT2G15510.1)	634	AT2G15520	-	pseudo
MACS_peak_3341	3	18705486	18706123	106.18	637	492	29	9.27	2.40991e-11	intron (AT3G50400.1, intron 3 of 4)	1040	AT3G50400	-	GDSL esterase/lipase
MACS_peak_5700	5	26323542	26324325	106.18	783	253	30	9.77	2.40991e-11	exon (AT5G65790.1, exon 3 of 3)	986	MYB68	ATMYB68|MPA24.14|MPA24_14|MYB DOMAIN PROTEIN 68|myb domain protein 68	myb domain protein 68
MACS_peak_409	1	6856415	6856757	106.13	342	249	17	9.68	2.43781e-11	intron (AT1G19835.2, intron 6 of 6)	3746	AT1G19835	F14P1.24|F14P1_24	uncharacterized protein
MACS_peak_4291	4	15547377	15547754	105.99	377	184	18	16.63	2.51768e-11	exon (AT4G32190.1, exon 2 of 2)	-1274	ASY2	F10M6.160|F10M6_160	meiotic asynaptic mutant ASY2
MACS_peak_4034	4	11154064	11154329	105.93	265	132	15	15.8	2.5527e-11	Intergenic	-1256	AT4G20830	F21C20.180|F21C20_180	FAD-binding Berberine family protein
MACS_peak_5742	5	26943371	26943811	105.9	440	103	19	18.28	2.5704e-11	TTS (AT5G67540.1)	2409	PUB49	ATPUB49|K9I9.9|K9I9_9|PLANT U-BOX 49|plant U-box 49	peptidyl-prolyl cis-trans isomerase-like 2
MACS_peak_4067	4	11648619	11649043	105.81	424	300	19	12.42	2.62422e-11	promoter-TSS (AT4G21960.1)	-369	PRXR1	F1N20.3|PEROXIDASE PRXR1	peroxidase 42
MACS_peak_1812	2	8617484	8617984	105.75	500	356	21	13.77	2.66073e-11	exon (AT2G19950.1, exon 14 of 21)	3671	GC1	F6F22.2|F6F22_2|golgin candidate 1	golgin candidate 1
MACS_peak_3220	3	16742360	16742979	105.74	619	318	23	12.11	2.66686e-11	Intergenic	-2225	AT3G45610	-	Dof zinc finger protein DOF3.2
MACS_peak_2224	2	16047664	16047984	105.73	320	119	17	16.01	2.67301e-11	TTS (AT2G38304.1)	291	AT2G38304	-	uncharacterized protein
MACS_peak_1900	2	10421022	10421547	105.67	525	115	24	9.41	2.71019e-11	promoter-TSS (AT2G24530.1)	-556	AT2G24530	F25P17.17|F25P17_17	uncharacterized protein
MACS_peak_3151	3	14955343	14955735	105.61	392	274	18	15.05	2.74789e-11	exon (AT3G42880.1, exon 1 of 2)	952	AT3G42880	-	leucine-rich repeat protein kinase-like protein
MACS_peak_1829	2	8992446	8992838	105.61	392	247	18	15.05	2.74789e-11	exon (AT2G20900.1, exon 2 of 13)	290	DGK5	ATDGK5|F5H14.13|F5H14_13|diacylglycerol kinase 5	diacylglycerol kinase 5
MACS_peak_3524	3	21941086	21941612	105.6	526	227	22	15	2.75423e-11	TTS (AT3G59370.1)	-1099	UTR6	ATUTR6|UDP-GALACTOSE TRANSPORTER 6|UDP-galactose transporter 6	UDP-galactose transporter 6
MACS_peak_2070	2	13558259	13558700	105.51	441	198	19	15.01	2.8119e-11	exon (AT2G31890.1, exon 3 of 5)	1287	RAP	ATRAP|F20M17.7|F20M17_7	protein RAP
MACS_peak_539	1	9347528	9347986	105.48	458	327	20	11.95	2.83139e-11	Intergenic	-3697	KDR	KIDARI	basic helix-loop-helix protein KIDARI
MACS_peak_4224	4	14305427	14305875	105.43	448	212	22	11.16	2.86418e-11	TTS (AT4G29020.1)	730	AT4G29020	F19B15.50|F19B15_50	glycine-rich protein
MACS_peak_728	1	13466732	13467135	105.42	403	133	20	11.39	2.87078e-11	TTS (AT1G36070.2)	3965	AT1G36070	F5J5.6|F5J5_6	transducin/WD-40 repeat-containing protein
MACS_peak_3775	4	5564602	5565265	105.32	663	308	23	13.98	2.93765e-11	TTS (AT4G08695.1)	672	AT4G08695	-	pseudo
MACS_peak_41	1	518405	518932	105.24	527	308	21	13.4	2.99226e-11	intron (AT1G02500.1, intron 1 of 1)	415	SAM1	AtSAM1|MAT1|S-ADENOSYLMETHIONINE SYNTHETASE-1|S-adenosylmethionine synthetase 1|SAM-1	S-adenosylmethionine synthetase 1
MACS_peak_4213	4	14075327	14075528	105.19	201	100	12	10.87	3.02691e-11	TTS (AT4G28480.2)	583	DMP7	Arabidopsis thaliana DUF679 domain membrane protein 7|AtDMP7|DUF679 domain membrane protein 7	DUF679 domain membrane protein 7
MACS_peak_5288	5	18751745	18752309	105.18	564	207	22	15.01	3.03389e-11	Intergenic	-3284	AT5G46250	MPL12.3|MPL12_3	RNA-binding protein
MACS_peak_171	1	2504847	2505203	105.16	356	251	20	11.57	3.04789e-11	exon (AT1G08060.2, exon 8 of 15)	-3598	AT1G08050	T6D22.13|T6D22_13	C3HC4-type RING finger-containing protein
MACS_peak_2770	3	6042184	6042459	105.06	283	141	16	16.63	3.11889e-11	TTS (AT3G17680.2)	528	AT3G17675	-	plantacyanin/Basic blue family protein
MACS_peak_691	1	12549668	12549951	105.06	275	137	16	16.63	3.11889e-11	promoter-TSS (AT1G34370.3)	-636	STOP1	F7P12.7|F7P12_7|sensitive to proton rhizotoxicity 1	protein SENSITIVE TO PROTON RHIZOTOXICITY 1
MACS_peak_4802	5	6123280	6123594	105.05	459	137	21	11.64	3.12608e-11	intron (AT5G18460.1, intron 1 of 6)	570	AT5G18460	F20L16.180|F20L16_180	uncharacterized protein
MACS_peak_3856	4	7537448	7537907	105.05	314	135	17	14.58	3.12608e-11	TTS (AT4G12850.2)	703	AT4G12850	T20K18.200|T20K18_200	Far-red impaired responsive (FAR1) family protein
MACS_peak_5339	5	19945588	19945884	105.03	296	189	16	14.75	3.14051e-11	intron (AT5G49190.1, intron 6 of 14)	1453	SUS2	ATSUS2|K21P3.6|K21P3_6|SSA|SUCROSE SYNTHASE|SUCROSE SYNTHASE FROM ARABIDOPSIS|sucrose synthase 2	sucrose synthase 2
MACS_peak_3870	4	7867895	7868500	104.97	605	236	28	11.29	3.1842e-11	intron (AT4G13530.2, intron 1 of 1)	1414	AT4G13530	T6G15.80|T6G15_80	uncharacterized protein
MACS_peak_163	1	2397245	2397744	104.92	499	130	21	14.58	3.22107e-11	promoter-TSS (AT1G07725.1)	-223	EXO70H6	ATEXO70H6|exocyst subunit exo70 family protein H6	exocyst subunit exo70 family protein H6
MACS_peak_2538	3	1769664	1770110	104.88	446	109	19	15.05	3.25087e-11	promoter-TSS (AT3G05930.1)	-301	AT3G05920	F2O10.12|F2O10_12	heavy-metal-associated domain-containing protein
MACS_peak_5359	5	20350923	20351521	104.86	598	265	24	11.51	3.26588e-11	promoter-TSS (AT5G50020.2)	62	AT5G50020	MPF21.3|MPF21_3	putative S-acyltransferase
MACS_peak_58	1	802894	803387	104.59	493	160	21	11.48	3.47536e-11	TTS (AT1G03270.1)	106	AT1G03280	F15K9.12|F15K9_12	transcription initiation factor TFIIE alpha subunit
MACS_peak_1968	2	11900534	11900933	104.44	399	124	19	12.43	3.59749e-11	exon (AT2G27950.1, exon 4 of 8)	2792	AT2G27940	T1E2.14|T1E2_14	RING-H2 finger protein ATL57
MACS_peak_1962	2	11771169	11771943	104.4	774	144	26	9.74	3.63078e-11	Intergenic	-1695	ATC	F10A12.20|centroradialis	protein CENTRORADIALIS-like
MACS_peak_4209	4	14002019	14002555	104.4	536	392	26	14.84	3.63078e-11	promoter-TSS (AT4G28250.1)	-218	EXPB3	ATEXPB3|ATHEXP BETA 1.6|F26K10.130|F26K10_130|expansin B3	expansin B3
MACS_peak_2112	2	14197967	14198351	104.37	384	140	19	11.03	3.65595e-11	TTS (AT2G33520.1)	1407	AT2G33520	F4P9.29|F4P9_29	uncharacterized protein
MACS_peak_4017	4	10814828	10815227	104.33	399	170	18	15.05	3.68978e-11	exon (AT4G19960.2, exon 5 of 9)	1480	KUP9	ATKUP9|F18F4.60|F18F4_60|HAK9|K+ uptake permease 9|KT9	K+ uptake permease 9
MACS_peak_2961	3	9275839	9276225	104.32	386	185	20	12.41	3.69828e-11	promoter-TSS (AT3G25545.1)	-813	AT3G25545	-	uncharacterized protein
MACS_peak_2319	2	17784886	17785410	104.29	524	141	22	11.95	3.72392e-11	promoter-TSS (AT2G42720.1)	-261	AT2G42720	F7D19.28|F7D19_28	F-box/LRR-repeat protein
MACS_peak_2752	3	5557184	5557655	104.18	471	120	21	10	3.81944e-11	intron (AT3G16370.1, intron 2 of 4)	710	AT3G16370	T2O4.2	GDSL esterase/lipase
MACS_peak_1111	1	23089447	23089861	104.17	414	222	20	15.05	3.82825e-11	promoter-TSS (AT1G62400.1)	-589	HT1	F24O1.13|F24O1_13|high leaf temperature 1	protein high leaf temperature 1
MACS_peak_3297	3	17935394	17935716	104.16	322	193	17	13.77	3.83707e-11	promoter-TSS (AT3G48430.1)	-54	REF6	relative of early flowering 6	lysine-specific demethylase REF6
MACS_peak_89	1	1126283	1126462	104.15	179	89	11	9.81	3.84592e-11	intron (AT1G04230.1, intron 3 of 7)	855	AT1G04230	-	uncharacterized protein
MACS_peak_1112	1	23146722	23147189	104.14	467	126	23	11.21	3.85478e-11	exon (AT1G62530.1, exon 4 of 4)	1368	AT1G62530	T3P18.9|T3P18_9	uncharacterized protein
MACS_peak_4673	5	4254560	4254912	104.14	352	131	17	16.13	3.85478e-11	promoter-TSS (AT5G13290.2)	158	CRN	CORYNE|SOL2|SUPPRESSOR OF LLP1 2|T31B5.110|T31B5_110	inactive leucine-rich repeat receptor-like protein kinase CORYNE
MACS_peak_2599	3	3039320	3039641	104.09	321	117	17	11.76	3.89942e-11	TTS (AT3G09920.2)	705	AT3G09915	F8A24.21	pseudo
MACS_peak_4006	4	10704713	10705217	103.97	504	141	20	12.9	4.00867e-11	TTS (AT4G19680.1)	1589	IRT2	ATIRT2|IRON REGULATED TRANSPORTER 2|T16H5.40|T16H5_40|iron regulated transporter 2	Fe(2+) transport protein 2
MACS_peak_3692	4	1759007	1759360	103.94	353	138	17	12.9	4.03645e-11	Intergenic	2600	AT4G03811	-	ncRNA
MACS_peak_2321	2	17788592	17788846	103.93	254	127	14	14.3	4.04576e-11	TTS (AT2G42730.2)	2863	AT2G42730	F7D19.27|F7D19_27	F-box protein
MACS_peak_5131	5	15723045	15723497	103.88	452	312	19	15.05	4.09261e-11	Intergenic	-1113	AT5G39245	-	pseudo
MACS_peak_1395	1	28533948	28534527	103.87	579	463	26	10.14	4.10204e-11	promoter-TSS (AT1G76020.1)	440	AT1G76030	VHA-B1	V-type proton ATPase subunit B1
MACS_peak_3696	4	2023526	2024142	103.85	616	498	22	11.83	4.12098e-11	promoter-TSS (AT4G04190.2)	-744	AT4G04190	T27D20.12|T27D20_12	uncharacterized protein
MACS_peak_1196	1	25095242	25095764	103.81	522	261	23	10.82	4.15911e-11	promoter-TSS (AT1G67120.1)	23	AT1G67120	F5A8.11|F5A8_11	protein MIDASIN1
MACS_peak_2053	2	13255789	13256281	103.8	492	287	25	13.95	4.16869e-11	promoter-TSS (AT2G31090.1)	-103	AT2G31090	T16B12.10|T16B12_10	uncharacterized protein
MACS_peak_820	1	17457470	17457778	103.78	308	119	16	16.13	4.18794e-11	intron (AT1G47550.2, intron 1 of 24)	453	SEC3A	F16N3.18|F16N3_18|exocyst complex component sec3A	exocyst complex component sec3A
MACS_peak_1410	1	28862507	28862766	103.65	259	129	15	15.26	4.31519e-11	Intergenic	-2863	AT1G76880	F7O12.5|F7O12_5	Duplicated homeodomain-like superfamily protein
MACS_peak_4198	4	13810014	13810690	103.64	676	143	23	9.68	4.32514e-11	TTS (AT4G27652.1)	519	AT4G27652	-	uncharacterized protein
MACS_peak_3820	4	6569671	6569850	103.63	186	93	11	9.74	4.33511e-11	Intergenic	-2132	AT4G10630	T4F9.90|T4F9_90	Glutaredoxin family protein
MACS_peak_1003	1	20894262	20894448	103.63	288	144	17	15.05	4.33511e-11	exon (AT1G55860.1, exon 3 of 18)	1038	UPL1	F14J16.37|ubiquitin-protein ligase 1	ubiquitin-protein ligase 1
MACS_peak_2184	2	15388421	15388709	103.63	179	89	11	9.74	4.33511e-11	TTS (AT2G36710.1)	-2144	AT2G36700	F13K3.10|F13K3_10	putative pectinesterase 14
MACS_peak_597	1	10610736	10611240	103.45	504	275	21	12.53	4.51856e-11	exon (AT1G30180.1, exon 1 of 1)	303	AT1G30180	-	pseudo
MACS_peak_4649	5	3699907	3700162	103.38	255	127	15	13.23	4.59198e-11	exon (AT5G11530.1, exon 7 of 8)	4173	EMF1	F15N18.120|F15N18_120|embryonic flower 1	embryonic flower 1
MACS_peak_4085	4	11966617	11967125	103.35	450	227	20	13.34	4.62381e-11	Intergenic	-1187	AT4G22770	T12H17.160|T12H17_160	AT hook motif DNA-binding family protein
MACS_peak_1439	1	29347502	29347952	103.35	508	385	20	16.13	4.62381e-11	TTS (AT1G78040.2)	146	PGM	F28K19.30|F28K19_30|PHOSPHOGLYCERATE/BISPHOSPHOGLYCERATE MUTASE|phosphoglycerate/bisphosphoglycerate mutase	phosphoglycerate/bisphosphoglycerate mutase
MACS_peak_4236	4	14501619	14502083	103.27	464	136	21	16.82	4.70977e-11	promoter-TSS (AT4G29550.1)	340	AT4G29548	-	uncharacterized protein
MACS_peak_4553	5	1857292	1857697	103.26	405	265	18	18.28	4.72063e-11	intron (AT5G06140.1, intron 4 of 9)	1290	SNX1	ARABIDOPSIS THALIANA SORTING NEXIN 1|ATSNX1|K16F4.11|K16F4_11|sorting nexin 1	sorting nexin 1
MACS_peak_1158	1	24190930	24191241	103.14	311	197	16	13.98	4.85289e-11	TTS (AT1G65120.1)	1622	SCRL2	SCR-like 2	SCR-like 2
MACS_peak_150	1	2072061	2072263	103.13	202	101	12	10.55	4.86407e-11	promoter-TSS (AT1G06750.1)	-817	AT1G06750	F4H5.16|F4H5_16	P-loop containing nucleoside triphosphate hydrolases superfamily protein
MACS_peak_299	1	4713073	4713319	103.13	246	123	15	13.18	4.86407e-11	promoter-TSS (AT1G13740.1)	-478	AFP2	ABI five binding protein 2|F21F23.17|F21F23_17	ABI five binding protein 2
MACS_peak_4716	5	4862453	4862886	103.08	433	303	21	14.02	4.9204e-11	exon (AT5G15020.2, exon 14 of 23)	3361	SNL2	F2G14.140|F2G14_140|SIN3-like 2	paired amphipathic helix protein Sin3-like 2
MACS_peak_3911	4	8615877	8616442	103.05	565	288	21	9.68	4.9545e-11	exon (AT4G15090.1, exon 2 of 8)	2093	FAR1	DL3590W|FAR-RED IMPAIRED RESPONSE 1|FCAALL.134	protein FAR-RED IMPAIRED RESPONSE 1
MACS_peak_5739	5	26874344	26874876	103.02	532	360	22	15.63	4.98884e-11	promoter-TSS (AT5G67360.1)	-31	ARA12	K8K14.8|K8K14_8	subtilisin-like protease
MACS_peak_3423	3	20101493	20102028	103.01	513	210	21	14.64	5.00035e-11	exon (AT3G54280.1, exon 22 of 29)	4283	AT3G54290	-	uncharacterized protein
MACS_peak_67	1	940685	941198	103.01	535	329	24	10.98	5.00035e-11	TTS (AT1G03760.1)	2435	AT1G03760	F21M11.33|F21M11_33	Prefoldin chaperone subunit family protein
MACS_peak_5563	5	23921933	23922352	103	419	132	21	13.55	5.01187e-11	promoter-TSS (AT5G59300.1)	-839	UBC7	ARABIDOPSIS THALIANA UBIQUITIN CARRIER PROTEIN 7|ATUBC7|MNC17.22|MNC17_22|ubiquitin carrier protein 7	ubiquitin conjugating enzyme E2
MACS_peak_3306	3	18070853	18071028	102.88	194	97	12	9.25	5.15229e-11	promoter-TSS (AT3G48750.1)	-595	CDC2	CDC2A|CDC2AAT|CDK2|CDKA1|CDKA;1|CYCLIN-DEPENDENT KINASE A;1|P34CDC2|cell division control 2	cyclin-dependent kinase A-1
MACS_peak_3111	3	12371182	12371376	102.88	175	87	11	8.48	5.15229e-11	TTS (AT3G30742.1)	1541	AT3G30742	MIF6.2	pseudo
MACS_peak_330	1	5339769	5340088	102.84	319	174	17	15.3	5.19996e-11	TTS (AT1G15530.1)	-1603	PDR12	ABCG40|ARABIDOPSIS THALIANA ATP-BINDING CASSETTE FAMILY G 40|ATABCG40|ATP-BINDING CASSETTE FAMILY G40|ATPDR12|PLEIOTROPIC DRUG RESISTANCE 12|T16N11.3|T16N11_3|pleiotropic drug resistance 12	ABC transporter G family member 40
MACS_peak_1308	1	26984579	26985106	102.8	527	344	23	13.28	5.24807e-11	intron (AT1G71720.1, intron 2 of 7)	1122	AT1G71720	F14O23.10|F14O23_10	rbcL RNA S1-binding domain protein
MACS_peak_2249	2	16551995	16552454	102.73	459	316	19	16.13	5.33335e-11	Intergenic	-4631	RTFL8	DEVIL 11|DVL11|ROTUNDIFOLIA like 8	protein rotundifolia like 8
MACS_peak_1700	2	6906472	6906696	102.72	160	80	11	6.74	5.34564e-11	exon (AT2G15860.1, exon 8 of 9)	2845	AT2G15860	F19G14.14|F19G14_14	uncharacterized protein
MACS_peak_1624	2	3726960	3727120	102.72	224	112	16	9.81	5.34564e-11	promoter-TSS (AT2G09860.1)	-248	AT2G09862	-	pseudo
MACS_peak_2921	3	8500632	8500982	102.63	350	248	17	12.55	5.45758e-11	promoter-TSS (AT3G23637.1)	-919	DVL21	DEVIL 21	DVL family protein
MACS_peak_2604	3	3096731	3096913	102.62	182	91	12	8.2	5.47016e-11	TTS (AT3G10035.1)	606	AT3G10035	60243.TRNA-ARG-1	tRNA
MACS_peak_25	1	306581	307157	102.31	576	293	23	10.83	5.87489e-11	promoter-TSS (AT1G01860.1)	485	AT1G01870	51779.TRNA-VAL-1	tRNA
MACS_peak_4515	5	790089	790582	102.3	493	214	22	10.98	5.88844e-11	exon (AT5G03280.1, exon 7 of 8)	2908	EIN2	ATEIN2|CKR1|CYTOKININ RESISTANT 1|ENHANCED RESPONSE TO ABA3|ERA3|ETHYLENE INSENSITIVE 2|F12E4.10|F12E4_10|ORE2|ORE3|ORESARA 2|ORESARA 3|PIR2	protein ETHYLENE INSENSITIVE 2
MACS_peak_5036	5	13056790	13057243	102.27	486	105	21	11.91	5.92925e-11	TTS (AT5G34848.1)	1119	AT5G34848	-	pseudo
MACS_peak_4342	4	16279531	16279917	102.27	386	256	19	11.68	5.92925e-11	TTS (AT4G33970.1)	2170	AT4G33970	F17I5.160|F17I5_160	pollen-specific leucine-rich repeat extensin-like protein 4
MACS_peak_4031	4	11127894	11128380	102.27	453	264	21	11.1	5.92925e-11	promoter-TSS (AT4G20760.1)	-878	AT4G20760	AT4G20750|F21C20.110|F21C20_110	Rossmann-fold NAD(P)-binding domain-containing protein
MACS_peak_3136	3	14517534	14517767	102.26	193	96	11	10.96	5.94292e-11	TTS (AT3G42390.1)	816	AT3G42390	-	uncharacterized protein
MACS_peak_4015	4	10808242	10808489	102.26	233	116	13	12.95	5.94292e-11	TTS (AT4G19940.1)	-1511	AT4G19950	F18F4.50|F18F4_50	uncharacterized protein
MACS_peak_36	1	472939	473132	102.26	247	123	14	13.95	5.94292e-11	exon (AT1G02360.1, exon 1 of 2)	124	AT1G02360	T6A9.5|T6A9_5	putative chitinase
MACS_peak_2635	3	3565618	3565980	102.21	362	130	17	12.9	6.01174e-11	promoter-TSS (AT3G11385.1)	-779	AT3G11385	-	cysteine/histidine-rich C1 domain-containing protein
MACS_peak_2431	2	19621385	19621796	102.2	411	271	18	15.05	6.0256e-11	intron (AT2G47940.1, intron 3 of 18)	641	DEGP2	DEGP protease 2	DegP2 protease
MACS_peak_4815	5	6436920	6437273	102.17	353	229	18	14.77	6.06736e-11	exon (AT5G19165.1, exon 1 of 1)	1145	AT5G19165	-	pseudo
MACS_peak_2339	2	18256400	18256732	102.09	332	132	19	13.11	6.18016e-11	exon (AT2G44140.2, exon 3 of 9)	673	AT2G44140	F6E13.27	cysteine protease ATG4a
MACS_peak_1394	1	28472759	28473331	102.05	572	325	21	15.05	6.23735e-11	TTS (AT1G75830.1)	688	LCR67	PDF1.1|PLANT DEFENSIN 1.1|T4O12.7|T4O12_7|low-molecular-weight cysteine-rich 67	PLANT DEFENSIN 1.1
MACS_peak_2102	2	14036776	14037101	102.01	325	194	22	7.77	6.29506e-11	promoter-TSS (AT2G33090.1)	-978	AT2G33090	F25I18.17|F25I18_17	transcription elongation factor (TFIIS) family protein
MACS_peak_4733	5	5082354	5082844	101.92	490	356	21	11.95	6.42688e-11	TTS (AT5G15610.2)	134	AT5G15620	T20K14.230|T20K14_230	putative F-box/LRR-repeat protein
MACS_peak_3772	4	5429185	5429703	101.84	518	248	20	13.98	6.54636e-11	Intergenic	-4201	AT4G08540	T15F16.15|T15F16_15	DNA-directed RNA polymerase II protein
MACS_peak_3543	3	22332415	22333239	101.81	824	710	26	10.09	6.59174e-11	3' UTR (AT3G60410.1, exon 3 of 4)	1342	AT3G60410	-	uncharacterized protein
MACS_peak_2283	2	17209827	17210196	101.8	369	117	19	12.81	6.60693e-11	promoter-TSS (AT2G41270.1)	315	M10	ATM10|F13H10.17|F13H10_17	late embryogenesis abundant protein M10
MACS_peak_4267	4	15136770	15137426	101.8	656	249	27	6.72	6.60693e-11	promoter-TSS (AT4G31120.2)	-459	SKB1	ATPRMT5|F6E21.40|F6E21_40|PRMT5|PROTEIN ARGININE METHYLTRANSFERASE 5|SHK1 binding protein 1	protein arginine N-methyltransferase 5
MACS_peak_838	1	17861228	17861693	101.75	465	332	19	17.2	6.68344e-11	Intergenic	-2376	AT1G48330	F11A17.11|F11A17_11	uncharacterized protein
MACS_peak_745	1	13987972	13988754	101.71	782	617	26	10.52	6.74528e-11	Intergenic	1927	AT1G36925	-	uncharacterized protein
MACS_peak_4764	5	5474644	5475042	101.67	398	287	20	11.54	6.80769e-11	exon (AT5G16690.1, exon 2 of 17)	457	ORC3	ATORC3|F5E19.30|F5E19_30|ORIGIN RECOGNITION COMPLEX SUBUNIT 3|origin recognition complex subunit 3	origin recognition complex subunit 3
MACS_peak_687	1	12411524	12411853	101.63	329	231	18	9.39	6.87068e-11	TTS (AT1G34095.1)	825	AT1G34095	-	uncharacterized protein
MACS_peak_3163	3	15309540	15309991	101.51	451	342	19	11.43	7.06318e-11	exon (AT3G43357.1, exon 1 of 1)	2494	AT3G43357	-	pseudo
MACS_peak_1935	2	11337213	11337789	101.49	576	212	21	10.75	7.09578e-11	promoter-TSS (AT2G26650.1)	-894	KT1	AKT1|ATAKT1|F18A8.2|F18A8_2|K+ transporter 1|POTASSIUM TRANSPORTER	potassium channel AKT1
MACS_peak_1720	2	7233595	7233795	101.45	200	100	11	10.82	7.16143e-11	exon (AT2G16680.1, exon 1 of 1)	-1472	AT2G16676	-	uncharacterized protein
MACS_peak_4655	5	3870160	3870627	101.43	467	338	19	12.9	7.19449e-11	exon (AT5G11980.1, exon 7 of 12)	1875	AT5G11980	F14F18.150|F14F18_150	conserved oligomeric Golgi complex component-related protein
MACS_peak_5614	5	24718943	24719124	101.38	181	90	11	9.43	7.2778e-11	intron (AT5G61460.1, intron 9 of 28)	2906	MIM	ATRAD18|MCI2.2|MCI2_2|SMC6B|STRUCTURAL MAINTENANCE OF CHROMOSOMES 6B|hypersensitive to MMS|irradiation and MMC	protein SMC6B
MACS_peak_2675	3	4234540	4234995	101.15	455	120	23	9.84	7.67361e-11	promoter-TSS (AT3G13170.1)	-576	ATSPO11-1	SPO11-1	meiotic recombination protein SPO11-1
MACS_peak_301	1	4754047	4754333	101.13	286	143	17	14.52	7.70903e-11	exon (AT1G13900.1, exon 2 of 2)	1390	AT1G13900	F16A14.11|F16A14_11	putative inactive purple acid phosphatase 2
MACS_peak_5389	5	21156045	21156514	101.12	469	358	19	10.75	7.72681e-11	Intergenic	-2036	BAG1	ATBAG1|BCL-2-associated athanogene 1|MSG15.15|MSG15_15	BCL-2-associated athanogene 1
MACS_peak_2896	3	8065892	8066361	101.12	469	325	19	12.9	7.72681e-11	Intergenic	-1571	AT3G22800	-	leucine-rich repeat extensin-like protein 6
MACS_peak_357	1	5910603	5911182	101.08	579	232	21	15.05	7.7983e-11	exon (AT1G17270.1, exon 1 of 3)	800	AT1G17270	F20D23.3|F20D23_3	O-fucosyltransferase family protein
MACS_peak_4314	4	15850956	15851442	101.04	486	127	21	12.63	7.87046e-11	exon (AT4G32850.2, exon 5 of 14)	1419	nPAP	PAP(IV)|nuclear poly(a) polymerase|poly(A) polymerase IV	nuclear poly(a) polymerase
MACS_peak_4424	4	17761160	17761686	100.99	526	132	21	11.71	7.96159e-11	Intergenic	-1866	MYB87	ATMYB87|T28I19.60|T28I19_60|myb domain protein 87	myb domain protein 87
MACS_peak_1665	2	5796364	5797284	100.98	920	235	29	9.39	7.97995e-11	exon (AT2G13850.1, exon 1 of 1)	745	AT2G13850	F17L24.10	pseudo
MACS_peak_1766	2	7849457	7849905	100.96	448	206	20	10.12	8.01678e-11	intron (AT2G18060.1, intron 2 of 2)	622	VND1	ANAC037|Arabidopsis NAC domain containing protein 37|T27K22.7|T27K22_7|vascular related NAC-domain protein 1	vascular related NAC-domain protein 1
MACS_peak_1614	2	3009834	3010415	100.8	581	301	21	10.75	8.31764e-11	exon (AT2G07240.1, exon 5 of 15)	2208	AT2G07240	T13E11.1|T13E11_1	cysteine-type peptidase
MACS_peak_2781	3	6181964	6182702	100.8	738	605	25	11.48	8.31764e-11	exon (AT3G18050.1, exon 2 of 2)	-1440	AT3G18060	-	WD40 domain-containing protein
MACS_peak_5353	5	20276177	20276656	100.71	370	139	17	16.13	8.4918e-11	Intergenic	-3869	AT5G49870	K9P8.1|K9P8_1	Mannose-binding lectin superfamily protein
MACS_peak_1498	2	248444	248814	100.71	479	359	21	14.17	8.4918e-11	exon (AT2G01550.1, exon 1 of 1)	420	AT2G01550	F2I9.17|F2I9_17	pseudo
MACS_peak_309	1	4898874	4899420	100.66	546	323	21	14.12	8.59014e-11	promoter-TSS (AT1G14345.1)	2	AT1G14345	-	NAD(P)-linked oxidoreductase-like protein
MACS_peak_3202	3	16384685	16385008	100.66	323	193	16	13.98	8.59014e-11	intron (AT3G44880.1, intron 2 of 6)	1252	ACD1	ACCELERATED CELL DEATH 1|LETHAL LEAF-SPOT 1 HOMOLOG|LLS1|PAO|PHEOPHORBIDE A OXYGENASE	pheophorbide A oxygenase
MACS_peak_4508	5	679116	679536	100.65	420	173	18	17.2	8.60994e-11	TTS (AT5G02910.1)	-1215	AT5G02920	F9G14.230|F9G14_230	F-box/LRR-repeat protein 25
MACS_peak_919	1	19312315	19312577	100.61	262	131	17	12.7	8.6896e-11	TTS (AT1G51960.1)	1699	ABO5	ABA Overly-Sensitive 5	ABA Overly-Sensitive 5 protein
MACS_peak_1559	2	1514232	1514410	100.61	178	89	11	8.22	8.6896e-11	intron (AT2G04340.1, intron 1 of 3)	809	AT2G04340	T23O15.19	uncharacterized protein
MACS_peak_1917	2	11016124	11016297	100.61	173	86	11	8.22	8.6896e-11	TTS (AT2G25820.1)	1321	AT2G25820	F17H15.15|F17H15_15	ethylene-responsive transcription factor ERF042
MACS_peak_5222	5	17419826	17420211	100.57	385	263	22	8.4	8.77001e-11	TTS (AT5G43380.1)	1963	TOPP6	type one serine/threonine protein phosphatase 6	type one serine/threonine protein phosphatase 6
MACS_peak_5496	5	22900189	22900516	100.54	486	343	20	16.86	8.8308e-11	exon (AT5G56560.1, exon 1 of 3)	629	AT5G56560	MKN22.8|MKN22_8	FBD, F-box and leucine rich repeat domain-containing protein
MACS_peak_3020	3	10353930	10354416	100.54	327	113	18	10.03	8.8308e-11	promoter-TSS (AT3G27900.1)	-534	AT3G27900	-	uncharacterized protein
MACS_peak_977	1	20344758	20344950	100.52	192	96	13	8.63	8.87156e-11	exon (AT1G54470.2, exon 1 of 7)	153	RPP27	F20D21.44|F20D21_44|resistance to Peronospora parasitica 27	resistance to Peronospora parasitica 27
MACS_peak_4225	4	14325807	14326508	100.51	701	427	23	11.83	8.89201e-11	promoter-TSS (AT4G29080.1)	-830	PAP2	F19B15.110|F19B15_110|IAA27|indole-3-acetic acid inducible 27|phytochrome-associated protein 2	phytochrome-associated protein 2
MACS_peak_3435	3	20345645	20346144	100.45	499	242	21	17.47	9.01571e-11	exon (AT3G54920.1, exon 2 of 4)	813	PMR6	powdery mildew resistant 6	putative pectate lyase
MACS_peak_2015	2	12764219	12764453	100.38	234	117	13	12.58	9.1622e-11	exon (AT2G29940.1, exon 15 of 20)	-3249	ELF4-L1	ELF4-like 1|F23F1.13|F23F1_13	protein ELF4-like 1
MACS_peak_1253	1	26116901	26117273	100.34	372	106	17	13.98	9.24698e-11	exon (AT1G69480.1, exon 2 of 13)	710	AT1G69480	F10D13.13|F10D13_13	EXS (ERD1/XPR1/SYG1) family protein
MACS_peak_3613	3	23451657	23452114	100.32	457	194	20	11.16	9.28966e-11	intron (AT3G63510.2, intron 7 of 11)	-1025	CCD1	ATCCD1|ATNCED1|CAROTENOID CLEAVAGE DIOXYGENASE 1|NCED1|carotenoid cleavage dioxygenase 1	carotenoid 9,10(9',10')-cleavage dioxygenase 1
MACS_peak_4854	5	7229113	7229558	100.3	445	96	20	9.96	9.33254e-11	intron (AT5G21482.1, intron 3 of 3)	2609	CKX7	ARABIDOPSIS THALIANA CYTOKININ OXIDASE 5|ATCKX5|cytokinin oxidase 7	cytokinin dehydrogenase 7
MACS_peak_4699	5	4644329	4645222	100.25	585	353	21	12.9	9.44061e-11	intron (AT5G14400.1, intron 3 of 8)	1255	CYP724A1	F18O22.190|F18O22_190|cytochrome P450|family 724|polypeptide 1|subfamily A	cytochrome P450, family 724, subfamily A, polypeptide 1
MACS_peak_3812	4	6430646	6431231	100.25	893	323	26	11.83	9.44061e-11	TTS (AT4G10380.1)	3883	NIP5;1	F7L13.6|NLM6|NLM8|NOD26-LIKE MIP 6|NOD26-LIKE MIP 8|NOD26-like intrinsic protein 5;1	putative aquaporin NIP5-1
MACS_peak_528	1	9240709	9241057	100.21	348	205	18	13.28	9.52796e-11	promoter-TSS (AT1G26730.1)	-552	AT1G26730	T24P13.11|T24P13_11	phosphate transporter PHO1-7
MACS_peak_4656	5	3888642	3888850	100.11	208	104	12	11.57	9.7499e-11	TTS (AT5G12043.1)	148	AT5G12043	-	uncharacterized protein
MACS_peak_2929	3	8708267	8708869	100.09	602	328	22	11.05	9.7949e-11	promoter-TSS (AT3G24120.2)	-253	AT3G24120	-	myb family transcription factor
MACS_peak_4411	4	17522442	17522914	100.09	472	347	19	12.81	9.7949e-11	Intergenic	-1783	AT4G37240	AP22.53|AP22_53	uncharacterized protein
MACS_peak_845	1	17950088	17950512	99.97	424	249	18	11.83	1.00693e-10	TTS (AT1G48550.1)	2393	AT1G48550	T1N15.17|T1N15_17	vacuolar protein sorting-associated protein 26
MACS_peak_2315	2	17690306	17690601	99.88	295	170	18	12.7	1.02802e-10	promoter-TSS (AT2G42480.1)	-77	AT2G42485	-	ncRNA
MACS_peak_2642	3	3678614	3679120	99.84	506	130	22	10.1	1.03753e-10	TTS (AT3G11660.1)	1076	NHL1	NDR1/HIN1-like 1	NDR1/HIN1-Like protein 1
MACS_peak_3698	4	2098705	2099412	99.78	707	417	23	10.75	1.05196e-10	Intergenic	-2524	AT4G04313	-	pseudo
MACS_peak_558	1	9631036	9631573	99.72	537	343	22	10.71	1.0666e-10	promoter-TSS (AT1G27680.1)	20	APL2	ADPGLC-PPase large subunit|T22C5.13|T22C5_13	glucose-1-phosphate adenylyltransferase large subunit 2
MACS_peak_1558	2	1495032	1495360	99.65	328	242	16	9.68	1.08393e-10	exon (AT2G04300.1, exon 9 of 14)	2187	AT2G04300	T23O15.8|T23O15_8	putative leucine-rich repeat receptor-like serine/threonine-protein kinase
MACS_peak_2613	3	3245311	3245779	99.65	468	214	21	11.95	1.08393e-10	promoter-TSS (AT3G10439.1)	216	AT3G10440	-	Shugoshin C terminus
MACS_peak_4614	5	3095696	3096122	99.64	426	320	18	11.83	1.08643e-10	promoter-TSS (AT5G09920.1)	-274	NRPB4	ATRPB15.9|MYH9.13|MYH9_13|RNA POLYMERASE II 15.9 KDA SUBUNIT|RPB15.9|RPB15.9.9	RNA polymerase II, Rpb4, core protein
MACS_peak_4409	4	17476253	17477074	99.61	821	714	29	8.54	1.09396e-10	promoter-TSS (AT4G37090.2)	-568	AT4G37090	AP22.46|AP22_46	uncharacterized protein
MACS_peak_5538	5	23559429	23559714	99.59	280	140	16	15.3	1.09901e-10	promoter-TSS (AT5G58240.2)	98	AT5G58250	MCK7.12|MCK7_12	uncharacterized protein
MACS_peak_3124	3	13329783	13330052	99.59	246	123	14	13.39	1.09901e-10	Intergenic	-3850	AT3G32389	F1D9.9	pseudo
MACS_peak_2044	2	13181504	13181750	99.59	367	115	19	8.24	1.09901e-10	TTS (AT2G30980.1)	2778	ASP1	ASPARTATE AMINOTRANSFERASE 1|F7F1.18|F7F1_18|aspartate aminotransferase 1	aspartate aminotransferase 1
MACS_peak_370	1	6116370	6116650	99.59	269	134	15	14.34	1.09901e-10	5' UTR (AT1G17760.1, exon 1 of 22)	107	CSTF77	ARABIDOPSIS THALIANA CLEAVAGE STIMULATION FACTOR 77|ATCSTF77|F11A6.10|F11A6_10	cleavage stimulation factor 77-like protein
MACS_peak_2925	3	8616834	8617201	99.59	285	142	16	15.3	1.09901e-10	TTS (AT3G23860.1)	627	AT3G23860	-	GTP-binding protein-like protein
MACS_peak_4595	5	2783747	2784541	99.43	794	649	25	9.2	1.14025e-10	intron (AT5G08590.1, intron 3 of 8)	813	SNRK2.1	ARABIDOPSIS SERINE/THREONINE KINASE 2|ARABIDOPSIS SKP1-LIKE1|ASK2|MAH20.15|MAH20_15|SNF1-related protein kinase 2.1|SNRK2-1|SRK2G	serine/threonine-protein kinase SRK2G
MACS_peak_169	1	2491759	2492162	99.34	403	290	18	12.16	1.16413e-10	exon (AT1G08030.1, exon 5 of 13)	1289	TPST	T6D22.29|T6D22_29|tyrosylprotein sulfotransferase	protein-tyrosine sulfotransferase
MACS_peak_3893	4	8251206	8251644	99.29	438	248	19	14.7	1.17761e-10	intron (AT4G14340.1, intron 2 of 13)	573	CKI1	CASEIN KINASE I-LIKE 11|CKL11|DL3210C|FCAALL.68|casein kinase I	casein kinase I
MACS_peak_2137	2	14707873	14708496	99.21	623	239	23	12.24	1.1995e-10	promoter-TSS (AT2G34860.2)	-175	EDA3	F19I3.9|F19I3_9|embryo sac development arrest 3	embryo sac development arrest 3 protein
MACS_peak_583	1	10345666	10345972	99.2	306	106	16	11.95	1.20226e-10	exon (AT1G29600.1, exon 9 of 10)	-1544	AT1G29620	F15D2.19|F15D2_19	cytochrome C oxidase polypeptide VIB family protein
MACS_peak_627	1	11273426	11273962	99.19	536	263	20	13.98	1.20504e-10	promoter-TSS (AT1G31490.1)	-400	AT1G31490	F27M3.28|F27M3_28	HXXXD-type acyl-transferase-like protein
MACS_peak_478	1	8113900	8114437	99.05	537	255	20	10.75	1.24451e-10	Intergenic	-2118	CSN5A	AJH1|ARABIDOPSIS JAB1 HOMOLOG 1|COP9 signalosome 5A|CSN5|F19G10.12|F19G10_12|JAB1|PUTATIVE JUN KINASE ACTIVATOR	COP9 signalosome complex subunit 5a
MACS_peak_3994	4	10491515	10492420	99.01	905	251	26	10.75	1.25603e-10	promoter-TSS (AT4G19185.1)	-297	AT4G19185	-	nodulin MtN21 /EamA-like transporter family protein
MACS_peak_5737	5	26849846	26850283	98.83	457	137	20	16.43	1.30918e-10	promoter-TSS (AT5G67290.1)	-219	AT5G67290	K8K14.1|K8K14_1	FAD-dependent oxidoreductase-like protein
MACS_peak_1820	2	8770450	8770907	98.83	437	161	20	13.09	1.30918e-10	exon (AT2G20320.1, exon 11 of 19)	3940	AT2G20320	F11A3.13|F11A3_13	DENN (AEX-3) domain-containing protein
MACS_peak_1689	2	6693089	6693520	98.8	431	119	18	13.98	1.31826e-10	Intergenic	1875	AT2G15360	F26H6.12|F26H6_12	uncharacterized protein
MACS_peak_646	1	11702061	11702492	98.8	431	334	18	12.9	1.31826e-10	exon (AT1G32420.1, exon 1 of 1)	282	AT1G32420	F5D14.20|F5D14_20	putative F-box protein
MACS_peak_609	1	10875869	10876496	98.67	627	400	23	9.41	1.35831e-10	promoter-TSS (AT1G30660.1)	-670	AT1G30660	T5I8.11|T5I8_11	nucleic acid binding protein
MACS_peak_5726	5	26696004	26696453	98.66	449	134	20	13.42	1.36144e-10	promoter-TSS (AT5G66840.1)	-933	AT5G66840	MUD21.10|MUD21_10	SAP domain-containing protein
MACS_peak_337	1	5478946	5479922	98.63	976	694	30	10.63	1.37088e-10	intron (AT1G15950.1, intron 2 of 4)	680	CCR1	ATCCR1|CINNAMOYL COA REDUCTASE|IRREGULAR XYLEM 4|IRX4|T24D18.5|T24D18_5|cinnamoyl coa reductase 1	cinnamoyl coa reductase 1
MACS_peak_2061	2	13380693	13380997	98.62	304	144	17	13.71	1.37404e-10	exon (AT2G31370.6, exon 5 of 6)	-1065	STH	STO HOMOLOG|T28P16.13|T28P16_13|salt tolerance homologue	B-box zinc finger protein STH
MACS_peak_3406	3	19881619	19881975	98.59	356	130	18	10.63	1.38357e-10	intron (AT3G53620.1, intron 3 of 8)	1293	PPa4	AtPPa4|pyrophosphorylase 4	pyrophosphorylase 4
MACS_peak_356	1	5870131	5870750	98.57	619	200	24	9.39	1.38995e-10	exon (AT1G17170.1, exon 2 of 2)	595	GSTU24	ATGSTU24|Arabidopsis thaliana Glutathione S-transferase (class tau) 24|F20D23.13|F20D23_13|GST|glutathione S-transferase TAU 24	glutathione S-transferase TAU 24
MACS_peak_2244	2	16460289	16460557	98.55	291	145	16	15.06	1.39637e-10	promoter-TSS (AT2G39420.1)	59	AT2G39420	F12L6.8|F12L6_8	alpha/beta-Hydrolases superfamily protein
MACS_peak_1883	2	10055099	10055390	98.55	268	134	15	14.12	1.39637e-10	promoter-TSS (AT2G23630.1)	72	sks16	F26B6.30|SKU5 similar 16	protein SKU5 similar 16
MACS_peak_875	1	18430182	18430780	98.49	598	241	21	10.75	1.41579e-10	promoter-TSS (AT1G49780.1)	-162	PUB26	F14J22.1|F14J22_1|plant U-box 26	U-box domain-containing protein 26
MACS_peak_2082	2	13760781	13761379	98.49	598	313	21	9.68	1.41579e-10	TTS (AT2G32415.1)	3487	AXL	AXR1-like|T32F6.7|T32F6_7	AXR1-like protein
MACS_peak_156	1	2312190	2312396	98.41	206	103	13	9.42	1.44212e-10	promoter-TSS (AT1G07520.1)	-488	AT1G07520	F22G5.41|F22G5_41	GRAS family transcription factor
MACS_peak_2163	2	15118874	15119554	98.34	680	353	27	16.44	1.46555e-10	promoter-TSS (AT2G36010.1)	-328	E2F3	ATE2FA|E2F TRANSCRIPTION FACTOR-3 E2F3|E2F transcription factor 3|F11F19.8|F11F19_8	E2F transcription factor 3
MACS_peak_2687	3	4394808	4395495	98.32	687	361	24	14.17	1.47231e-10	TTS (AT3G13490.1)	-1191	AT3G13480	-	uncharacterized protein
MACS_peak_4053	4	11405636	11406206	98.27	561	262	23	13.41	1.48936e-10	promoter-TSS (AT4G21410.1)	109	AT4G21420	F18E5.40	pseudo
MACS_peak_1485	2	85306	85867	98.27	570	383	23	11.07	1.48936e-10	promoter-TSS (AT2G01110.1)	171	ORC4	ATORC4|F23H14.9|F23H14_9|ORIGIN RECOGNITION COMPLEX SUBUNIT 4|origin recognition complex subunit 4	origin recognition complex subunit 4
MACS_peak_1570	2	1711235	1711571	98.08	336	139	16	13.98	1.55597e-10	promoter-TSS (AT2G04865.1)	-193	AT2G04865	-	aminotransferase-like, plant mobile domain family protein
MACS_peak_2119	2	14328400	14328785	97.99	385	292	17	15.05	1.58855e-10	exon (AT2G33860.1, exon 1 of 10)	385	ETT	ARF3|AUXIN RESPONSE TRANSCRIPTION FACTOR 3|ETTIN|T1B8.30|T1B8_30	auxin response transcription factor 3
MACS_peak_3301	3	17992148	17992476	97.99	328	219	17	9.16	1.58855e-10	promoter-TSS (AT3G48540.1)	-297	AT3G48540	-	cytidine/deoxycytidylate deaminase family protein
MACS_peak_405	1	6810136	6810570	97.97	434	301	20	9.43	1.59588e-10	promoter-TSS (AT1G19690.1)	-784	AT1G19690	F14P1.35|F14P1_35	NAD(P)-binding Rossmann-fold superfamily protein
MACS_peak_3476	3	21199916	21200253	97.89	337	116	16	11.83	1.62555e-10	promoter-TSS (AT3G57290.1)	597	INO80	ATINO80|INO80 ORTHOLOG|INO80 ortholog	DNA helicase INO80 complex-like 1
MACS_peak_2824	3	6961195	6961571	97.8	376	118	19	12.37	1.65959e-10	promoter-TSS (AT3G19980.1)	-353	FYPP3	ATFYPP3|EMB2736|EMBRYO DEFECTIVE 2736|SERINE/THREONINE PROTEIN PHOSPHATASE|STPP|flower-specific|phytochrome-associated protein phosphatase 3	phytochrome-associated serine/threonine protein phosphatase 3
MACS_peak_297	1	4672347	4672713	97.67	366	208	17	15.26	1.71002e-10	exon (AT1G13630.2, exon 1 of 4)	296	AT1G13630	F21F23.6|F21F23_6	PPR repeat-containing protein
MACS_peak_3008	3	10164419	10164669	97.66	240	120	13	13.98	1.71396e-10	intron (AT3G27470.1, intron 5 of 14)	1495	AT3G27470	-	uncharacterized protein
MACS_peak_191	1	2906963	2907208	97.66	245	122	13	13.98	1.71396e-10	promoter-TSS (AT1G09026.1)	-38	AT1G09026	-	uncharacterized protein
MACS_peak_689	1	12491274	12491516	97.66	242	121	13	13.98	1.71396e-10	exon (AT1G34260.1, exon 11 of 12)	3149	AT1G34270	F23M19.7|F23M19_7	exostosin family protein
MACS_peak_5046	5	13574693	13574916	97.66	250	125	13	13.98	1.71396e-10	exon (AT5G35354.1, exon 1 of 1)	1273	AT5G35354	-	pseudo
MACS_peak_1420	1	29023734	29024022	97.66	288	144	15	16.13	1.71396e-10	promoter-TSS (AT1G77250.1)	-404	AT1G77250	T14N5.11|T14N5_11	RING/FYVE/PHD zinc finger-containing protein
MACS_peak_3244	3	17029704	17029942	97.66	230	115	12	12.9	1.71396e-10	intron (AT3G46340.1, intron 7 of 12)	-2666	AT3G46345	-	pseudo
MACS_peak_1655	2	5461904	5462134	97.66	220	110	12	12.9	1.71396e-10	Intergenic	-1559	AT2G13180	F15O11.18	pseudo
MACS_peak_4425	4	17767696	17767942	97.66	257	128	14	15.05	1.71396e-10	promoter-TSS (AT4G37790.1)	-223	HAT22	HOMEOBOX PROTEIN|T28I19.70|T28I19_70	homeobox-leucine zipper protein HAT22
MACS_peak_2937	3	8860954	8861218	97.66	239	119	13	13.98	1.71396e-10	exon (AT3G24400.1, exon 1 of 1)	736	AT3G24400	-	pseudo
MACS_peak_4980	5	9881105	9881371	97.66	228	114	12	12.9	1.71396e-10	exon (AT5G27870.1, exon 1 of 2)	568	AT5G27870	F14I23.30|F14I23_30	putative pectinesterase/pectinesterase inhibitor 28
MACS_peak_3979	4	10275024	10275225	97.66	202	101	11	11.83	1.71396e-10	TTS (AT4G18660.1)	1645	AT4G18660	F28A21.70|F28A21_70	uncharacterized protein
MACS_peak_5088	5	14879991	14880243	97.66	264	132	14	15.05	1.71396e-10	Intergenic	-1443	AT5G37478	-	TPX2 (targeting protein for Xklp2) family protein
MACS_peak_3164	3	15319556	15319766	97.66	250	125	13	13.98	1.71396e-10	Intergenic	-1101	AT3G43360	-	pseudo
MACS_peak_4008	4	10722654	10722866	97.66	222	111	12	12.9	1.71396e-10	Intergenic	-2095	AK-HSDH II	AK-HSDH|ASPARTATE KINASE-HOMOSERINE DEHYDROGENASE|T16H5.70|T16H5_70|aspartate kinase-homoserine dehydrogenase ii	bifunctional aspartokinase/homoserine dehydrogenase 2
MACS_peak_3641	4	560141	560379	97.66	210	105	11	11.83	1.71396e-10	promoter-TSS (AT4G01350.1)	1	AT4G01350	F2N1.27|F2N1_27	cysteine/histidine-rich C1 domain-containing protein
MACS_peak_3036	3	10498541	10498763	97.66	238	119	13	13.98	1.71396e-10	intron (AT3G28170.1, intron 2 of 5)	291	AT3G28170	-	uncharacterized protein
MACS_peak_1950	2	11591469	11591708	97.66	238	119	13	13.98	1.71396e-10	intron (AT2G27120.1, intron 40 of 48)	-3703	AT2G27130	T20P8.18|T20P8_18	bifunctional inhibitor/lipid-transfer protein/seed storage 2S albumin superfamily protein
MACS_peak_5191	5	16863852	16864108	97.66	201	100	11	11.83	1.71396e-10	TTS (AT5G42203.1)	860	AT5G42203	-	uncharacterized protein
MACS_peak_2084	2	13762161	13762389	97.66	212	106	11	11.83	1.71396e-10	exon (AT2G32415.1, exon 10 of 13)	3181	AT2G32415	AT2G32420	polynucleotidyl transferase, ribonuclease H fold protein with HRDC domain
MACS_peak_1859	2	9452593	9452850	97.66	265	132	14	15.05	1.71396e-10	exon (AT2G22240.1, exon 4 of 7)	1372	MIPS2	ATIPS2|ATMIPS1|ATMIPS2|INOSITOL 3-PHOSPHATE SYNTHASE 2|MIPS1|MYO-INOSITOL-1-PHOSTPATE SYNTHASE 1|MYO-INOSITOL-1-PHOSTPATE SYNTHASE 2|myo-inositol-1-phosphate synthase 1|myo-inositol-1-phosphate synthase 2	myo-inositol-1-phosphate synthase 2
MACS_peak_2323	2	17893580	17893782	97.66	246	123	13	13.98	1.71396e-10	intron (AT2G43020.1, intron 8 of 8)	-1155	AT2G43030	MFL8.11|MFL8_11	50S ribosomal protein L3-1
MACS_peak_970	1	20236403	20236653	97.66	266	133	14	15.05	1.71396e-10	exon (AT1G54200.1, exon 1 of 1)	816	AT1G54200	F20D21.2|F20D21_2	uncharacterized protein
MACS_peak_4014	4	10799135	10799400	97.66	223	111	12	12.9	1.71396e-10	promoter-TSS (AT4G19920.1)	-880	AT4G19920	F18F4.20|F18F4_20	Toll-Interleukin-Resistance domain-containing protein
MACS_peak_5	1	54446	54686	97.66	252	126	13	13.98	1.71396e-10	3' UTR (AT1G01110.1, exon 3 of 3)	1697	IQD18	IQ-domain 18|T25K16.10|T25K16_10	protein IQ-domain 18
MACS_peak_1830	2	9006765	9006985	97.66	256	128	14	15.05	1.71396e-10	TTS (AT2G20950.4)	227	pEARLI4	F26H11.28|F26H11_28	phospholipase-like protein (PEARLI 4) domain-containing protein
MACS_peak_2445	3	146699	147191	97.56	492	291	19	12.9	1.75388e-10	exon (AT3G01380.1, exon 8 of 18)	2883	AT3G01380	T13O15.2|T13O15_2	sulfatase and phosphatidylinositolglycan class N domain-containing protein
MACS_peak_2393	2	19050339	19050732	97.5	393	220	20	10.8	1.77828e-10	promoter-TSS (AT2G46410.1)	-195	CPC	CAPRICE|F11C10.10|MYB FAMILY TRANSCRIPTION FACTOR CPC	transcription factor CPC
MACS_peak_1397	1	28609060	28609693	97.45	633	313	25	7.97	1.79887e-10	promoter-TSS (AT1G76250.1)	-249	AT1G76250	T23E18.18|T23E18_18	uncharacterized protein
MACS_peak_2890	3	8002013	8002518	97.42	505	375	23	9.71	1.81134e-10	TTS (AT3G22580.1)	879	AT3G22580	-	bifunctional inhibitor/lipid-transfer protein/seed storage 2S albumin-like protein
MACS_peak_1487	2	91950	92252	97.39	302	156	16	12.43	1.8239e-10	exon (AT2G01130.1, exon 10 of 19)	2559	AT2G01130	F10A8.28	DEA(D/H)-box RNA helicase family protein
MACS_peak_666	1	12044114	12044584	97.27	470	130	20	9.2	1.87499e-10	promoter-TSS (AT1G33220.1)	-523	AT1G33220	T9L6.8|T9L6_8	putative beta-1,3-glucanase
MACS_peak_3417	3	20026556	20027097	97.22	541	206	20	15.87	1.89671e-10	exon (AT3G54085.1, exon 2 of 2)	1151	AT3G54085	-	Yos1-like protein
MACS_peak_4027	4	10964290	10964731	97.17	441	148	18	11.83	1.91867e-10	TTS (AT4G20310.3)	2897	AT4G20310	F1C12.220|F1C12_220	peptidase M50 family protein
MACS_peak_1282	1	26484252	26484825	97.14	573	321	21	15.2	1.93197e-10	TTS (AT1G70310.1)	2896	SPDS2	F17O7.16|F17O7_16|spermidine synthase 2	Spermidine synthase 2
MACS_peak_4951	5	9197029	9197454	97.08	425	138	18	15.52	1.95884e-10	exon (AT5G26250.1, exon 2 of 4)	484	AT5G26250	T19G15.100|T19G15_100	sugar transport protein 8
MACS_peak_1270	1	26394005	26394413	97.04	408	289	19	8.85	1.97697e-10	promoter-TSS (AT1G70070.1)	-13	EMB25	EMBRYO DEFECTIVE 25|F20P5.20|F20P5_20|INCREASED SIZE EXCLUSION LIMIT 2|ISE2|PDE317|PIGMENT DEFECTIVE 317	DEAD-box ATP-dependent RNA helicase ISE2
MACS_peak_2406	2	19350899	19351508	97.04	609	325	21	11.83	1.97697e-10	promoter-TSS (AT2G47130.1)	-665	AT2G47130	F14M4.4	short-chain dehydrogenase reductase 3
MACS_peak_1417	1	28971676	28971866	97.03	195	97	11	10.12	1.98153e-10	exon (AT1G77110.1, exon 2 of 7)	969	PIN6	F22K20.18|F22K20_18|PIN-FORMED 6	auxin efflux carrier protein PIN6
MACS_peak_4464	4	18375954	18376178	97.03	190	95	11	10.12	1.98153e-10	exon (AT4G39530.1, exon 1 of 1)	1174	AT4G39530	F23K16.160|F23K16_160	pentatricopeptide repeat-containing protein
MACS_peak_2592	3	2890323	2890534	97.03	211	105	12	11.03	1.98153e-10	promoter-TSS (AT3G09390.1)	-200	MT2A	ARABIDOPSIS THALIANA METALLOTHIONEIN-1|ARABIDOPSIS THALIANA METALLOTHIONEIN-K|ATMT-1|ATMT-K|metallothionein 2A	metallothionein 2A
MACS_peak_987	1	20521454	20521649	97.03	224	112	13	11.95	1.98153e-10	Intergenic	-4156	LOX1	ARABIDOPSIS LIPOXYGENASE 1|ATLOX1|LIPOXYGENASE|lipoxygenase 1	lipoxygenase 1
MACS_peak_4982	5	9979322	9980116	96.96	496	131	19	11.83	2.01372e-10	exon (AT5G27947.1, exon 1 of 1)	-3127	AT5G27944	-	MADS-box transcription factor family protein
MACS_peak_3169	3	15503392	15503888	96.96	794	461	24	10.75	2.01372e-10	TTS (AT3G43580.1)	1497	AT3G43580	-	Beta-galactosidase related protein
MACS_peak_5705	5	26341677	26342060	96.94	383	254	17	16.85	2.02302e-10	promoter-TSS (AT5G65820.1)	-80	AT5G65820	K22J17.3|K22J17_3	pentatricopeptide repeat-containing protein
MACS_peak_3501	3	21549434	21549931	96.81	497	283	19	13.98	2.08449e-10	promoter-TSS (AT3G58190.1)	-125	LBD29	ASL16|ASYMMETRIC LEAVES 2-LIKE 16|lateral organ boundaries-domain 29	protein ASYMMETRIC LEAVES 2-LIKE 16
MACS_peak_4555	5	1880561	1880844	96.78	283	141	16	14.66	2.09894e-10	TTS (AT5G06210.1)	766	AT5G06220	MBL20.10|MBL20_10	LETM1-like protein
MACS_peak_3882	4	8073295	8073787	96.76	492	188	20	14.34	2.10863e-10	intron (AT4G13970.1, intron 2 of 5)	1960	AT4G13970	DL3025C|FCAALL.54	zinc ion binding protein
MACS_peak_5168	5	16468821	16469383	96.7	562	290	23	8.24	2.13796e-10	exon (AT5G41140.2, exon 2 of 9)	655	AT5G41140	MEE6.21|MEE6_21	Myosin heavy chain-related protein
MACS_peak_2181	2	15342263	15343199	96.65	936	613	33	9.14	2.16272e-10	TTS (AT2G36590.1)	2606	ProT3	ATPROT3|F1O11.22|F1O11_22|PROLINE TRANSPORTER 3|proline transporter 3	proline transporter 3
MACS_peak_3998	4	10597988	10598442	96.63	454	327	19	11.76	2.1727e-10	TTS (AT4G19430.1)	936	AT4G19430	T5K18.210|T5K18_210	uncharacterized protein
MACS_peak_1222	1	25524496	25524793	96.61	297	149	15	12.9	2.18273e-10	promoter-TSS (AT1G68110.1)	-73	AT1G68110	T23K23.4|T23K23_4	putative clathrin assembly protein
MACS_peak_5185	5	16719327	16719856	96.6	529	332	20	15.39	2.18776e-10	intron (AT5G41770.1, intron 2 of 6)	1596	AT5G41770	K16L22.5|K16L22_5	putative crooked neck protein / cell cycle protein
MACS_peak_5612	5	24694001	24694735	96.59	734	417	24	9.68	2.1928e-10	Intergenic	-3273	MYB28	AtMYB28|HAG1|HIGH ALIPHATIC GLUCOSINOLATE 1|MFB13.22|MFB13_22|PMG1|PRODUCTION OF METHIONINE-DERIVED GLUCOSINOLATE 1|myb domain protein 28	transcription factor MYB28
MACS_peak_3560	3	22681165	22681778	96.52	613	353	21	12.9	2.22844e-10	intron (AT3G61280.2, intron 1 of 4)	512	AT3G61280	-	lipopolysaccharide-modifying domain-containing protein
MACS_peak_5438	5	21977898	21978338	96.49	440	298	18	15.94	2.24388e-10	exon (AT5G54150.1, exon 1 of 3)	119	AT5G54150	K18G13.2|K18G13_2	uncharacterized protein
MACS_peak_3715	4	2615802	2616196	96.42	394	108	17	12.9	2.28034e-10	Intergenic	-1785	AT4G05095	-	uncharacterized protein
MACS_peak_2465	3	392598	393154	96.38	556	144	20	15.05	2.30144e-10	TTS (AT3G02150.2)	-1194	AT3G02160	F1C9.5	Bromodomain transcription factor
MACS_peak_3345	3	18763332	18763778	96.37	446	305	18	11.83	2.30675e-10	intron (AT3G50560.1, intron 1 of 4)	461	AT3G50560	-	Rossmann-fold NAD(P)-binding domain-containing protein
MACS_peak_143	1	1990631	1990976	96.36	345	133	16	15.05	2.31206e-10	TTS (AT1G06500.2)	1302	AT1G06500	F12K11.25|F12K11_25	uncharacterized protein
MACS_peak_2322	2	17804850	17805318	96.31	468	348	22	12.68	2.33884e-10	exon (AT2G42790.1, exon 4 of 13)	965	CSY3	F7D19.21|F7D19_21|citrate synthase 3	citrate synthase 3
MACS_peak_2402	2	19272270	19272590	96.29	320	113	16	12.95	2.34963e-10	TTS (AT2G46900.1)	149	AT2G46910	F14M4.46	putative plastid-lipid-associated protein 10
MACS_peak_4651	5	3791732	3792114	96.22	382	267	17	9.36	2.38781e-10	intron (AT5G11770.1, intron 1 of 1)	1077	AT5G11770	T22P22.160|T22P22_160	NADH dehydrogenase (ubiquinone) Fe-S protein 7
MACS_peak_4517	5	837817	838200	96.08	383	123	18	10.12	2.46604e-10	TTS (AT5G03400.1)	1193	AT5G03400	F12E4.140|F12E4_140	uncharacterized protein
MACS_peak_4819	5	6488355	6488836	96.08	481	375	20	12.05	2.46604e-10	intron (AT5G19280.1, intron 1 of 12)	277	KAPP	RAG1|ROOT ATTENUATED GROWTH 1|T24G5.3|kinase associated protein phosphatase	kinase associated protein phosphatase
MACS_peak_5357	5	20339271	20339719	96.06	448	248	18	11.83	2.47742e-10	exon (AT5G49990.1, exon 8 of 14)	2386	AT5G49990	K9P8.13|K9P8_13	xanthine/uracil permease family protein
MACS_peak_4910	5	8298647	8298967	96.02	414	270	20	11.16	2.50035e-10	intron (AT5G24340.1, intron 3 of 6)	1502	AT5G24340	K16H17.2|K16H17_2	3'-5' exonuclease domain-containing protein
MACS_peak_2969	3	9465008	9465422	96.02	320	131	16	9.92	2.50035e-10	promoter-TSS (AT3G25870.1)	-932	AT3G25870	-	uncharacterized protein
MACS_peak_1352	1	27780340	27780847	96.01	507	366	20	12.69	2.50611e-10	promoter-TSS (AT1G73875.1)	-412	AT1G73875	-	DNAse I-like superfamily protein
MACS_peak_3513	3	21749661	21750075	95.96	414	283	19	13.28	2.53513e-10	promoter-TSS (AT3G58810.1)	-98	MTPA2	ARABIDOPSIS METAL TOLERANCE PROTEIN 3|ATMTP3|ATMTPA2|METAL TOLERANCE PROTEIN 3|MTP3|metal tolerance protein A2	metal tolerance protein A2
MACS_peak_1366	1	28053998	28054395	95.91	397	175	17	12.9	2.56448e-10	TTS (AT1G74670.1)	911	AT1G74670	F1M20.35|F1M20_35	gibberellin-regulated protein 6
MACS_peak_3294	3	17867462	17867911	95.9	449	140	18	9.68	2.5704e-10	exon (AT3G48240.1, exon 2 of 2)	371	AT3G48240	-	Octicosapeptide/Phox/Bem1p family protein
MACS_peak_3207	3	16473242	16473619	95.85	377	240	18	14.44	2.60016e-10	intron (AT3G45040.1, intron 10 of 12)	-1038	AT3G45030	-	40S ribosomal protein S20-1
MACS_peak_1686	2	6672732	6673180	95.82	448	142	19	11.48	2.61818e-10	promoter-TSS (AT2G15327.1)	-225	AT2G15327	-	uncharacterized protein
MACS_peak_1114	1	23165027	23165415	95.78	388	221	18	12.06	2.64241e-10	Intergenic	-3915	FMO GS-OX4	T3P18.13|T3P18_13|flavin-monooxygenase glucosinolate S-oxygenase 4	flavin-containing monooxygenase FMO GS-OX4
MACS_peak_2569	3	2441184	2441721	95.78	537	198	20	10.31	2.64241e-10	promoter-TSS (AT3G07650.4)	-204	COL9	CONSTANS-like 9	zinc finger protein CONSTANS-LIKE 9
MACS_peak_4675	5	4337519	4337847	95.77	328	208	16	11.14	2.6485e-10	promoter-TSS (AT5G13500.2)	-472	AT5G13500	T6I14.30|T6I14_30	uncharacterized protein
MACS_peak_3891	4	8212204	8212709	95.63	505	134	19	12.9	2.73527e-10	exon (AT4G14250.2, exon 2 of 4)	780	AT4G14250	DL3165C|FCAALL.151	UBX domain-containing pseudogene
MACS_peak_4226	4	14339104	14339453	95.62	349	115	16	15.05	2.74157e-10	Intergenic	-1721	AT4G29100	F19B15.130|F19B15_130	transcription factor bHLH68
MACS_peak_5208	5	17165228	17165461	95.57	225	112	12	12.47	2.77332e-10	exon (AT5G42800.1, exon 3 of 6)	573	DFR	DIHYDROFLAVONOL 4-REDUCTASE|DIHYDROKAEMPFEROL 4-REDUCTASE|M318|MJB21.18|MJB21_18|TT3|dihydroflavonol 4-reductase	dihydroflavonol-4-reductase
MACS_peak_1324	1	27254366	27254591	95.57	268	134	14	14.55	2.77332e-10	exon (AT1G72410.2, exon 8 of 12)	2311	AT1G72410	T10D10.12|T10D10_12	COP1-interacting protein-related protein
MACS_peak_2813	3	6762622	6763021	95.57	399	297	17	13.98	2.77332e-10	promoter-TSS (AT3G19508.1)	-102	AT3G19508	-	uncharacterized protein
MACS_peak_1362	1	27977293	27977561	95.57	233	116	12	12.47	2.77332e-10	TTS (AT1G74430.1)	2248	MYB95	ARABIDOPSIS THALIANA MYB DOMAIN CONTAINING PROTEIN 66|ARABIDOPSIS THALIANA MYB DOMAIN PROTEIN 95|ATMYB95|ATMYBCP66|F1M20.11|F1M20_11|myb domain protein 95	putative transcription factor MYB95
MACS_peak_5625	5	24995979	24996267	95.57	288	144	15	15.59	2.77332e-10	promoter-TSS (AT5G62230.1)	-6	ERL1	ERECTA-like 1|MMI9.14|MMI9_14	LRR receptor-like serine/threonine-protein kinase ERL1
MACS_peak_2715	3	4797032	4797622	95.55	590	258	23	11.95	2.78612e-10	TTS (AT3G14370.1)	2177	WAG2	-	protein kinase WAG2
MACS_peak_5669	5	25772823	25773603	95.55	780	116	25	10.39	2.78612e-10	TTS (AT5G64450.1)	1264	AT5G64450	T12B11.4|T12B11_4	uncharacterized protein
MACS_peak_3515	3	21811479	21811790	95.49	311	165	16	12.43	2.82488e-10	intron (AT3G59020.2, intron 19 of 21)	5920	AT3G59020	-	armadillo/beta-catenin-like repeat-containing protein
MACS_peak_3214	3	16654163	16654977	95.48	329	195	17	9.74	2.83139e-10	TTS (AT3G45400.1)	1443	AT3G45410	-	concanavalin A-like lectin kinase-like protein
MACS_peak_614	1	10954392	10954721	95.48	814	539	29	9.14	2.83139e-10	Intergenic	-5099	AT1G30820	T17H7.12|T17H7_12	CTP synthase-like protein
MACS_peak_1073	1	22362034	22362434	95.4	366	245	17	12.79	2.88403e-10	TTS (AT1G60750.1)	1160	AT1G60740	F8A5.25|F8A5_25	peroxiredoxin-2D
MACS_peak_871	1	18366934	18367300	95.4	400	154	17	12.9	2.88403e-10	promoter-TSS (AT1G49620.1)	-558	ICK5	F14J22.14|F14J22_14|ICN6|KIP-RELATED PROTEIN 7|KRP7	cyclin-dependent kinase inhibitor 7
MACS_peak_4041	4	11216228	11216647	95.38	419	134	18	12.95	2.89734e-10	promoter-TSS (AT4G20980.2)	-443	AT4G20980	T13K14.140|T13K14_140	eukaryotic translation initiation factor 3 subunit 7
MACS_peak_5287	5	18655364	18655918	95.24	554	412	21	12.43	2.99226e-10	exon (AT5G46000.1, exon 3 of 6)	735	AT5G46000	MCL19.4|MCL19_4	mannose-binding lectin superfamily protein
MACS_peak_3616	4	88862	89467	95.22	605	238	21	10.44	3.00608e-10	promoter-TSS (AT4G00220.1)	-871	JLO	F6N15.4|F6N15_4|JAGGED LATERAL ORGANS|LBD30|LOB DOMAIN-CONTAINING PROTEIN 30	protein JAGGED LATERAL ORGANS
MACS_peak_3108	3	12347967	12348372	95.19	405	127	20	14.65	3.02691e-10	promoter-TSS (AT3G30720.1)	-877	QQS	QUA-QUINE STARCH	qua-quine starch
MACS_peak_3764	4	5248429	5248786	95.16	357	98	17	13.39	3.04789e-10	TTS (AT4G08310.1)	3542	AT4G08310	T12G13.150|T12G13_150	uncharacterized protein
MACS_peak_5277	5	18427114	18427511	95.1	397	261	17	12.75	3.0903e-10	TTS (AT5G45475.1)	1476	AT5G45475	-	ncRNA
MACS_peak_4795	5	5993565	5994152	95.04	587	216	26	11.36	3.13329e-10	TTS (AT5G18120.1)	-1620	AT5G18130	MRG7.9|MRG7_9	uncharacterized protein
MACS_peak_327	1	5280471	5280971	94.92	500	356	20	18.03	3.22107e-10	promoter-TSS (AT1G15350.1)	-844	AT1G15350	F9L1.29|F9L1_29	uncharacterized protein
MACS_peak_4870	5	7588495	7589005	94.91	510	267	19	10.75	3.22849e-10	promoter-TSS (AT5G22770.1)	-501	alpha-ADR	MDJ22.19|MDJ22_19|alpha-adaptin	alpha-adaptin
MACS_peak_3387	3	19439605	19440115	94.91	510	388	19	10.75	3.22849e-10	TTS (AT3G52450.1)	2523	PUB22	plant U-box 22	E3 ubiquitin-protein ligase PUB22
MACS_peak_2884	3	7904495	7904945	94.9	450	320	18	17	3.23594e-10	intron (AT3G22360.1, intron 2 of 3)	564	AOX1B	alternative oxidase 1B	alternative oxidase 1B
MACS_peak_2578	3	2699922	2700471	94.76	549	235	20	13.51	3.34195e-10	TTS (AT3G08870.1)	-1039	PYD4	PYRIMIDINE 4	PYRIMIDINE 4
MACS_peak_4477	4	18573049	18573595	94.75	546	265	22	11.95	3.34965e-10	promoter-TSS (AT4G40060.1)	-238	HB16	ATHB-16|ATHB16|T5J17.230|T5J17_230|homeobox protein 16	homeobox-leucine zipper protein ATHB-16
MACS_peak_4480	5	85678	86337	94.74	659	266	22	12.37	3.35738e-10	promoter-TSS (AT5G01215.1)	-91	AT5G01215	-	ncRNA
MACS_peak_5261	5	18117279	18117683	94.72	404	225	17	16.13	3.37287e-10	exon (AT5G44870.1, exon 4 of 5)	2815	AT5G44870	K21C13.4|K21C13_4	TIR-NBS-LRR class disease resistance protein LAZ5
MACS_peak_1172	1	24464988	24465364	94.71	376	245	18	12.4	3.38065e-10	exon (AT1G65780.1, exon 3 of 9)	1712	AT1G65780	F1E22.14|F1E22_14	P-loop containing nucleoside triphosphate hydrolases superfamily protein
MACS_peak_5066	5	13944548	13944971	94.71	423	302	18	13.95	3.38065e-10	promoter-TSS (AT5G35775.1)	-254	AT5G35775	-	pseudo
MACS_peak_3455	3	20793223	20793556	94.66	333	187	17	11.51	3.41979e-10	TTS (AT3G56030.1)	2141	AT3G56030	-	pentatricopeptide repeat-containing protein
MACS_peak_3232	3	16844770	16845133	94.63	363	242	18	11.95	3.4435e-10	exon (AT3G45830.1, exon 1 of 2)	3675	AT3G45830	-	uncharacterized protein
MACS_peak_5423	5	21732848	21733057	94.59	209	104	12	10.63	3.47536e-10	Intergenic	-3653	AT5G53500	MNC6.4|MNC6_4	transducin/WD40 domain-containing protein
MACS_peak_2912	3	8295683	8296060	94.51	377	235	17	12	3.53997e-10	exon (AT3G23240.1, exon 1 of 1)	228	ERF1	ATERF1|ETHYLENE RESPONSE FACTOR 1|ethylene response factor 1	ethylene-responsive transcription factor 1B
MACS_peak_4683	5	4459251	4459657	94.39	340	144	21	9.87	3.63915e-10	Intergenic	-1440	TBP1	ATBP-1|ATBP1|ATTBP1|H-PROTEIN PROMOTE|HPPBF-1|MAC12.23|MAC12_23|telomeric DNA binding protein 1	Telomere repeat-binding protein 4
MACS_peak_1296	1	26731768	26732108	94.39	406	101	17	10.75	3.63915e-10	5' UTR (AT1G70900.1, exon 1 of 7)	125	AT1G70900	F15H11.13|F15H11_13	uncharacterized protein
MACS_peak_3399	3	19634448	19635075	94.35	627	424	22	8.78	3.67282e-10	intron (AT3G52950.2, intron 1 of 1)	307	AT3G52950	-	CBS / octicosapeptide/Phox/Bemp1 domain-containing protein
MACS_peak_2970	3	9466396	9466752	94.33	356	247	16	11.83	3.68978e-10	Intergenic	-2291	AT3G25870	-	uncharacterized protein
MACS_peak_774	1	16491625	16492353	94.3	728	499	24	9.56	3.71535e-10	promoter-TSS (AT1G43715.1)	-650	AT1G43715	-	pseudo
MACS_peak_2488	3	900707	901461	94.25	754	627	25	10.99	3.75837e-10	TTS (AT3G03670.1)	2327	AT3G03670	T12J13.5|T12J13_5	peroxidase
MACS_peak_2975	3	9532333	9532961	94.24	628	293	24	11.54	3.76704e-10	promoter-TSS (AT3G26090.1)	-101	RGS1	ATRGS1|REGULATOR OF G-PROTEIN SIGNALING 1	putative membrane receptor protein RGS1
MACS_peak_4548	5	1637314	1637518	94.24	204	102	13	8.88	3.76704e-10	exon (AT5G05540.2, exon 6 of 11)	1118	SDN2	MOP10.8|MOP10_8|small RNA degrading nuclease 2	small RNA degrading nuclease 2
MACS_peak_366	1	6065983	6066308	94.21	325	145	16	12.74	3.79315e-10	exon (AT1G17630.1, exon 1 of 1)	1621	AT1G17630	F11A6.24	pentatricopeptide repeat-containing protein
MACS_peak_984	1	20485010	20485198	94.2	188	94	11	8.48	3.80189e-10	TTS (AT1G54940.1)	3414	PGSIP4	F14C21.47|F14C21_47|plant glycogenin-like starch initiation protein 4	putative UDP-glucuronate:xylan alpha-glucuronosyltransferase 4
MACS_peak_4882	5	7802493	7802674	94.2	254	127	15	11.57	3.80189e-10	TTS (AT5G23190.1)	1110	AT5G23180	MKD15.4|MKD15_4	uncharacterized protein
MACS_peak_3712	4	2526546	2526800	94.2	181	90	11	8.48	3.80189e-10	TTS (AT4G04957.1)	689	AT4G04957	-	uncharacterized protein
MACS_peak_1978	2	12126698	12127149	94.12	451	193	18	11.59	3.87258e-10	exon (AT2G28360.1, exon 12 of 19)	3145	AT2G28360	T1B3.12|T1B3_12	SIT4 phosphatase-associated family protein
MACS_peak_2065	2	13467617	13467812	94.11	195	97	11	9.67	3.8815e-10	intron (AT2G31660.1, intron 10 of 21)	3417	SAD2	SUPER SENSITIVE TO ABA AND DROUGHT2|T9H9.18|T9H9_18|UNARMED 9|URM9	super sensitive to ABA and drought 2
MACS_peak_5464	5	22323932	22324340	94.06	408	221	17	16.13	3.92645e-10	TTS (AT5G55020.1)	2112	MYB120	ATMYB120|K13P22.2|K13P22_2|myb domain protein 120	myb domain protein 120
MACS_peak_3702	4	2165728	2166187	94.04	459	217	19	12.43	3.94457e-10	TTS (AT4G04402.1)	-1015	AT4G04404	-	C2H2 and C2HC zinc finger-containing protein
MACS_peak_4110	4	12375647	12376190	94.04	543	302	22	10.1	3.94457e-10	promoter-TSS (AT4G23750.2)	-275	CRF2	F9D16.220|F9D16_220|TARGET OF MONOPTEROS 3|TMO3|cytokinin response factor 2	ethylene-responsive transcription factor CRF2
MACS_peak_1571	2	1713891	1714352	94.03	461	315	18	9.68	3.95367e-10	exon (AT2G04865.1, exon 6 of 6)	2264	AT2G04870	F28I8.6|F28I8_6	uncharacterized protein
MACS_peak_3830	4	6856421	6856882	94.03	461	116	18	13.98	3.95367e-10	exon (AT4G11270.1, exon 1 of 8)	2288	AT4G11270	F8L21.60|F8L21_60	transducin/WD40 domain-containing protein
MACS_peak_1758	2	7773484	7773864	93.97	380	142	18	15.05	4.00867e-10	intron (AT2G17900.1, intron 13 of 13)	-1047	CPK16	T13L16.9|T13L16_9|calcium-dependent protein kinase 16	calcium-dependent protein kinase 16
MACS_peak_985	1	20498066	20498449	93.94	383	137	19	12.75	4.03645e-10	Intergenic	-1692	NP2	ANP2|F14C21.49|F14C21_49|MAPKKK2|MITOGEN-ACTIVATED PROTEIN KINASE KINASE KINASES 2|NPK1-related protein kinase 2	NPK1-related protein kinase 2
MACS_peak_1434	1	29239338	29239641	93.92	303	160	17	12.75	4.05509e-10	promoter-TSS (AT1G77760.1)	-45	NIA1	GNR1|NITRATE REDUCTASE|NITRATE REDUCTASE 1|NR1|T32E8.9|T32E8_9|nitrate reductase 1	nitrate reductase [NADH] 1
MACS_peak_4317	4	15929609	15929959	93.84	350	125	17	11.03	4.13048e-10	exon (AT4G33010.2, exon 2 of 14)	1548	GLDP1	AtGLDP1|F4I10.7|glycine decarboxylase P-protein 1	glycine dehydrogenase [decarboxylating] 2
MACS_peak_2708	3	4706463	4706794	93.83	331	141	17	13.04	4.14e-10	promoter-TSS (AT3G14172.2)	-1000	AT3G14172	-	uncharacterized protein
MACS_peak_2266	2	16838699	16839109	93.73	410	272	17	15.05	4.23643e-10	3' UTR (AT2G40316.1, exon 11 of 11)	-1243	TBL33	T7M7.12|TRICHOME BIREFRINGENCE-LIKE 33	protein trichome birefringence-like 33
MACS_peak_4742	5	5181405	5182022	93.69	617	319	22	12.38	4.27563e-10	promoter-TSS (AT5G15860.2)	-331	PCME	ATPCME|F14F8.240|F14F8_240|prenylcysteine methylesterase	prenylcysteine methylesterase
MACS_peak_5048	5	13610962	13611538	93.68	576	268	20	11.83	4.28549e-10	promoter-TSS (AT5G35407.1)	-548	MIR396B	microRNA396B	miscRNA
MACS_peak_2923	3	8605960	8606215	93.65	255	127	16	10.84	4.31519e-10	TTS (AT3G23830.2)	1967	GRP4	GR-RBP4|glycine-rich RNA-binding protein 4	glycine-rich RNA-binding protein 4
MACS_peak_5381	5	20955525	20955846	93.65	323	231	16	12.55	4.31519e-10	TTS (AT5G51590.1)	-2293	AT5G51580	K17N15.13|K17N15_13	uncharacterized protein
MACS_peak_4028	4	10975600	10975923	93.65	321	131	16	11.51	4.31519e-10	exon (AT4G20320.2, exon 4 of 22)	1183	AT4G20320	F1C12.230|F1C12_230	putative CTP synthase
MACS_peak_187	1	2842944	2843639	93.63	695	567	22	8.58	4.33511e-10	exon (AT1G08860.1, exon 3 of 16)	1139	BON3	BONZAI 3|F7G19.25|F7G19_25	protein BONZAI 3
MACS_peak_1302	1	26812794	26813024	93.47	230	115	12	12.05	4.4978e-10	exon (AT1G71090.1, exon 1 of 1)	697	AT1G71090	F23N20.8|F23N20_8	auxin efflux carrier family protein
MACS_peak_1497	2	224601	224866	93.47	265	132	14	14.06	4.4978e-10	exon (AT2G01500.1, exon 4 of 4)	1458	PFS2	F2I9.12|F2I9_12|HIGH EXPRESSION OF OSMOTICALLY RESPONSIVE GENE 9|HOS9|PRETTY FEW SEEDS 2|WOX6|WUSCHEL RELATED HOMEOBOX 6	homeodomain transcription factor PFS2
MACS_peak_3325	3	18389074	18389658	93.45	584	231	25	9.14	4.51856e-10	intron (AT3G49601.1, intron 1 of 1)	198	AT3G49601	-	uncharacterized protein
MACS_peak_3408	3	19900345	19900887	93.45	542	407	20	12.11	4.51856e-10	promoter-TSS (AT3G53690.1)	336	MEE40	F5K20.2|maternal effect embryo arrest 40	protein MATERNAL EFFECT EMBRYO ARREST 40
MACS_peak_4263	4	15103704	15104104	93.24	464	341	19	15.3	4.74242e-10	exon (AT4G31000.1, exon 3 of 7)	656	AT4G31000	F6I18.90|F6I18_90	Calmodulin-binding protein
MACS_peak_3482	3	21273244	21273708	93.24	400	132	19	13.19	4.74242e-10	exon (AT3G57470.2, exon 11 of 26)	2537	AT3G57470	-	insulinase family protein
MACS_peak_1044	1	21644757	21644987	93.21	230	115	12	12	4.77529e-10	Intergenic	3742	ZW2	F19C14.6|F19C14_6	protein ZW2
MACS_peak_4523	5	1105333	1105880	93.15	547	315	21	11.95	4.84172e-10	TTS (AT5G04080.2)	902	AT5G04080	F21E1.3	uncharacterized protein
MACS_peak_3819	4	6520013	6520676	93.14	663	295	23	10.26	4.85289e-10	promoter-TSS (AT4G10550.3)	-28	AT4G10550	T4F9.10|T4F9_10	subtilisin-like protease
MACS_peak_5358	5	20340168	20340598	93.13	430	133	20	10.36	4.86407e-10	exon (AT5G49990.1, exon 4 of 14)	1498	AT5G49990	K9P8.13|K9P8_13	xanthine/uracil permease family protein
MACS_peak_1864	2	9565657	9566020	93.08	363	101	16	9.68	4.9204e-10	Intergenic	-1088	UCP5	ATPUMP5|DIC1|DICARBOXYLATE CARRIER 1|F14M13.10|F14M13_10|PLANT UNCOUPLING MITOCHONDRIAL PROTEIN 5|uncoupling protein 5	mitochondrial dicarboxylate carrier 1
MACS_peak_538	1	9330570	9330933	93.08	363	139	16	12.9	4.9204e-10	TTS (AT1G26920.1)	353	AT1G26921	-	uncharacterized protein
MACS_peak_396	1	6702052	6702575	93.06	523	236	19	11.83	4.94311e-10	intron (AT1G19390.1, intron 1 of 2)	1054	AT1G19390	F18O14.11|F18O14_11	putative wall-associated receptor kinase-like 11
MACS_peak_1692	2	6719007	6719530	93.06	523	224	19	12.9	4.94311e-10	exon (AT2G15410.1, exon 1 of 1)	1491	AT2G15410	F26H6.7|F26H6_7	pseudo
MACS_peak_3898	4	8332833	8333551	92.98	718	425	25	10.32	5.03501e-10	promoter-TSS (AT4G14500.2)	386	AT4G14490	DL3285C|FCAALL.220	SMAD/FHA domain-containing protein
MACS_peak_5260	5	18115801	18116363	92.97	562	349	20	16.63	5.04661e-10	exon (AT5G44870.1, exon 2 of 5)	1416	AT5G44870	K21C13.4|K21C13_4	TIR-NBS-LRR class disease resistance protein LAZ5
MACS_peak_1012	1	20993535	20993740	92.95	205	102	11	10.96	5.06991e-10	promoter-TSS (AT1G56120.1)	-566	AT1G56120	T6H22.9|T6H22_9	Leucine-rich repeat transmembrane protein kinase
MACS_peak_5401	5	21418974	21419176	92.95	202	101	11	10.96	5.06991e-10	TTS (AT5G52860.1)	-1459	AT5G52850	MXC20.7|MXC20_7	pentatricopeptide repeat-containing protein
MACS_peak_3393	3	19560218	19560628	92.92	410	115	18	13.18	5.10505e-10	TTS (AT3G52780.2)	-1416	ZPR3	LITTLE ZIPPER 3	protein LITTLE ZIPPER 3
MACS_peak_5480	5	22633786	22634357	92.86	571	312	21	10.52	5.17607e-10	promoter-TSS (AT5G55896.1)	-730	AT5G55896	-	pseudo
MACS_peak_4115	4	12429889	12430205	92.8	316	183	15	13.98	5.24807e-10	TTS (AT4G23915.1)	448	AT4G23915	67147.TRNA-ALA-1|TRNA-ALA	tRNA
MACS_peak_2659	3	4004836	4005252	92.75	416	134	17	11.83	5.30884e-10	intron (AT3G12600.1, intron 1 of 3)	457	NUDT16	atnudt16|nudix hydrolase homolog 16	nudix hydrolase-like protein 16
MACS_peak_853	1	18042236	18042447	92.74	211	105	14	8.37	5.32108e-10	exon (AT1G48780.1, exon 1 of 1)	353	AT1G48780	F11I4.5|F11I4_5	uncharacterized protein
MACS_peak_2180	2	15324619	15325081	92.67	462	334	23	9.05	5.40754e-10	promoter-TSS (AT2G36530.1)	-387	AT2G36540	F1O11.17|F1O11_17	Haloacid dehalogenase-like hydrolase (HAD) superfamily protein
MACS_peak_3144	3	14786818	14787157	92.56	339	120	16	9.96	5.54626e-10	promoter-TSS (AT3G42728.1)	122	AT3G42713	-	pseudo
MACS_peak_3296	3	17888640	17889006	92.55	366	252	16	16.13	5.55904e-10	exon (AT3G48310.1, exon 1 of 2)	722	CYP71A22	cytochrome P450|family 71|polypeptide 22|subfamily A	cytochrome P450 71A22
MACS_peak_1763	2	7830327	7830883	92.48	556	143	20	14.3	5.64937e-10	TTS (AT2G18000.1)	1570	TAF14	T27K22.13|T27K22_13|TBP-associated factor 14	TBP-associated factor 14
MACS_peak_2028	2	12926908	12927359	92.45	451	170	19	11.03	5.68853e-10	exon (AT2G30320.1, exon 4 of 7)	762	AT2G30320	T9D9.13|T9D9_13	putative tRNA pseudouridine synthase
MACS_peak_3323	3	18347632	18348104	92.37	472	145	18	11.83	5.79429e-10	exon (AT3G49490.1, exon 2 of 5)	831	AT3G49490	-	uncharacterized protein
MACS_peak_5651	5	25533792	25534301	92.36	509	190	20	13.07	5.80764e-10	exon (AT5G63800.1, exon 9 of 16)	-3027	BGAL10	MGI19.1|MGI19_1|beta-galactosidase 10	beta-galactosidase 10
MACS_peak_3653	4	849002	849555	92.29	553	414	21	11.95	5.90201e-10	Intergenic	-2492	GPAT3	ATGPAT3|T7B11.21|T7B11_21|glycerol-3-phosphate acyltransferase 3	putative sn-glycerol-3-phosphate 2-O-acyltransferase
MACS_peak_270	1	4237680	4237857	92.26	177	88	11	7.31	5.94292e-10	exon (AT1G12430.2, exon 4 of 18)	990	ARK3	PAK|armadillo repeat kinesin 3|phosphatidic acid kinase	kinesin-like protein PAK
MACS_peak_5434	5	21886942	21887560	92.25	618	297	23	12.9	5.95662e-10	promoter-TSS (AT5G53902.1)	-715	U3B	U3 small nucleolar RNAb	ncRNA
MACS_peak_3586	3	23036638	23037225	92.24	212	106	12	10.25	5.97035e-10	promoter-TSS (AT3G62250.1)	52	AT3G62245	67321.TRNA-ALA-1	tRNA
MACS_peak_3078	3	11430894	11431109	92.24	228	114	13	11.1	5.97035e-10	Intergenic	-2297	AT3G29618	MTO24.13	pseudo
MACS_peak_4869	5	7517547	7517745	92.24	215	107	12	10.25	5.97035e-10	TTS (AT5G22620.1)	2429	AT5G22610	MDJ22.3|MDJ22_3	putative F-box/FBD/LRR-repeat protein
MACS_peak_5604	5	24575971	24576229	92.24	587	263	20	16.13	5.97035e-10	exon (AT5G61090.1, exon 3 of 5)	1614	AT5G61090	MAF19.21|MAF19_21	polynucleotidyl transferase, ribonuclease H-like superfamily protein
MACS_peak_4025	4	10929807	10929999	92.24	192	96	11	9.39	5.97035e-10	intron (AT4G20235.1, intron 3 of 4)	1374	CYP71A28	F1C12.160B|cytochrome P450|family 71|polypeptide 28|subfamily A	putative cytochrome P450 71A28
MACS_peak_1215	1	25418479	25418707	92.24	198	99	11	9.39	5.97035e-10	exon (AT1G67792.1, exon 2 of 2)	984	AT1G67792	-	ncRNA
MACS_peak_138	1	1875306	1875518	92.24	258	129	15	12.81	5.97035e-10	TTS (AT1G06148.1)	-1694	CPuORF8	conserved peptide upstream open reading frame 8	conserved peptide upstream open reading frame 8
MACS_peak_1806	2	8459866	8460607	92.2	368	228	16	11.83	6.0256e-10	TTS (AT2G19520.1)	290	AT2G19530	F3P11.13|F3P11_13	uncharacterized protein
MACS_peak_765	1	16130062	16130430	92.2	741	517	23	7.21	6.0256e-10	TTS (AT1G42970.1)	2865	GAPB	F13A11.3|F13A11_3|GLYCERALDEHYDE-3-PHOSPHATE DEHYDROGENASE B SUBUNIT|glyceraldehyde-3-phosphate dehydrogenase B subunit	glyceraldehyde-3-phosphate dehydrogenase B
MACS_peak_5701	5	26331258	26331706	92.15	448	322	18	12.21	6.09537e-10	exon (AT5G65800.1, exon 3 of 3)	1330	ACS5	1-AMINO-1-CYCLOPROPANECARBOXYLATE SYNTHASE|ACC synthase 5|ATACS5|CIN5|CYTOKININ-INSENSITIVE 5|ETHYLENE OVERPRODUCER 2|ETO2|MPA24.15|MPA24_15	1-aminocyclopropane-1-carboxylate synthase 5
MACS_peak_5698	5	26257926	26258277	92.14	351	142	18	13.55	6.10942e-10	promoter-TSS (AT5G65676.1)	-357	AT5G65676	-	pseudo
MACS_peak_160	1	2353258	2353459	92.06	201	100	12	8.97	6.223e-10	TTS (AT1G07640.2)	2412	OBP2	F24B9.30|F24B9_30|ZINC FINGER PROTEIN OBP2	DOF transcription factor OBP2
MACS_peak_2737	3	5245874	5246095	92.06	221	110	13	9.71	6.223e-10	TTS (AT3G15510.1)	2475	NAC2	ANAC056|ATNAC2|Arabidopsis NAC domain containing protein 56|NAC domain containing protein 2|NAC-REGULATED SEED MORPHOLOGY 1|NARS1	NAC domain containing protein 2
MACS_peak_1621	2	3594995	3595364	92.02	369	134	16	13.98	6.28058e-10	Intergenic	-1953	AT2G07780	T12J2.10	pseudo
MACS_peak_2081	2	13742777	13743426	92.01	649	333	21	18.28	6.29506e-10	intron (AT2G32370.1, intron 4 of 11)	2224	HDG3	T32F6.11|T32F6_11|homeodomain GLABROUS 3	homeobox-leucine zipper protein HDG3
MACS_peak_3171	3	15522183	15522600	92	417	140	18	11.34	6.30957e-10	intron (AT3G43610.1, intron 2 of 13)	1695	AT3G43610	-	Spc97 / Spc98 family of spindle pole body (SBP) component
MACS_peak_4514	5	779312	780038	92	726	129	26	8.8	6.30957e-10	promoter-TSS (AT5G03260.1)	-251	LAC11	F15A17.290|F15A17_290|laccase 11	laccase 11
MACS_peak_4747	5	5227384	5227918	91.99	534	135	24	8.88	6.32412e-10	promoter-TSS (AT5G16010.1)	-273	AT5G16010	F1N13.150|F1N13_150	3-oxo-5-alpha-steroid 4-dehydrogenase family protein
MACS_peak_3996	4	10508026	10508485	91.96	459	352	18	9.36	6.36796e-10	promoter-TSS (AT4G19220.1)	-135	AT4G19220	T18B16.190|T18B16_190	pentatricopeptide repeat-containing protein
MACS_peak_387	1	6411063	6411267	91.94	204	102	11	10.78	6.39735e-10	intron (AT1G18620.1, intron 2 of 4)	1132	AT1G18620	F25I16.3|F25I16_3	uncharacterized protein
MACS_peak_5018	5	11387300	11387670	91.85	370	129	16	8.6	6.53131e-10	promoter-TSS (AT5G30584.1)	-679	AT5G30584	-	pseudo
MACS_peak_4718	5	4878095	4878465	91.85	370	228	16	15.05	6.53131e-10	intron (AT5G15070.1, intron 7 of 30)	1692	AT5G15070	F2G14.190|F2G14_190	phosphoglycerate mutase-like protein
MACS_peak_5188	5	16786391	16786769	91.78	378	143	18	11.1	6.63743e-10	intron (AT5G41950.1, intron 2 of 13)	866	AT5G41950	MJC20.5|MJC20_5	tetratricopeptide repeat domain-containing protein
MACS_peak_324	1	5223045	5223474	91.69	429	287	22	7.11	6.77642e-10	TTS (AT1G15170.1)	861	AT1G15175	-	ncRNA
MACS_peak_3592	3	23139609	23139931	91.64	322	148	15	12.9	6.85488e-10	TTS (AT3G62560.1)	2344	AT3G62560	-	Ras-related small GTP-binding family protein
MACS_peak_2115	2	14267538	14268320	91.63	782	183	24	8.97	6.87068e-10	promoter-TSS (AT2G33730.1)	43	AT2G33730	T1B8.4|T1B8_4	DEAD-box ATP-dependent RNA helicase 21
MACS_peak_1977	2	12115540	12115963	91.62	423	300	17	10.75	6.88652e-10	exon (AT2G28350.1, exon 2 of 4)	1421	ARF10	T1B3.13|T1B3_13|auxin response factor 10	auxin response factor 10
MACS_peak_5708	5	26377552	26377848	91.61	296	162	15	13.83	6.9024e-10	intron (AT5G65940.3, intron 9 of 13)	-1180	ZWI	K14B20.10|K14B20_10|KCBP|KINESIN-LIKE CALMODULIN-BINDING PROTEIN|PKCBP|POTATO KINESIN-LIKE CALMODULIN-BINDING PROTEIN|ZWICHEL	kinesin-like calmodulin-binding protein ZWICHEL
MACS_peak_713	1	13229838	13230531	91.55	693	283	23	12.43	6.99842e-10	promoter-TSS (AT1G35730.1)	-389	PUM9	APUM9|F14D7.3|F14D7_3|pumilio 9	protein pumilio 9
MACS_peak_4124	4	12535313	12535881	91.53	568	218	22	9.39	7.03072e-10	promoter-TSS (AT4G24150.1)	-375	GRF8	AtGRF8|T19F6.140|T19F6_140|growth-regulating factor 8	growth-regulating factor 8
MACS_peak_4151	4	13037396	13037820	91.46	424	116	17	9.68	7.14496e-10	promoter-TSS (AT4G25530.1)	-752	FWA	FLOWERING WAGENINGEN|HDG6|HOMEODOMAIN GLABROUS 6|M7J2.100|M7J2_100	homeobox-leucine zipper protein HDG6
MACS_peak_490	1	8424299	8424622	91.45	542	251	23	8.22	7.16143e-10	promoter-TSS (AT1G23830.1)	-373	AT1G23830	F5O8.39|F5O8_39	uncharacterized protein
MACS_peak_5026	5	12262951	12263274	91.45	323	186	15	13.98	7.16143e-10	promoter-TSS (AT5G32613.1)	-142	AT5G32613	-	zinc knuckle (CCHC-type) family protein
MACS_peak_227	1	3477002	3477544	91.45	323	216	15	11.83	7.16143e-10	exon (AT1G10540.1, exon 3 of 14)	654	NAT8	ATNAT8|T10O24.16|T10O24_16|nucleobase-ascorbate transporter 8	nucleobase-ascorbate transporter 8
MACS_peak_1432	1	29237450	29237919	91.42	469	244	21	10.8	7.21107e-10	intron (AT1G77760.1, intron 3 of 3)	1760	NIA1	GNR1|NITRATE REDUCTASE|NITRATE REDUCTASE 1|NR1|T32E8.9|T32E8_9|nitrate reductase 1	nitrate reductase [NADH] 1
MACS_peak_442	1	7402833	7403487	91.41	654	258	21	11.83	7.2277e-10	Intergenic	-1223	AT1G21140	T22I11.3|T22I11_3	vacuolar iron transporter homolog 1
MACS_peak_1745	2	7600037	7600616	91.4	579	293	29	9.36	7.24436e-10	exon (AT2G17490.1, exon 1 of 1)	1794	AT2G17490	MJB20.5|MJB20_5	pseudo
MACS_peak_3989	4	10439897	10440370	91.39	473	245	18	11.69	7.26106e-10	promoter-TSS (AT4G19045.1)	-234	AT4G19045	-	Mob1/phocein family protein
MACS_peak_2991	3	9773803	9774243	91.36	440	314	18	9.88	7.31139e-10	TTS (AT3G26605.1)	1005	AT3G26605	-	pseudo
MACS_peak_1066	1	22174724	22175057	91.34	333	106	16	14.4	7.34514e-10	exon (AT1G60130.1, exon 2 of 5)	712	AT1G60130	T13D8.3|T13D8_3	Mannose-binding lectin superfamily protein
MACS_peak_2611	3	3223422	3223631	91.33	209	104	12	10.1	7.36207e-10	intron (AT3G10380.1, intron 15 of 26)	5406	SEC8	ATSEC8|SUBUNIT OF EXOCYST COMPLEX 8|subunit of exocyst complex 8	subunit of exocyst complex 8
MACS_peak_3329	3	18446074	18446398	91.26	324	126	15	11.83	7.4817e-10	promoter-TSS (AT3G49725.1)	-779	AT3G49725	-	GTP-binding protein, HflX
MACS_peak_1185	1	24814269	24814593	91.26	324	132	15	15.05	7.4817e-10	exon (AT1G66510.2, exon 6 of 14)	1214	AT1G66510	F28G11.5|F28G11_5	AAR2 protein family
MACS_peak_192	1	2979121	2979470	91.23	349	213	16	8.04	7.53356e-10	TTS (AT1G09230.1)	170	AT1G09220	T12M4.7|T12M4_7	pentatricopeptide repeat-containing protein
MACS_peak_2307	2	17626141	17626456	91.18	315	187	15	12.53	7.62079e-10	TTS (AT2G42310.1)	-1043	AT2G42320	MHK10.4|MHK10_4	nucleolar protein gar2-like protein
MACS_peak_591	1	10520405	10520803	91.13	398	92	19	8.77	7.70903e-10	TTS (AT1G30016.1)	611	AT1G30016	-	uncharacterized protein
MACS_peak_3673	4	1177791	1177989	91.11	198	99	11	9.23	7.74462e-10	exon (AT4G02670.1, exon 2 of 3)	599	IDD12	AtIDD12|T10P11.4|T10P11_4|indeterminate(ID)-domain 12	indeterminate-domain 12 protein
MACS_peak_2718	3	4853860	4854384	91.09	524	391	19	11.53	7.78037e-10	exon (AT3G14460.1, exon 1 of 1)	2142	AT3G14460	-	LRR and NB-ARC domain-containing disease resistance protein
MACS_peak_4887	5	8008545	8009094	91.04	549	437	22	9.02	7.87046e-10	TTS (AT5G23750.1)	616	RPS11-BETA	MRO11.22|MRO11_22|RIBOSOMAL PROTEIN S11|ribosomal protein S11-beta	40S ribosomal protein S11-3
MACS_peak_2805	3	6640888	6641776	90.94	888	578	25	11.43	8.05378e-10	exon (AT3G19190.1, exon 2 of 15)	1621	ATG2	ATATG2|AUTOPHAGY 2	protein autophagy 2
MACS_peak_5721	5	26633900	26634234	90.89	334	120	16	12.43	8.14704e-10	promoter-TSS (AT5G66700.1)	-253	HB53	ARABIDOPSIS THALIANA HOMEOBOX 53|ATHB53|HB-8|HOMEOBOX-8|MSN2.9|MSN2_9|homeobox 53	homeobox-leucine zipper protein ATHB-53
MACS_peak_696	1	12761559	12761987	90.83	428	133	17	11.83	8.26038e-10	Intergenic	-2129	TT1	WIP domain protein 1|WIP1|transparent testa 1	protein TRANSPARENT TESTA 1
MACS_peak_2786	3	6271702	6272174	90.77	443	111	19	8.83	8.37529e-10	Intergenic	-2057	BTS	BRUTUS|EMB2454|embryo defective 2454	putative E3 ligase BRUTUS
MACS_peak_730	1	13472746	13473189	90.77	472	360	19	8.46	8.37529e-10	Intergenic	-2032	AT1G36070	F5J5.6|F5J5_6	transducin/WD-40 repeat-containing protein
MACS_peak_4260	4	15079906	15080115	90.7	209	104	11	10.56	8.51138e-10	intron (AT4G30980.1, intron 5 of 5)	1646	LRL2	F6I18.110|F6I18_110|LJRHL1-like 2	transcription factor bHLH69
MACS_peak_3774	4	5467551	5468057	90.69	506	122	21	9.89	8.531e-10	Intergenic	-1133	ORTHL	15935|ORL1|ORTH-LIKE 1|ORTHRUS-LIKE 1|ORTHRUS-like|T3F12.10|VARIANT IN METHYLATION 6|VIM6	E3 ubiquitin-protein ligase ORTHRUS-LIKE 1
MACS_peak_457	1	7622986	7623491	90.65	505	273	19	12.05	8.60994e-10	intron (AT1G21700.1, intron 2 of 8)	897	SWI3C	ATSWI3C|CHB4|CHROMATIN REMODELING COMPLEX SUBUNIT B|F8K7.13|F8K7_13|SWITCH/sucrose nonfermenting 3C	SWI/SNF complex subunit SWI3C
MACS_peak_980	1	20409063	20409467	90.63	404	125	20	10.14	8.64968e-10	exon (AT1G54660.1, exon 1 of 1)	-1512	AT1G54650	T22H22.9|T22H22_9	Methyltransferase family protein
MACS_peak_5535	5	23534848	23535329	90.62	363	260	16	13.45	8.66962e-10	exon (AT5G58160.1, exon 3 of 15)	1388	AT5G58160	MCK7.3|MCK7_3	formin-like protein 13
MACS_peak_2700	3	4572765	4573128	90.62	481	228	19	9.56	8.66962e-10	exon (AT3G13880.1, exon 1 of 1)	767	AT3G13880	-	pentatricopeptide repeat-containing protein
MACS_peak_5652	5	25535867	25536432	90.61	565	372	21	14.71	8.6896e-10	promoter-TSS (AT5G63810.1)	-924	BGAL10	MGI19.1|MGI19_1|beta-galactosidase 10	beta-galactosidase 10
MACS_peak_3603	3	23219406	23220074	90.57	668	368	24	9.25	8.77001e-10	intron (AT3G62770.1, intron 1 of 3)	1492	AtATG18a	-	autophagy-related protein 18a
MACS_peak_3884	4	8078517	8078953	90.57	436	149	24	8.78	8.77001e-10	intron (AT4G13980.1, intron 1 of 2)	579	AT-HSFA5	DL3030C|FCAALL.27|HEAT SHOCK TRANSCRIPTION FACTOR A5|HSFA5	heat stress transcription factor A-5
MACS_peak_1264	1	26260795	26261226	90.53	431	239	18	12.43	8.85116e-10	TTS (AT1G69780.1)	2072	ATHB13	HOMEODOMAIN LEUCINE-ZIPPER PROTEIN ATHB13|T6C23.2|T6C23_2	homeobox-leucine zipper protein ATHB-13
MACS_peak_4135	4	12670884	12671224	90.52	340	105	16	10.65	8.87156e-10	TTS (AT4G24540.1)	-1041	AT4G24530	F22K18.270|F22K18_270	O-fucosyltransferase family protein
MACS_peak_5405	5	21449417	21449745	90.52	328	79	15	9.68	8.87156e-10	Intergenic	-2341	AT5G52890	MXC20.12|MXC20_12	uncharacterized protein
MACS_peak_3053	3	10797617	10797822	90.46	245	122	13	12.43	8.99498e-10	exon (AT3G28770.1, exon 2 of 3)	1004	AT3G28770	-	uncharacterized protein
MACS_peak_3710	4	2491380	2491622	90.46	248	124	13	12.43	8.99498e-10	intron (AT4G04910.1, intron 13 of 20)	-3722	RIC10	ROP-interactive CRIB motif-containing protein 10|T1J1.7|T1J1_7	ROP-interactive CRIB motif-containing protein 10
MACS_peak_284	1	4444132	4444377	90.46	203	101	11	10.52	8.99498e-10	promoter-TSS (AT1G13020.1)	-571	EIF4B2	F3F19.4|F3F19_4|eukaryotic initiation factor 4B2	eukaryotic initiation factor 4B2
MACS_peak_2231	2	16149843	16150046	90.46	233	116	12	11.48	8.99498e-10	promoter-TSS (AT2G38610.2)	-72	AT2G38610	T6A23.19|T6A23_19	RNA-binding KH domain-containing protein
MACS_peak_2441	3	106790	107023	90.46	265	132	14	13.39	8.99498e-10	promoter-TSS (AT3G01319.1)	252	SNL1	SIN3-like 1|T22N4.5|T22N4_5	paired amphipathic helix protein Sin3-like 1
MACS_peak_1050	1	21726638	21726886	90.46	205	102	11	10.52	8.99498e-10	promoter-TSS (AT1G58470.1)	-262	RBP1	ATRBP1|F9K23.11|F9K23_11|RNA-binding protein 1	RNA-binding protein 1
MACS_peak_2627	3	3480180	3480445	90.46	242	121	13	12.43	8.99498e-10	promoter-TSS (AT3G11120.1)	334	AT3G11110	-	RING-H2 finger protein ATL66
MACS_peak_5511	5	23172135	23172691	90.42	556	134	22	9.89	9.07821e-10	intron (AT5G57190.1, intron 16 of 20)	1351	AT5G57181	-	uncharacterized protein
MACS_peak_1867	2	9674863	9675589	90.33	757	441	31	7.77	9.2683e-10	Intergenic	-2654	AT2G22760	T30L20.2|T30L20_2	transcription factor bHLH19
MACS_peak_938	1	19699748	19700505	90.33	726	297	22	8.6	9.2683e-10	Intergenic	-1645	NAC019	ANAC019|F14G24.16|F14G24_16|NAC domain containing protein 19	NAC domain-containing protein 19
MACS_peak_2560	3	2364176	2364719	90.32	543	227	19	10.75	9.28966e-10	promoter-TSS (AT3G07390.1)	-853	AIR12	Auxin-Induced in Root cultures 12	auxin-induced in root cultures protein 12
MACS_peak_5307	5	19198640	19199299	90.31	659	288	32	7.88	9.31108e-10	exon (AT5G47300.1, exon 1 of 1)	845	AT5G47300	MQL5.16|MQL5_16	putative F-box protein
MACS_peak_4153	4	13094966	13095395	90.3	429	132	18	9.49	9.33254e-10	intron (AT4G25700.1, intron 3 of 6)	754	BETA-OHASE 1	B1|BCH1|BETA CAROTENOID HYDROXYLASE 1|beta-hydroxylase 1|chy1	beta-carotene 3-hydroxylase 1
MACS_peak_1916	2	10958551	10959027	90.22	476	346	19	12.24	9.50605e-10	intron (AT2G25730.1, intron 26 of 31)	-2737	AT2G25720	F3N11.17|F3N11_17	uncharacterized protein
MACS_peak_3845	4	7238900	7239332	90.21	432	120	17	13.98	9.52796e-10	promoter-TSS (AT4G12080.1)	-103	AHL1	AT-hook motif nuclear-localized protein 1|ATAHL1|F16J13.150|F16J13_150	AT-hook motif nuclear-localized protein 1
MACS_peak_1931	2	11296392	11297128	90.14	736	386	26	10.25	9.68278e-10	promoter-TSS (AT2G26560.1)	-954	PLA2A	PATATIN-LIKE PROTEIN 2|PHOSPHOLIPASE A 2A|PLA IIA|PLP2|T9J22.23|T9J22_23|phospholipase A 2A	phospholipase A 2A
MACS_peak_1971	2	11977941	11978438	90.14	497	301	20	14.17	9.68278e-10	TTS (AT2G28105.1)	1647	FRA8	F24D13.10|F24D13_10|FRAGILE FIBER 8|IRREGULAR XYLEM 7|IRX7	probable glucuronoxylan glucuronosyltransferase IRX7
MACS_peak_2625	3	3464370	3464757	90.13	792	540	28	8.97	9.7051e-10	exon (AT3G11050.1, exon 4 of 8)	966	FER2	ATFER2|ferritin 2	ferritin 2
MACS_peak_981	1	20424389	20425181	90.13	387	98	18	10.25	9.7051e-10	intron (AT1G54730.2, intron 2 of 17)	314	AT1G54730	T22H22.15|T22H22_15	sugar transporter ERD6-like 5
MACS_peak_3844	4	7206779	7207245	90.07	466	324	19	11.95	9.84011e-10	exon (AT4G12020.1, exon 9 of 14)	-3906	BAT5	BASS5|BILE ACID:SODIUM SYMPORTER FAMILY PROTEIN 5|F16J13.100|F16J13_100|bile acid transporter 5	probable sodium/metabolite cotransporter BASS5
MACS_peak_1807	2	8525864	8526297	90.06	433	323	17	12.9	9.86279e-10	promoter-TSS (AT2G19780.1)	-988	AT2G19780	F6F22.19|F6F22_19	leucine-rich repeat-containing protein
MACS_peak_3571	3	22787685	22788118	90.06	433	101	17	10.75	9.86279e-10	TTS (AT3G61580.1)	1855	AT3G61580	-	Fatty acid/sphingolipid desaturase
MACS_peak_3481	3	21263165	21263350	90	185	92	11	7.97	1e-09	TTS (AT3G57450.1)	1324	AT3G57450	-	uncharacterized protein
MACS_peak_4748	5	5268969	5269240	89.99	264	132	15	12.37	1.00231e-09	intron (AT5G16130.1, intron 2 of 5)	684	AT5G16130	T21H19.50|T21H19_50	40S ribosomal protein S7-3
MACS_peak_317	1	5077056	5077320	89.99	271	135	15	12.37	1.00231e-09	exon (AT1G14740.1, exon 1 of 2)	603	AT1G14740	F10B6.14|F10B6_14	Protein OBERON 3
MACS_peak_1560	2	1517164	1517495	89.96	331	187	15	15.05	1.00925e-09	exon (AT2G04350.1, exon 5 of 12)	1502	LACS8	T23O15.3|T23O15_3|long-chain acyl-CoA synthetase 8	long chain acyl-CoA synthetase 8
MACS_peak_200	1	3188928	3189597	89.94	669	276	23	9.06	1.01391e-09	promoter-TSS (AT1G09815.1)	-106	POLD4	polymerase delta 4	DNA polymerase delta subunit 4
MACS_peak_2771	3	6066626	6067099	89.86	473	346	18	15.59	1.03276e-09	TTS (AT3G17740.1)	2484	NAC057	NAC domain containing protein 57|anac057	NAC domain containing protein 57
MACS_peak_5421	5	21719054	21719339	89.73	285	142	15	14.17	1.06414e-09	Intergenic	-2534	AT5G53486	-	uncharacterized protein
MACS_peak_3458	3	20862489	20863203	89.72	714	476	25	8.24	1.0666e-09	promoter-TSS (AT3G56230.1)	-581	AT3G56230	-	BTB/POZ domain-containing protein
MACS_peak_2581	3	2728966	2729446	89.61	480	140	21	10.03	1.09396e-09	TTS (AT3G08960.1)	1991	AT3G08950	-	copper chaperone SCO1-like protein HCC1
MACS_peak_3813	4	6445905	6446238	89.59	333	136	15	13.98	1.09901e-09	TTS (AT4G10400.1)	1945	AT4G10400	F7L13.1	F-box protein
MACS_peak_5486	5	22679782	22680115	89.59	333	244	15	8.6	1.09901e-09	exon (AT5G56000.1, exon 1 of 3)	203	Hsp81.4	AtHsp90.4|HEAT SHOCK PROTEIN 81.4|HEAT SHOCK PROTEIN 90.4|MDA7.4|MDA7_4	Heat shock protein 90-4
MACS_peak_20	1	247191	247590	89.58	399	135	17	12.79	1.10154e-09	exon (AT1G01680.1, exon 3 of 7)	976	PUB54	ATPUB54|PLANT U-BOX 54|T1N6.5|T1N6_5|plant U-box 54	U-box domain-containing protein 54
MACS_peak_3287	3	17757521	17757996	89.56	475	116	18	9.36	1.10662e-09	promoter-TSS (AT3G48090.1)	-2	EDS1	ATEDS1|EDS1 PROTEIN|enhanced disease susceptibility 1	enhanced disease susceptibility 1 protein
MACS_peak_2874	3	7780531	7781306	89.53	775	464	23	9.4	1.11429e-09	intron (AT3G22080.1, intron 2 of 9)	799	AT3G22080	-	TRAF-like family protein
MACS_peak_5598	5	24499366	24499569	89.49	203	101	11	10.35	1.1246e-09	intron (AT5G60900.1, intron 3 of 3)	2026	RLK1	receptor-like protein kinase 1	receptor-like protein kinase 1
MACS_peak_4269	4	15156583	15157020	89.44	437	143	17	15.05	1.13763e-09	exon (AT4G31180.1, exon 2 of 11)	892	AT4G31180	F6E21.100|F6E21_100	Asx tRNA synthetase (AspRS/AsnRS) class II core domain-contating protein
MACS_peak_323	1	5190878	5191363	89.43	485	326	19	12.33	1.14025e-09	Intergenic	-1361	AT1G15090	51439.TRNA-ASN-1	tRNA
MACS_peak_2447	3	178795	179271	89.42	476	226	18	11.43	1.14288e-09	exon (AT3G01460.1, exon 8 of 10)	5370	CPuORF33	conserved peptide upstream open reading frame 33	uncharacterized protein
MACS_peak_1875	2	9835736	9836065	89.35	329	85	16	12.87	1.16145e-09	intron (AT2G23096.1, intron 2 of 7)	334	AT2G23096	-	prolyl 4-hydroxylase
MACS_peak_1276	1	26415082	26415312	89.34	230	115	13	10.61	1.16413e-09	promoter-TSS (AT1G70140.1)	33	FH8	ATFH8|F20P5.14|F20P5_14|formin 8	formin-like protein 8
MACS_peak_2742	3	5354047	5354419	89.33	372	132	16	11.43	1.16681e-09	promoter-TSS (AT3G15830.1)	-741	AT3G15830	-	phosphatidic acid phosphatase-related protein
MACS_peak_4730	5	5048088	5048473	89.3	506	377	19	13.83	1.1749e-09	exon (AT5G15540.1, exon 27 of 28)	9130	EMB2773	ARABIDOPSIS THALIANA SISTER-CHROMATID COHESION 2|ATSCC2|EMBRYO DEFECTIVE 2773|SCC2|SISTER-CHROMATID COHESION 2|T20K14.150|T20K14_150	sister-chromatid cohesion protein 2
MACS_peak_4584	5	2586281	2586787	89.3	385	87	16	12.9	1.1749e-09	TTS (AT5G08070.1)	1364	AT5G08075	67604.TRNA-ALA-1	tRNA
MACS_peak_721	1	13355207	13355645	89.29	438	304	17	9.68	1.17761e-09	Intergenic	-6993	AT1G35900	F10O5.7|F10O5_7	uncharacterized protein
MACS_peak_329	1	5335948	5336425	89.27	477	111	18	10.39	1.18304e-09	intron (AT1G15520.1, intron 8 of 21)	2139	PDR12	ABCG40|ARABIDOPSIS THALIANA ATP-BINDING CASSETTE FAMILY G 40|ATABCG40|ATP-BINDING CASSETTE FAMILY G40|ATPDR12|PLEIOTROPIC DRUG RESISTANCE 12|T16N11.3|T16N11_3|pleiotropic drug resistance 12	ABC transporter G family member 40
MACS_peak_4922	5	8588364	8588867	89.24	439	200	18	12.43	1.19124e-09	promoter-TSS (AT5G24930.1)	-618	COL4	ATCOL4|CONSTANS-like 4|F6A4.140|F6A4_140	zinc finger protein CONSTANS-LIKE 4
MACS_peak_1201	1	25161035	25161474	89.24	503	357	20	14.17	1.19124e-09	exon (AT1G67240.1, exon 1 of 1)	2397	AT1G67240	F1N21.6	pseudo
MACS_peak_2864	3	7638948	7639298	89.19	350	150	16	11.71	1.20504e-09	intron (AT3G21690.1, intron 1 of 6)	460	AT3G21690	-	MATE efflux family protein
MACS_peak_3307	3	18114021	18114694	89.17	673	262	21	11.83	1.2106e-09	promoter-TSS (AT3G48840.1)	-288	AT3G48840	-	RNA-binding (RRM/RBD/RNP motifs) family protein
MACS_peak_3391	3	19523820	19524259	89.14	439	303	17	13.98	1.21899e-09	exon (AT3G52660.1, exon 6 of 9)	-1207	AT3G52670	-	FBD, F-box, Skp2-like and leucine Rich Repeat domains containing protein
MACS_peak_3968	4	9873995	9874313	89.11	318	198	16	13.28	1.22744e-09	promoter-TSS (AT4G17765.1)	-571	AT4G17765	68169.TRNA-TRP-2	tRNA
MACS_peak_2363	2	18535647	18536054	89.09	407	142	17	10.96	1.2331e-09	Intergenic	-1406	AT2G44940	T13E15.25	ethylene-responsive transcription factor ERF034
MACS_peak_3650	4	715783	716205	89.09	422	321	18	11.01	1.2331e-09	TTS (AT4G01680.1)	1421	MYB55	AtMYB55|T15B16.4|T15B16_4|myb domain protein 55	putative transcription factor MYB55
MACS_peak_5531	5	23430626	23431371	89.07	745	109	25	8.54	1.2388e-09	promoter-TSS (AT5G57830.1)	-3	AT5G57830	MTI20.7|MTI20_7	uncharacterized protein
MACS_peak_3119	3	12686618	12686954	89.05	336	220	15	12.9	1.24451e-09	exon (AT3G31317.1, exon 1 of 1)	-3607	AT3G31314	-	pseudo
MACS_peak_1879	2	9960539	9960938	89.04	399	136	17	14.64	1.24738e-09	TTS (AT2G23380.1)	2884	AT2G23390	F26B6.4|F26B6_4	uncharacterized protein
MACS_peak_4065	4	11637980	11638533	89	524	274	20	13.79	1.25893e-09	TTS (AT4G21926.1)	-1500	AT4G21930	F1N20.2	uncharacterized protein
MACS_peak_514	1	9001929	9002453	89	553	186	19	15.05	1.25893e-09	TTS (AT1G25682.1)	-2331	SOG1	ANAC008|Arabidopsis NAC domain containing protein 8|F2J7.1|SUPPRESSOR OF GAMMA RADIATION 1	suppressor of gamma response 1
MACS_peak_4176	4	13393665	13394138	88.99	473	208	19	11.95	1.26183e-09	TTS (AT4G26530.2)	-1591	AT4G26542	-	ncRNA
MACS_peak_4527	5	1236795	1237332	88.99	537	342	19	13.57	1.26183e-09	TTS (AT5G04380.1)	-1039	AT5G04386	-	uncharacterized protein
MACS_peak_5354	5	20299987	20300490	88.98	579	330	21	10.15	1.26474e-09	intron (AT5G49900.1, intron 10 of 20)	2107	AT5G49900	K9P8.4|K9P8_4	Beta-glucosidase, GBA2 type family protein
MACS_peak_3443	3	20520759	20521116	88.98	357	134	16	12.9	1.26474e-09	TTS (AT3G55350.1)	2076	CER10	ATTSC13|ECERIFERUM 10|ECR|ENOYL-COA REDUCTASE|TSC13	very-long-chain enoyl-CoA reductase
MACS_peak_2227	2	16077290	16077869	88.98	503	274	21	7.22	1.26474e-09	intron (AT2G38380.1, intron 3 of 3)	1196	AT2G38380	T19C21.13|T19C21_13	peroxidase 22
MACS_peak_891	1	18630786	18631399	88.97	613	318	20	12.9	1.26765e-09	intron (AT1G50300.1, intron 3 of 7)	853	TAF15	F14I3.10|F14I3_10|TBP-associated factor 15	TBP-associated factor 15
MACS_peak_2856	3	7549219	7549553	88.95	334	223	18	9.42	1.2735e-09	intron (AT3G21430.2, intron 8 of 19)	4193	ALY3	ALWAYS EARLY 3|ARABIDOPSIS THALIANA ALWAYS EARLY 3|ATALY3	protein ALWAYS EARLY 3
MACS_peak_4310	4	15775222	15775528	88.92	306	136	17	10.46	1.28233e-09	exon (AT4G32700.2, exon 17 of 26)	-5670	AT4G32710	F4D11.90|F4D11_90	proline-rich receptor-like protein kinase PERK14
MACS_peak_4335	4	16179130	16179626	88.91	496	275	18	12.9	1.28529e-09	5' UTR (AT4G33700.1, exon 1 of 11)	103	AT4G33700	T16L1.190|T16L1_190	uncharacterized protein
MACS_peak_2209	2	15751548	15751894	88.89	346	107	16	11.52	1.29122e-09	TTS (AT2G37530.1)	751	AT2G37530	F13M22.3|F13M22_3	uncharacterized protein
MACS_peak_1582	2	1950048	1950385	88.87	337	106	15	10.75	1.29718e-09	intron (AT2G05350.1, intron 2 of 9)	603	AT2G05350	F16J10.10|F16J10_10	uncharacterized protein
MACS_peak_5094	5	14992120	14992561	88.83	412	133	17	10.05	1.30918e-09	exon (AT5G37740.2, exon 2 of 4)	292	AT5G37740	K12B20.22|K12B20_22	calcium-dependent lipid-binding domain-containing protein
MACS_peak_2532	3	1684736	1685177	88.83	441	144	17	10.75	1.30918e-09	promoter-TSS (AT3G05710.1)	-39	SYP43	ATSYP43|F18C1.2|F18C1_2|syntaxin of plants 43	syntaxin-43
MACS_peak_1894	2	10241971	10242412	88.83	441	332	17	9.68	1.30918e-09	exon (AT2G24090.1, exon 1 of 3)	228	AT2G24090	T29E15.29|T29E15_29	ribosomal protein L35
MACS_peak_178	1	2668701	2669113	88.83	441	244	17	13.98	1.30918e-09	intron (AT1G08450.3, intron 8 of 12)	2918	CRT3	A. thaliana calreticulin 3|AtCRT3|CALRETICULIN 3|EBS2|EMS-MUTAGENIZED BRI1 SUPPRESSOR 2|PRIORITY IN SWEET LIFE 1|PSL1|T27G7.13|T27G7_13|calreticulin 3	calreticulin-3
MACS_peak_4392	4	17137123	17137511	88.81	388	249	16	12.9	1.31522e-09	TTS (AT4G36220.1)	2318	FAH1	CYP84A1|F23E13.110|F23E13_110|FERULATE-5-HYDROXYLASE|ferulic acid 5-hydroxylase 1	ferulic acid 5-hydroxylase 1
MACS_peak_4262	4	15097171	15097393	88.77	233	116	12	11.16	1.32739e-09	promoter-TSS (AT4G30993.1)	-785	AT4G30993	-	Calcineurin-like metallo-phosphoesterase superfamily protein
MACS_peak_3206	3	16464467	16464700	88.77	222	111	12	11.16	1.32739e-09	Intergenic	-1706	scpl48	serine carboxypeptidase-like 48	serine carboxypeptidase-like 48
MACS_peak_2379	2	18814232	18814971	88.66	739	533	22	8.58	1.36144e-09	TTS (AT2G45670.1)	-3555	AGL20	AGAMOUS-like 20|ATSOC1|F17K2.19|MADS-BOX PROTEIN AGL20|SOC1|SUPPRESSOR OF OVEREXPRESSION OF CO 1	MADS-box protein SOC1
MACS_peak_2725	3	4959693	4960176	88.59	483	232	19	12.14	1.38357e-09	promoter-TSS (AT3G14770.1)	-231	AT3G14770	-	bidirectional sugar transporter SWEET2
MACS_peak_4356	4	16547198	16547636	88.57	438	300	18	8.5	1.38995e-09	intron (AT4G34660.2, intron 3 of 9)	1036	AT4G34660	T4L20.240|T4L20_240	SH3 domain-containing protein
MACS_peak_541	1	9351840	9352331	88.54	491	317	19	10.44	1.39959e-09	intron (AT1G26945.1, intron 1 of 1)	632	KDR	KIDARI	basic helix-loop-helix protein KIDARI
MACS_peak_1619	2	3557227	3557670	88.53	443	303	17	10.75	1.40281e-09	promoter-TSS (AT2G07720.1)	-26	AT2G07720	-	pseudo
MACS_peak_846	1	17953053	17953496	88.53	443	297	17	12.9	1.40281e-09	promoter-TSS (AT1G48550.1)	410	AT1G48560	T1N15.18|T1N15_18	uncharacterized protein
MACS_peak_2899	3	8085831	8086265	88.52	434	112	17	14.75	1.40605e-09	promoter-TSS (AT3G22840.1)	-488	ELIP1	EARLY LIGHT-INDUCABLE PROTEIN|ELIP	chlorophyll A-B binding, early light-inducible protein
MACS_peak_3719	4	2669615	2670377	88.51	762	363	29	8.63	1.40929e-09	promoter-TSS (AT4G05170.1)	-632	AT4G05170	C17L7.90|C17L7_90	transcription factor bHLH114
MACS_peak_643	1	11627907	11628311	88.48	404	123	17	11.76	1.41906e-09	intron (AT1G32240.1, intron 2 of 5)	2517	KAN2	F27G20.7|F27G20_7|KANADI 2	probable transcription factor KAN2
MACS_peak_2817	3	6822145	6822535	88.48	390	156	16	9.68	1.41906e-09	exon (AT3G19640.1, exon 4 of 6)	-1168	AT3G19650	-	cyclin-related protein
MACS_peak_4619	5	3152333	3152585	88.48	252	126	16	10.07	1.41906e-09	exon (AT5G10080.1, exon 5 of 9)	1616	AT5G10080	T31P16.70|T31P16_70	aspartyl protease family protein
MACS_peak_83	1	1064354	1065132	88.45	778	493	25	7.97	1.42889e-09	promoter-TSS (AT1G04110.1)	-959	SDD1	F20D22.12|F20D22_12|STOMATAL DENSITY AND DISTRIBUTION	subtilisin-like protease SDD1
MACS_peak_990	1	20572638	20573158	88.43	520	306	20	11.77	1.43549e-09	TTS (AT1G55130.1)	1450	AT1G55140	T7N22.8|T7N22_8	ribonuclease III-like protein
MACS_peak_63	1	904848	905352	88.4	504	305	19	12.63	1.44544e-09	intron (AT1G03620.1, intron 6 of 9)	1086	AT1G03620	F21B7.23	ELMO/CED-12 family protein
MACS_peak_1231	1	25650961	25651295	88.39	334	161	16	11.95	1.44877e-09	exon (AT1G68410.1, exon 7 of 10)	1665	AT1G68410	T2E12.9|T2E12_9	putative protein phosphatase 2C 15
MACS_peak_2343	2	18312816	18313386	88.38	570	263	21	11.9	1.45211e-09	Intergenic	-1178	AT2G44340	F4I1.15	VQ motif-containing protein
MACS_peak_394	1	6636592	6637120	88.36	528	283	23	9.82	1.45881e-09	Intergenic	-3769	ARF19	ARF11|AUXIN RESPONSE FACTOR11|IAA22|T29M8.9|T29M8_9|auxin response factor 19|indole-3-acetic acid inducible 22	auxin response factor 19
MACS_peak_4376	4	16860361	16860701	88.33	340	234	15	10.75	1.46893e-09	TTS (AT4G35500.1)	1841	AT4G35510	F8D20.20|F8D20_20	uncharacterized protein
MACS_peak_2454	3	256304	256695	88.32	391	246	16	8.6	1.47231e-09	promoter-TSS (AT3G01690.1)	-37	AT3G01690	F4P13.23|F4P13_23	alpha/beta-hydrolase domain-containing protein
MACS_peak_2409	2	19372852	19373139	88.28	241	120	12	12.9	1.48594e-09	Intergenic	-2555	GolS1	AtGolS1|T8I13.2|galactinol synthase 1	galactinol synthase 1
MACS_peak_3614	4	20050	20279	88.28	268	134	13	13.98	1.48594e-09	TTS (AT4G00050.1)	-1272	MEE44	F6N15.10|F6N15_10|maternal effect embryo arrest 44	protein MATERNAL EFFECT EMBRYO ARREST 44
MACS_peak_2267	2	16843682	16843920	88.28	245	122	12	12.9	1.48594e-09	Intergenic	2133	PYL6	PYR1-like 6|RCAR9|T7M7.15|regulatory components of ABA receptor 9	abscisic acid receptor PYL6
MACS_peak_564	1	9867804	9868072	88.28	227	113	11	11.83	1.48594e-09	TTS (AT1G28240.1)	-3332	PUP1	ATPUP1|F3H9.22|F3H9_22|PURINE PERMEASE 1|purine permease 1	purine permease 1
MACS_peak_1828	2	8950335	8950611	88.28	219	109	11	11.83	1.48594e-09	TTS (AT2G20790.3)	852	AT2G20784	-	uncharacterized protein
MACS_peak_5267	5	18216515	18216730	88.28	240	120	12	12.9	1.48594e-09	Intergenic	-1963	AT5G45100	K17O22.9|K17O22_9	BOI-related protein 1
MACS_peak_3808	4	6370851	6371128	88.28	289	144	14	15.05	1.48594e-09	TTS (AT4G10260.1)	647	ATHSP22.0	T9A4.7	heat shock protein 22
MACS_peak_4463	4	18363889	18364172	88.28	258	129	13	13.98	1.48594e-09	exon (AT4G39480.1, exon 1 of 1)	-1018	CYP96A10	F23K16.120|F23K16_120|cytochrome P450|family 96|polypeptide 10|subfamily A	cytochrome P450, family 96, subfamily A, polypeptide 10
MACS_peak_3257	3	17304847	17305124	88.28	222	111	11	11.83	1.48594e-09	intron (AT3G46970.1, intron 5 of 15)	1460	PHS2	ALPHA-GLUCAN PHOSPHORYLASE 2|ATPHS2|alpha-glucan phosphorylase 2	alpha-glucan phosphorylase 2
MACS_peak_1573	2	1772788	1773012	88.28	224	112	11	11.83	1.48594e-09	promoter-TSS (AT2G05025.1)	-359	AT2G05025	-	pseudo
MACS_peak_5656	5	25586328	25586576	88.28	273	136	14	15.05	1.48594e-09	TTS (AT5G63930.1)	-1623	AT5G63940	MBM17.4|MBM17_4	protein kinase protein with adenine nucleotide alpha hydrolases-like domain
MACS_peak_1959	2	11710589	11710827	88.28	271	135	13	13.98	1.48594e-09	promoter-TSS (AT2G27370.1)	34	AT2G27375	-	pseudo
MACS_peak_5201	5	17052060	17052329	88.28	276	138	14	15.05	1.48594e-09	Intergenic	-1322	MRN1	MFO20.1|MFO20_1|marneral synthase	marneral synthase
MACS_peak_2210	2	15760244	15760489	88.28	222	111	11	11.83	1.48594e-09	TTS (AT2G37570.1)	1719	ORC2	ATORC2|F13M22.6|F13M22_6|ORIGIN RECOGNITION COMPLEX SECOND LARGEST SUBUNIT 2|origin recognition complex second largest subunit 2	origin recognition complex subunit 2
MACS_peak_1808	2	8526480	8526751	88.28	238	119	12	12.9	1.48594e-09	promoter-TSS (AT2G19790.1)	-615	AT2G19790	F6F22.18|F6F22_18	SNARE-like superfamily protein
MACS_peak_3851	4	7358757	7358983	88.28	236	118	12	12.9	1.48594e-09	TTS (AT4G12423.1)	1714	AT4G12423	-	pseudo
MACS_peak_1986	2	12303383	12303619	88.28	245	122	12	12.9	1.48594e-09	exon (AT2G28680.1, exon 2 of 3)	-1143	AT2G28670	T8O18.4|T8O18_4	protein ENHANCED SUBERIN 1
MACS_peak_611	1	10891811	10892056	88.28	238	119	12	12.9	1.48594e-09	promoter-TSS (AT1G30700.1)	-636	AT1G30700	T5I8.15|T5I8_15	FAD-binding Berberine family protein
MACS_peak_642	1	11570456	11570683	88.28	287	143	14	15.05	1.48594e-09	TTS (AT1G32160.1)	1905	AT1G32160	F3C3.6|F3C3_6	uncharacterized protein
MACS_peak_4608	5	2973095	2973338	88.28	243	121	12	12.9	1.48594e-09	intron (AT5G09580.1, intron 2 of 7)	578	AT5G09580	F17I14.230|F17I14_230	uncharacterized protein
MACS_peak_1629	2	4350729	4351002	88.28	263	131	13	13.98	1.48594e-09	Intergenic	2355	AT2G11005	-	glycine-rich protein
MACS_peak_3789	4	6093666	6093947	88.28	277	138	14	15.05	1.48594e-09	intron (AT4G09644.1, intron 1 of 1)	1080	AT4G09644	-	pseudo
MACS_peak_3375	3	19287610	19287873	88.28	273	136	14	15.05	1.48594e-09	promoter-TSS (AT3G51980.1)	-136	AT3G51990	-	serine/threonine-protein kinase-like protein
MACS_peak_4988	5	10137068	10137315	88.28	263	131	13	13.98	1.48594e-09	promoter-TSS (AT5G28160.1)	-734	AT5G28160	T24G3.90|T24G3_90	putative F-box/kelch-repeat protein
MACS_peak_4196	4	13797025	13797313	88.28	271	135	13	13.98	1.48594e-09	promoter-TSS (AT4G27630.3)	-22	GTG2	GPCR-type G protein 2|T29A15.120|T29A15_120	GPCR-type G protein 2
MACS_peak_876	1	18435352	18435592	88.28	229	114	11	11.83	1.48594e-09	TTS (AT1G49790.1)	1596	AT1G49790	F10F5.4|F10F5_4	F-box associated ubiquitination effector family protein
MACS_peak_3083	3	11612037	11612280	88.28	247	123	12	12.9	1.48594e-09	promoter-TSS (AT3G29789.1)	527	AT3G29785	-	uncharacterized protein
MACS_peak_4404	4	17390034	17390304	88.28	281	140	14	15.05	1.48594e-09	TTS (AT4G36900.1)	1355	RAP2.10	AP22.2|AP22_2|DEAR4|DREB AND EAR MOTIF PROTEIN 4|related to AP2 10	ethylene-responsive transcription factor RAP2-10
MACS_peak_818	1	17397120	17397339	88.28	277	138	14	15.05	1.48594e-09	promoter-TSS (AT1G47420.1)	25	SDH5	T3F24.12|succinate dehydrogenase 5	succinate dehydrogenase 5
MACS_peak_1057	1	22004413	22004702	88.28	226	113	11	11.83	1.48594e-09	promoter-TSS (AT1G59800.1)	-406	AT1G59800	F23H11.12|F23H11_12	cullin-like protein 3
MACS_peak_1207	1	25224214	25224472	88.28	288	144	14	15.05	1.48594e-09	Intergenic	-5922	AT1G67340	F1N21.16	F-box protein
MACS_peak_3088	3	11773272	11773535	88.28	270	135	13	13.98	1.48594e-09	Intergenic	-1181	AT3G30145	T20F20.2	pseudo
MACS_peak_4964	5	9423211	9423467	88.28	262	131	13	13.98	1.48594e-09	exon (AT5G26790.1, exon 1 of 1)	247	AT5G26790	F2P16.50|F2P16_50	uncharacterized protein
MACS_peak_4447	4	18203645	18203907	88.28	283	141	14	15.05	1.48594e-09	exon (AT4G39060.1, exon 3 of 4)	1169	AT4G39060	F19H22.160|F19H22_160	uncharacterized protein
MACS_peak_3511	3	21698102	21698373	88.28	243	121	12	12.9	1.48594e-09	exon (AT3G58650.1, exon 4 of 6)	1760	AT3G58650	-	uncharacterized protein
MACS_peak_3738	4	3580875	3581122	88.28	243	121	12	12.9	1.48594e-09	exon (AT4G06584.1, exon 1 of 1)	2226	AT4G06584	-	pseudo
MACS_peak_4551	5	1773362	1773605	88.28	256	128	13	13.98	1.48594e-09	exon (AT5G05890.1, exon 2 of 2)	941	AT5G05890	K18J17.4|K18J17_4	UDP-glycosyltransferase 76C5
MACS_peak_1436	1	29248031	29248253	88.28	247	123	12	12.9	1.48594e-09	promoter-TSS (AT1G77770.1)	-114	AT1G77770	T32E8.10|T32E8_10	uncharacterized protein
MACS_peak_1921	2	11087938	11088160	88.28	269	134	13	13.98	1.48594e-09	TTS (AT2G26010.1)	701	PDF1.3	T19L18.18|T19L18_18|plant defensin 1.3	plant defensin 1.3
MACS_peak_140	1	1897535	1897776	88.28	215	107	11	11.83	1.48594e-09	promoter-TSS (AT1G06200.1)	453	AT1G06210	F9P14.7|F9P14_7	ENTH/VHS/GAT family protein
MACS_peak_3258	3	17322060	17322333	88.28	248	124	12	12.9	1.48594e-09	promoter-TSS (AT3G47030.1)	78	AT3G47030	-	F-box protein
MACS_peak_339	1	5505394	5506004	88.26	610	244	24	8.97	1.49279e-09	intron (AT1G16040.1, intron 4 of 7)	964	AT1G16040	AT1G16050|T24D18.15|T24D18_15	uncharacterized protein
MACS_peak_2735	3	5219869	5220226	88.19	357	264	16	14.7	1.51705e-09	5' UTR (AT3G15470.1, exon 1 of 7)	170	AT3G15470	-	WD40 domain-containing protein
MACS_peak_3528	3	22070914	22071493	88.14	579	157	20	10.05	1.53462e-09	TTS (AT3G59760.1)	617	AT3G59750	-	concanavalin A-like lectin kinase-like protein
MACS_peak_2731	3	5179942	5180189	88.11	247	123	12	12.87	1.54525e-09	TTS (AT3G15353.2)	653	COX17	ARABIDOPSIS THALIANA CYTOCHROME C OXIDASE 17|ATCOX17|cytochrome c oxidase 17	cytochrome c oxidase 17
MACS_peak_4790	5	5918149	5918371	88.07	222	111	12	11.03	1.55955e-09	exon (AT5G17890.1, exon 2 of 13)	1290	DAR4	CHILLING SENSITIVE 3|CHS3|DA1-related protein 4|MPI7.6|MPI7_6	protein DA1-related 4
MACS_peak_1134	1	23610212	23610434	88.07	227	113	12	11.03	1.55955e-09	promoter-TSS (AT1G63670.1)	-79	AT1G63670	F24D7.14|F24D7_14	uncharacterized protein
MACS_peak_2288	2	17304873	17305100	88.07	222	111	12	11.03	1.55955e-09	TTS (AT2G41490.1)	2439	LIS	EMB2776|LACHESIS|T26J13.9|T26J13_9	splicing factor PRP4-like protein LACHESIS
MACS_peak_474	1	8029895	8030115	88.01	220	110	13	9.14	1.58125e-09	promoter-TSS (AT1G22700.3)	-34	AT1G22700	T22J18.13|T22J18_13	Ycf37-like photosystem I biogenesis related protein
MACS_peak_717	1	13327549	13328277	88.01	728	624	25	7.42	1.58125e-09	exon (AT1G35840.1, exon 1 of 1)	-2597	PUM17	APUM17|F10O5.3|F10O5_3|pumilio 17	protein pumilio 17
MACS_peak_202	1	3199300	3199682	87.98	382	126	17	14.71	1.59221e-09	exon (AT1G09840.2, exon 3 of 14)	478	SK41	ATSK41|F21M12.23|F21M12_23|shaggy-like protein kinase 41	Shaggy-related protein kinase kappa
MACS_peak_2420	2	19506611	19506953	87.97	342	98	15	8.6	1.59588e-09	TTS (AT2G47540.1)	922	AT2G47540	T30B22.16	pollen Ole e 1 allergen and extensin family protein
MACS_peak_1963	2	11775777	11776105	87.93	328	181	15	11.34	1.61065e-09	TTS (AT2G27580.2)	612	AT2G27570	F10A12.24|F10A12_24	P-loop containing nucleoside triphosphate hydrolases superfamily protein
MACS_peak_5054	5	13689598	13689922	87.92	324	203	16	11.51	1.61436e-09	promoter-TSS (AT5G35480.1)	-57	MRU1	ARABIDOPSIS MTO 1 RESPONDING UP 1|ATMRU1|MOK9.8|MOK9_8|MTO 1 RESPONDING UP 1	protein MTO1 responding up 1
MACS_peak_1540	2	1049608	1050230	87.88	622	253	20	13.98	1.6293e-09	promoter-TSS (AT2G03480.2)	-923	QUL2	QUASIMODO2 LIKE 2|T4M8.9|T4M8_9	QUASIMODO2 like 2
MACS_peak_4511	5	703894	704142	87.83	198	99	11	8.77	1.64816e-09	promoter-TSS (AT5G03010.1)	-566	AT5G03010	F15A17.40|F15A17_40	kelch repeat-containing protein
MACS_peak_4588	5	2628831	2629064	87.83	195	97	11	8.77	1.64816e-09	promoter-TSS (AT5G08160.1)	-838	PK3	ATPK3|serine/threonine protein kinase 3	serine/threonine protein kinase 3
MACS_peak_550	1	9531846	9532044	87.83	248	124	14	11.16	1.64816e-09	promoter-TSS (AT1G27450.2)	106	APT1	ADENINE PHOSPHORIBOSYL TRANSFERASE 1|ARABIDOPSIS THALIANA ADENINE PHOSPHORIBOSYLTRANSFERASE 1|ATAPT1|F17L21.24|F17L21_24|adenine phosphoribosyl transferase 1	adenine phosphoribosyl transferase 1
MACS_peak_3275	3	17595832	17596027	87.83	233	116	13	10.36	1.64816e-09	intron (AT3G47730.1, intron 10 of 15)	2966	ABCA2	A. THALIANA ABC2 HOMOLOG 1|ABC2 homolog 1|ATATH1|ATH1|ATP-binding cassette A2	ABC transporter A family member 2
MACS_peak_545	1	9425687	9426010	87.82	323	140	15	14.18	1.65196e-09	exon (AT1G27130.1, exon 1 of 2)	389	GSTU13	ATGSTU13|GLUTATHIONE S-TRANSFERASE 12|GST12|T7N9.190|T7N9_190|glutathione S-transferase tau 13	glutathione S-transferase tau 13
MACS_peak_4361	4	16616479	16616979	87.81	500	111	19	10.52	1.65577e-09	promoter-TSS (AT4G34881.1)	-894	AT4G34881	-	uncharacterized protein
MACS_peak_594	1	10546370	10546593	87.8	223	111	11	11.73	1.65959e-09	promoter-TSS (AT1G30060.1)	-576	AT1G30060	T1P2.17|T1P2_17	COP1-interacting protein-like protein
MACS_peak_1872	2	9783417	9783722	87.78	305	163	19	8.75	1.66725e-09	TTS (AT2G22980.4)	-2746	SNG1	MALATE SINAPOYLTRANSFERASE|SCPL8|SERINE CARBOXYPEPTIDASE-LIKE 8|T20K9.18|sinapoylglucose 1	sinapoylglucose:malate sinapoyltransferase
MACS_peak_3488	3	21382629	21383077	87.78	448	321	17	17.2	1.66725e-09	intron (AT3G57680.1, intron 9 of 11)	-1351	AGP23	ARABINOGALACTAN-PROTEIN 23|ATAGP23|arabinogalactan protein 23	arabinogalactan protein 23
MACS_peak_986	1	20502198	20502554	87.74	356	121	17	13.66	1.68267e-09	exon (AT1G54960.1, exon 13 of 17)	2426	NP2	ANP2|F14C21.49|F14C21_49|MAPKKK2|MITOGEN-ACTIVATED PROTEIN KINASE KINASE KINASES 2|NPK1-related protein kinase 2	NPK1-related protein kinase 2
MACS_peak_39	1	497853	498197	87.62	344	129	15	13.98	1.72982e-09	promoter-TSS (AT1G02440.1)	491	NIMIN1	NIM1-interacting 1|NIMIN-1|T6A9.23	protein NIM1-INTERACTING 1
MACS_peak_1826	2	8927042	8927267	87.61	249	124	13	11.86	1.7338e-09	TTS (AT2G20720.1)	1122	AT2G20710	F5H14.32|F5H14_32	pentatricopeptide repeat-containing protein
MACS_peak_1530	2	840055	840304	87.61	225	112	12	10.95	1.7338e-09	TTS (AT2G02870.2)	-1066	AT2G02880	T17M13.5|T17M13_5	mucin-related protein
MACS_peak_1315	1	27043047	27043266	87.6	219	109	11	11.69	1.7378e-09	Intergenic	-8262	AT1G71870	F14O23.25|F14O23_25	MATE efflux family protein
MACS_peak_4597	5	2837787	2838321	87.58	534	124	20	11.95	1.74582e-09	promoter-TSS (AT5G08710.1)	36	AT5G08710	-	regulator of chromosome condensation repeat-containing protein
MACS_peak_378	1	6257006	6257435	87.55	429	345	17	9.23	1.75792e-09	TTS (AT1G18190.1)	1391	AT1G18180	T10F20.18	uncharacterized protein
MACS_peak_3557	3	22671793	22672182	87.52	389	132	17	10.23	1.77011e-09	exon (AT3G61250.1, exon 3 of 3)	986	MYB17	AtMYB17|myb domain protein 17	LATE MERISTEM IDENTITY2
MACS_peak_3064	3	11067853	11068303	87.49	450	177	17	8.6	1.78238e-09	exon (AT3G29078.1, exon 1 of 1)	1210	AT3G29078	MXE2.3	pseudo
MACS_peak_229	1	3523323	3523695	87.42	372	268	16	9.08	1.81134e-09	TTS (AT1G10650.1)	2837	AT1G10650	F20B24.9|F20B24_9	putative S-ribonuclease binding protein SBP1
MACS_peak_1090	1	22593612	22594072	87.4	460	115	18	14.64	1.8197e-09	exon (AT1G61260.1, exon 2 of 2)	1227	AT1G61260	F11P17.2|F11P17_2	uncharacterized protein
MACS_peak_4919	5	8443055	8443683	87.39	628	241	23	10.72	1.8239e-09	TTS (AT5G24660.1)	465	LSU2	MXC17.2|MXC17_2|RESPONSE TO LOW SULFUR 2	protein RESPONSE TO LOW SULFUR 2
MACS_peak_4899	5	8140579	8140976	87.35	397	137	16	16.13	1.84077e-09	exon (AT5G24080.1, exon 1 of 4)	344	AT5G24080	MZF18.3|MZF18_3	G-type lectin S-receptor-like serine/threonine protein kinase
MACS_peak_4723	5	4929142	4929896	87.28	754	637	22	9.68	1.87068e-09	promoter-TSS (AT5G15170.1)	-17	TDP1	F8M21.60|F8M21_60|tyrosyl-DNA phosphodiesterase 1	tyrosyl-DNA phosphodiesterase 1
MACS_peak_5716	5	26547100	26547446	87.27	346	130	15	12.9	1.87499e-09	promoter-TSS (AT5G66480.1)	-287	AT5G66480	K1F13.14|K1F13_14	uncharacterized protein
MACS_peak_2806	3	6642618	6642964	87.27	346	136	15	13.98	1.87499e-09	exon (AT3G19190.1, exon 5 of 15)	3080	ATG2	ATATG2|AUTOPHAGY 2	protein autophagy 2
MACS_peak_4397	4	17294499	17294885	87.26	386	132	16	13.57	1.87932e-09	promoter-TSS (AT4G36680.1)	-870	AT4G36680	AP22.65|AP22_65	pentatricopeptide repeat-containing protein
MACS_peak_1593	2	2229876	2230384	87.25	508	193	18	15.05	1.88365e-09	exon (AT2G05830.1, exon 3 of 9)	423	AT2G05830	T6P5.3|T6P5_3	methylthioribose-1-phosphate isomerase
MACS_peak_2917	3	8413742	8414250	87.25	508	378	18	17.2	1.88365e-09	promoter-TSS (AT3G23470.1)	-714	AT3G23470	-	cyclopropane-fatty-acyl-phospholipid synthase
MACS_peak_3999	4	10612085	10612483	87.19	398	255	16	8.6	1.90985e-09	promoter-TSS (AT4G19460.1)	-279	AT4G19460	F24J7.20|F24J7_20	UDP-glycosyltransferase family protein
MACS_peak_367	1	6081638	6082036	87.19	398	121	16	16.13	1.90985e-09	TTS (AT1G17690.1)	5707	AT1G17680	F11A6.2|F11A6_2	tetratricopeptide repeat (TPR)-containing protein
MACS_peak_3951	4	9453681	9453976	87.18	359	138	17	13.66	1.91426e-09	promoter-TSS (AT4G16790.1)	-575	AT4G16790	DL4420C|FCAALL.137	hydroxyproline-rich glycoprotein family protein
MACS_peak_3535	3	22150291	22150650	87.18	295	149	16	11.16	1.91426e-09	promoter-TSS (AT3G59970.3)	-724	MTHFR1	methylenetetrahydrofolate reductase 1	methylenetetrahydrofolate reductase 1
MACS_peak_4382	4	17023986	17024421	87.15	565	291	24	9.56	1.92752e-09	TTS (AT4G35940.1)	1659	RAC6	ARAC6|ATRAC6|ATROP5|RAC-like 2|RAC-like 6|RAC2|RHO-RELATED PROTEIN FROM PLANTS 5|ROP5|T19K4.80	Rac-like GTP-binding protein ARAC6
MACS_peak_3518	3	21842581	21843146	87.15	435	311	19	8.24	1.92752e-09	promoter-TSS (AT3G59100.1)	-543	GSL11	ATGSL11|glucan synthase-like 11|gsl11	putative callose synthase 6
MACS_peak_2932	3	8767166	8767396	87.14	230	115	12	10.87	1.93197e-09	Intergenic	-1565	CLE19	ATCLE19|CLAVATA3/ESR-RELATED 19|EMBRYO SURROUNDING REGION 19|ESR19	CLAVATA3/ESR-related 19 protein
MACS_peak_2050	2	13231997	13232328	87.12	331	136	15	10.26	1.94089e-09	Intergenic	-5115	AT2G31080	T16B12.11|T16B12_11	pseudo
MACS_peak_901	1	18859708	18860198	87.1	490	296	18	9.31	1.94984e-09	promoter-TSS (AT1G50880.1)	-884	AT1G50880	F8A12.10|F8A12_10	putative F-box protein
MACS_peak_5397	5	21322676	21323053	87.09	377	245	17	10.75	1.95434e-09	TTS (AT5G52545.1)	915	AT5G52540	F6N7.1|F6N7_1	uncharacterized protein
MACS_peak_1310	1	27001024	27001361	87.08	337	221	15	11.48	1.95884e-09	exon (AT1G71800.1, exon 8 of 11)	1741	CSTF64	F14O23.18|F14O23_18|cleavage stimulating factor 64	cleavage stimulating factor 64
MACS_peak_2928	3	8653471	8653910	87.06	439	224	18	10.19	1.96789e-09	exon (AT3G23950.1, exon 1 of 1)	473	AT3G23950	-	F-box protein
MACS_peak_3282	3	17702590	17703026	87.05	436	309	17	10.35	1.97242e-09	Intergenic	-1975	AT3G47960	-	glucosinolate transporter 1
MACS_peak_2173	2	15219514	15220048	87.04	534	389	21	13.28	1.97697e-09	promoter-TSS (AT2G36307.1)	-366	ZPR4	LITTLE ZIPPER 4	ncRNA
MACS_peak_4842	5	6938028	6938427	87.03	399	102	16	15.05	1.98153e-09	promoter-TSS (AT5G20490.2)	-370	AT5G20500	F7C8.90|F7C8_90	glutaredoxin-C4
MACS_peak_4593	5	2747554	2748029	86.96	475	330	20	10.55	2.01372e-09	promoter-TSS (AT5G08490.1)	-35	AT5G08490	F8L15.18	pentatricopeptide repeat-containing protein
MACS_peak_3179	3	15748248	15748596	86.92	630	292	20	11.83	2.03236e-09	Intergenic	1582	AT3G43900	-	uncharacterized protein
MACS_peak_2744	3	5376440	5377070	86.92	348	145	15	13.98	2.03236e-09	TTS (AT3G15890.1)	424	AT3G15900	-	uncharacterized protein
MACS_peak_3480	3	21260410	21260650	86.92	240	120	13	11.73	2.03236e-09	TTS (AT3G57440.1)	-1404	AT3G57450	-	uncharacterized protein
MACS_peak_4554	5	1865420	1866113	86.89	693	302	21	11.83	2.04644e-09	intron (AT5G06160.1, intron 1 of 10)	666	ATO	ATROPOS|MBL20.3|MBL20_3	protein ATROPOS
MACS_peak_5022	5	11575975	11576607	86.87	632	487	23	9.07	2.05589e-09	promoter-TSS (AT5G31758.1)	-454	AT5G31758	-	pseudo
MACS_peak_2367	2	18625437	18625899	86.82	462	137	18	13.61	2.0797e-09	promoter-TSS (AT2G45180.1)	-652	AT2G45180	F4L23.31	protease inhibitor/seed storage/lipid transfer protein (LTP) family protein
MACS_peak_3453	3	20683820	20684226	86.8	482	133	19	14.54	2.0893e-09	promoter-TSS (AT3G55730.1)	30	MYB109	AtMYB109|myb domain protein 109	myb domain protein 109
MACS_peak_459	1	7700086	7700568	86.8	406	137	18	11.1	2.0893e-09	Intergenic	3791	AT1G21910	T26F17.14|T26F17_14	ethylene-responsive transcription factor ERF012
MACS_peak_4658	5	3901198	3901749	86.8	551	406	21	9.39	2.0893e-09	promoter-TSS (AT5G12080.2)	46	MSL10	ATMSL10|F14F18.230|F14F18_230|mechanosensitive channel of small conductance-like 10	mechanosensitive channel of small conductance-like 10
MACS_peak_2310	2	17650877	17651245	86.78	368	172	16	10.87	2.09894e-09	TTS (AT2G42390.1)	836	AT2G42388	-	ncRNA
MACS_peak_4437	4	18025366	18025800	86.78	434	289	17	9.23	2.09894e-09	promoter-TSS (AT4G38545.1)	-52	AT4G38550	F20M13.110|F20M13_110	phospholipase like protein (PEARLI 4) family
MACS_peak_4997	5	10380647	10380977	86.75	330	133	16	12.4	2.11349e-09	intron (AT5G28463.1, intron 2 of 2)	1366	AT5G28463	-	uncharacterized protein
MACS_peak_692	1	12552529	12552930	86.71	401	229	16	11.83	2.13304e-09	TTS (AT1G34370.3)	1608	AT1G34380	F7P12.3|F7P12_3	5'-3' exonuclease family protein
MACS_peak_824	1	17572009	17572384	86.7	375	104	17	7.97	2.13796e-09	promoter-TSS (AT1G47760.1)	-254	AGL102	AGAMOUS-like 102|T2E6.17|T2E6_17	protein agamous-like 102
MACS_peak_1031	1	21395550	21395775	86.68	225	112	14	8.58	2.14783e-09	TTS (AT1G57765.2)	467	AT1G57770	F12K22.18	FAD/NAD(P)-binding oxidoreductase domain-containing protein
MACS_peak_4989	5	10137953	10138409	86.61	456	142	17	11.83	2.18273e-09	exon (AT5G28160.1, exon 1 of 2)	255	AT5G28160	T24G3.90|T24G3_90	putative F-box/kelch-repeat protein
MACS_peak_4915	5	8370839	8371295	86.61	456	239	17	12.9	2.18273e-09	intron (AT5G24520.1, intron 1 of 1)	-1201	AT5G24510	K18P6.3|K18P6_3	60S acidic ribosomal family protein
MACS_peak_1906	2	10664563	10665360	86.6	797	669	28	9.42	2.18776e-09	intron (AT2G25070.1, intron 3 of 9)	1002	AT2G25070	F13D4.1	probable protein phosphatase 2C 21
MACS_peak_197	1	3117831	3118065	86.59	234	117	12	12.53	2.1928e-09	promoter-TSS (AT1G09625.1)	-381	AT1G09625	-	uncharacterized protein
MACS_peak_1464	1	30077993	30078294	86.54	301	144	14	12.9	2.2182e-09	exon (AT1G79950.1, exon 18 of 21)	2405	OFP14	ATOFP14|F18B13.4|F18B13_4|ovate family protein 14	ovate family protein 14
MACS_peak_2108	2	14138264	14138888	86.51	624	261	23	8.1	2.23357e-09	Intergenic	-1222	AT2G33360	F4P9.13|F4P9_13	uncharacterized protein
MACS_peak_2472	3	482356	482711	86.5	355	132	16	12.33	2.23872e-09	exon (AT3G02360.1, exon 2 of 2)	506	AT3G02360	F11A12.5|F11A12_5	6-phosphogluconate dehydrogenase, decarboxylating 3
MACS_peak_5478	5	22563692	22563904	86.46	212	106	11	9.85	2.25944e-09	exon (AT5G55740.1, exon 1 of 1)	635	CRR21	MDF20.18|MDF20_18|chlororespiratory reduction 21	pentatricopeptide repeat-containing protein CRR21
MACS_peak_3233	3	16856109	16856623	86.44	514	187	18	9.68	2.26986e-09	intron (AT3G45850.2, intron 21 of 22)	-5065	AT3G45851	-	uncharacterized protein
MACS_peak_4223	4	14237215	14237729	86.44	514	137	18	11.83	2.26986e-09	Intergenic	-3325	AT4G28840	F16A16.50|F16A16_50	TCP interactor containing EAR motif protein 1
MACS_peak_3312	3	18194733	18195148	86.42	415	167	17	9.76	2.28034e-09	intron (AT3G49080.1, intron 2 of 3)	-1212	AT3G49070	-	uncharacterized protein
MACS_peak_1272	1	26400104	26400535	86.39	403	287	16	11.83	2.29615e-09	promoter-TSS (AT1G70090.1)	-470	LGT8	F20P5.18|F20P5_18|GALACTURONOSYLTRANSFERASE-LIKE 9|GATL9|glucosyl transferase family 8	putative galacturonosyltransferase-like 9
MACS_peak_351	1	5783578	5783981	86.39	431	234	17	10.13	2.29615e-09	promoter-TSS (AT1G16905.1)	60	AT1G16905	-	curculin-like (mannose-binding) lectin-like protein
MACS_peak_4607	5	2959166	2959676	86.38	510	123	19	11.48	2.30144e-09	promoter-TSS (AT5G09520.1)	-565	AT5G09520	T5E8.1	hydroxyproline-rich glycoprotein family protein
MACS_peak_353	1	5802185	5802526	86.36	341	122	15	13.57	2.31206e-09	intron (AT1G16970.1, intron 12 of 17)	2468	AT1G16960	F17F16.18	ubiquitin domain-containing protein
MACS_peak_91	1	1135891	1136260	86.35	369	86	16	9.84	2.31739e-09	promoter-TSS (AT1G04250.1)	-182	AXR3	AUXIN RESISTANT 3|F19P19.31|F19P19_31|IAA17|indole-3-acetic acid inducible 17	auxin-responsive protein IAA17
MACS_peak_5107	5	15252317	15252619	86.35	302	142	14	8.6	2.31739e-09	Intergenic	1444	AT5G38197	-	protease inhibitor/seed storage/LTP family protein
MACS_peak_2199	2	15642369	15642654	86.34	285	142	14	14.55	2.32274e-09	promoter-TSS (AT2G37240.1)	606	ADK	ATPADK1|F3G5.4|F3G5_4|adenosine kinase	adenosine kinase
MACS_peak_5589	5	24392179	24392524	86.33	426	117	17	10	2.32809e-09	Intergenic	-4671	REV	HOMEODOMAIN-LEUCINE ZIPPER PROTEIN|HOMEODOMAIN-LEUCINE ZIPPER PROTEIN IFL1|IFL|IFL1|INTERFASCICULAR FIBERLESS|INTERFASCICULAR FIBERLESS 1|MUP24.16|MUP24_16|REVOLUTA	homeobox-leucine zipper protein REVOLUTA
MACS_peak_3004	3	10125693	10126119	86.33	345	142	16	10.12	2.32809e-09	promoter-TSS (AT3G27350.1)	-115	AT3G27350	-	uncharacterized protein
MACS_peak_4102	4	12266068	12266545	86.32	477	136	18	10.96	2.33346e-09	exon (AT4G23500.1, exon 5 of 6)	1717	AT4G23500	F16G20.200|F16G20_200	putative polygalacturonase
MACS_peak_4024	4	10924299	10924742	86.28	443	141	17	10.39	2.35505e-09	exon (AT4G20230.1, exon 7 of 7)	2237	AT4G20230	F1C12.150|F1C12_150	terpenoid synthase 9
MACS_peak_3289	3	17791063	17791773	86.27	710	493	23	9.2	2.36048e-09	promoter-TSS (AT3G48180.1)	-499	AT3G48180	-	uncharacterized protein
MACS_peak_2707	3	4669548	4670137	86.24	589	289	20	11.95	2.37684e-09	TTS (AT3G14080.2)	1732	EXO70D3	ATEXO70D3|MAG2.5|exocyst subunit exo70 family protein D3	exocyst subunit exo70 family protein D3
MACS_peak_3758	4	5162268	5162969	86.23	701	143	26	10.14	2.38232e-09	TTS (AT4G08170.1)	155	AT4G08160	ATXYN3|F9M13.1|F9M13_1	putative glycosyl hydrolase family 10 protein
MACS_peak_13	1	158479	159054	86.19	575	335	19	11.83	2.40436e-09	promoter-TSS (AT1G01430.1)	-112	TBL25	F6F3.23|F6F3_23|TRICHOME BIREFRINGENCE-LIKE 25	protein trichome birefringence-like 25
MACS_peak_3658	4	897122	897600	86.17	378	233	17	10.63	2.41546e-09	promoter-TSS (AT4G02040.1)	-186	AT4G02040	T10M13.5|T10M13_5	uncharacterized protein
MACS_peak_686	1	12400325	12400703	86.17	516	249	18	10.75	2.41546e-09	intron (AT1G34065.1, intron 3 of 11)	522	SAMC2	S-adenosylmethionine carrier 2	S-adenosylmethionine carrier 2
MACS_peak_1605	2	2748918	2749434	86.17	478	384	20	7.27	2.41546e-09	exon (AT2G06840.1, exon 1 of 1)	1827	AT2G06840	T9F8.3|T9F8_3	pseudo
MACS_peak_976	1	20333597	20333900	86.16	303	209	14	10.75	2.42103e-09	TTS (AT1G54445.1)	1321	AT1G54445	-	defensin-like protein 90
MACS_peak_4086	4	11975805	11976108	86.16	303	207	14	10.75	2.42103e-09	TTS (AT4G22785.1)	791	AT4G22790	T12H17.180|T12H17_180	mate efflux domain-containing protein
MACS_peak_116	1	1514291	1514689	86.15	398	131	16	11.64	2.42661e-09	TTS (AT1G05220.2)	2547	AT1G05220	YUP8H12.17|YUP8H12_17	putative transmembrane protein 97
MACS_peak_1309	1	26986034	26986366	86.13	332	218	16	11.47	2.43781e-09	TTS (AT1G71720.1)	709	AT1G71730	F14O23.11|F14O23_11	Gcn5-interacting protein EML
MACS_peak_3691	4	1609186	1609644	86.12	385	125	16	8.18	2.44343e-09	promoter-TSS (AT4G03620.1)	665	AT4G03630	T5L23.12|T5L23_12	RNI-like superfamily protein
MACS_peak_1947	2	11513413	11513740	86.12	327	184	16	11.29	2.44343e-09	TTS (AT2G26975.1)	716	AT2G26975	-	Ctr copper transporter family
MACS_peak_319	1	5082035	5082420	86.12	458	302	17	10.72	2.44343e-09	exon (AT1G14750.2, exon 1 of 8)	195	SDS	F10B6.15|F10B6_15|SOLO DANCERS	cyclin-SDS
MACS_peak_5292	5	18825289	18825637	86.1	348	206	18	9.42	2.45471e-09	TTS (AT5G46400.1)	360	SSP4	MPL12.21|MPL12_21|SCP1-like small phosphatase 4	SCP1-like small phosphatase 4
MACS_peak_3043	3	10532117	10532376	86.09	259	129	13	13.45	2.46037e-09	promoter-TSS (AT3G28240.1)	255	AT3G28243	-	uncharacterized protein
MACS_peak_5455	5	22229295	22229700	86.08	405	261	16	15.05	2.46604e-09	exon (AT5G54710.1, exon 3 of 4)	1002	AT5G54710	K5F14.6|K5F14_6	Ankyrin repeat family protein
MACS_peak_4016	4	10811897	10812302	86.08	405	117	16	13.98	2.46604e-09	Intergenic	-1448	KUP9	ATKUP9|F18F4.60|F18F4_60|HAK9|K+ uptake permease 9|KT9	K+ uptake permease 9
MACS_peak_5711	5	26432465	26432696	86.08	231	115	14	9.56	2.46604e-09	intron (AT5G66120.2, intron 3 of 7)	517	AT5G66120	K2A18.20|K2A18_20	putative 3-dehydroquinate synthase
MACS_peak_831	1	17769451	17770050	86.07	599	270	21	12.87	2.47172e-09	TTS (AT1G48110.1)	2877	AT1G48100	F21D18.18|F21D18_18	polygalacturonase
MACS_peak_2662	3	4029910	4030486	86.06	576	378	19	11.83	2.47742e-09	TTS (AT3G12690.2)	157	AT3G12685	-	acid phosphatase/vanadium-dependent haloperoxidase-related protein
MACS_peak_738	1	13754352	13754812	86.03	460	314	17	10.75	2.49459e-09	promoter-TSS (AT1G36495.1)	-355	AT1G36495	-	pseudo
MACS_peak_1449	1	29725786	29726012	86.01	226	113	12	10.67	2.50611e-09	exon (AT1G79010.1, exon 5 of 8)	1129	AT1G79010	YUP8H12R.37|YUP8H12R_37	NADH dehydrogenase [ubiquinone] iron-sulfur protein 8
MACS_peak_1000	1	20761505	20761965	86	460	348	18	11.48	2.51189e-09	Intergenic	-2276	LAS	F20N2.1|Lateral Suppressor|SCARECROW-LIKE 18|SCL18	GRAS family transcription factor
MACS_peak_5449	5	22153170	22153615	85.98	445	316	17	15.59	2.52348e-09	intron (AT5G54530.1, intron 1 of 1)	668	AT5G54530	MRB17.3|MRB17_3	uncharacterized protein
MACS_peak_2807	3	6649655	6649959	85.97	304	106	14	13.98	2.5293e-09	TTS (AT3G19190.1)	270	AT3G19200	-	uncharacterized protein
MACS_peak_2025	2	12898584	12898990	85.92	406	145	16	10.75	2.55859e-09	TTS (AT2G30230.1)	1716	AT2G30230	T9D9.4	uncharacterized protein
MACS_peak_2728	3	5014843	5015479	85.91	636	516	25	7.74	2.56448e-09	promoter-TSS (AT3G14910.1)	131	AT3G14900	-	uncharacterized protein
MACS_peak_1075	1	22371809	22372377	85.9	568	291	20	12.43	2.5704e-09	promoter-TSS (AT1G60780.1)	66	HAP13	F8A5.29|F8A5_29|HAPLESS 13	protein HAPLESS 13
MACS_peak_4694	5	4595760	4596165	85.89	405	131	16	13.94	2.57632e-09	TTS (AT5G14230.1)	1697	AT5G14240	F18O22.30|F18O22_30	Thioredoxin superfamily protein
MACS_peak_4640	5	3574740	3575155	85.88	415	145	17	12.58	2.58226e-09	promoter-TSS (AT5G11210.1)	-411	GLR2.5	ARABIDOPSIS THALIANA GLU|ATGLR2.5|F2I11.100|F2I11_100|glutamate receptor 2.5	glutamate receptor 2.5
MACS_peak_2311	2	17652112	17652534	85.86	422	143	17	9.84	2.59418e-09	TTS (AT2G42395.1)	265	AT2G42390	MHK10.11|MHK10_11	protein kinase C substrate, heavy chain-like protein
MACS_peak_3197	3	16284488	16285005	85.83	517	235	18	15.01	2.61216e-09	promoter-TSS (AT3G44730.1)	-994	KP1	ARABIDOPSIS KINESIN-LIKE PROTEIN 1|ATKP1|kinesin-like protein 1	kinesin-like protein 1
MACS_peak_5072	5	14077878	14078312	85.82	434	317	21	7.97	2.61818e-09	TTS (AT5G35932.1)	1845	AT5G35932	-	pseudo
MACS_peak_601	1	10673222	10673442	85.79	206	103	11	9.74	2.63633e-09	promoter-TSS (AT1G30290.1)	334	AT1G30300	F12P21.8|F12P21_8	metallo-beta-lactamase domain-containing protein
MACS_peak_338	1	5480495	5480701	85.79	220	110	12	10.63	2.63633e-09	intron (AT1G15950.1, intron 4 of 4)	1844	CCR1	ATCCR1|CINNAMOYL COA REDUCTASE|IRREGULAR XYLEM 4|IRX4|T24D18.5|T24D18_5|cinnamoyl coa reductase 1	cinnamoyl coa reductase 1
MACS_peak_1268	1	26342227	26342491	85.79	264	132	14	12.4	2.63633e-09	intron (AT1G69935.1, intron 3 of 3)	767	SHW1	SHORT HYPOCOTYL IN WHITE LIGHT1	serine-arginine-aspartate-rich protein SHW1
MACS_peak_2056	2	13303967	13304235	85.79	268	134	14	12.4	2.63633e-09	exon (AT2G31220.1, exon 4 of 5)	1420	AT2G31220	F16D14.6|F16D14_6	transcription factor bHLH10
MACS_peak_4979	5	9878398	9878753	85.72	355	131	15	12.9	2.67917e-09	TTS (AT5G27870.1)	-2112	AT5G27860	F14I23.20|F14I23_20	uncharacterized protein
MACS_peak_1696	2	6813091	6813534	85.71	443	329	17	10.31	2.68534e-09	TTS (AT2G15620.1)	-1208	AT2G15630	-	pentatricopeptide repeat-containing protein
MACS_peak_4436	4	18006604	18007051	85.69	447	112	17	11.43	2.69774e-09	promoter-TSS (AT4G38500.1)	540	AT4G38490	F20M13.50|F20M13_50	uncharacterized protein
MACS_peak_2060	2	13372455	13372956	85.68	501	210	19	10.23	2.70396e-09	intron (AT2G31360.1, intron 3 of 4)	900	DS2	16:0delta9 desaturase 2|ADS2|DELTA 9 DESATURASE|T28P16.15|T28P16_15	16:0delta9 desaturase 2
MACS_peak_5402	5	21431050	21431355	85.67	305	136	15	12	2.71019e-09	TTS (AT5G52880.1)	-1756	AT5G52870	MXC20.9|MXC20_9	membrane-associated kinase regulator family protein
MACS_peak_2154	2	14923023	14923450	85.62	427	328	17	12.9	2.74157e-09	TTS (AT2G35520.2)	1744	DAD2	DEFENDER AGAINST CELL DEATH 2|T32F12.10|T32F12_10	Defender against cell death 2
MACS_peak_4630	5	3304529	3304937	85.61	408	129	16	11.83	2.74789e-09	promoter-TSS (AT5G10490.2)	26	MSL2	F12B17.160|F12B17_160|MSCS-like 2	mechanosensitive ion channel protein 2
MACS_peak_5276	5	18417567	18417975	85.61	408	295	16	9.68	2.74789e-09	exon (AT5G45460.1, exon 1 of 1)	1710	AT5G45460	MFC19.13|MFC19_13	uncharacterized protein
MACS_peak_613	1	10947409	10947817	85.61	408	141	16	8.6	2.74789e-09	exon (AT1G30820.1, exon 9 of 22)	1845	AT1G30820	T17H7.12|T17H7_12	CTP synthase-like protein
MACS_peak_3599	3	23196514	23196922	85.61	408	216	16	11.83	2.74789e-09	promoter-TSS (AT3G62700.1)	-956	MRP10	ATMRP10|multidrug resistance-associated protein 10	ABC transporter C family member 14
MACS_peak_3026	3	10446816	10447279	85.6	463	350	17	9.68	2.75423e-09	promoter-TSS (AT3G28070.2)	-874	AT3G28070	-	nodulin MtN21-like transporter UMAMIT46
MACS_peak_1355	1	27827151	27827388	85.59	237	118	12	12.31	2.76058e-09	intron (AT1G73990.1, intron 8 of 12)	2837	SPPA	F2P9.14|F2P9_14|SPPA1|signal peptide peptidase	signal peptide peptidase
MACS_peak_3676	4	1219780	1220003	85.59	223	111	11	11.29	2.76058e-09	exon (AT4G02740.1, exon 3 of 12)	965	AT4G02740	T5J8.4|T5J8_4	F-box protein SKIP17
MACS_peak_999	1	20745717	20745918	85.56	201	100	11	9.7	2.77971e-09	TTS (AT1G55546.1)	1990	AT1G55546	-	uncharacterized protein
MACS_peak_4081	4	11901547	11902008	85.5	461	169	19	10.25	2.81838e-09	promoter-TSS (AT4G22600.1)	-746	AT4G22600	F7K2.180|F7K2_180	uncharacterized protein
MACS_peak_3460	3	20886567	20886870	85.49	303	134	16	10.36	2.82488e-09	TTS (AT3G56310.2)	2937	AT3G56320	-	PAP/OAS1 substrate-binding domain-containing protein
MACS_peak_2255	2	16614781	16615190	85.46	409	319	16	15.05	2.84446e-09	exon (AT2G39810.1, exon 5 of 10)	2186	HOS1	HIGH EXPRESSION OF OSMOTICALLY RESPONSIVE GENES 1|T5I7.11|T5I7_11	E3 ubiquitin-protein ligase HOS1
MACS_peak_1703	2	6959455	6960053	85.42	598	262	20	14	2.87078e-09	intron (AT2G16005.1, intron 2 of 3)	443	AT2G16005	-	MD-2-related lipid recognition domain-containing protein
MACS_peak_4783	5	5771902	5772209	85.41	307	206	14	10.75	2.8774e-09	TTS (AT5G17520.1)	339	AT5G17510	K3M16.80|K3M16_80	uncharacterized protein
MACS_peak_2117	2	14322533	14322840	85.41	307	134	14	12.9	2.8774e-09	promoter-TSS (AT2G33850.1)	-638	AT2G33850	T1B8.15|T1B8_15	uncharacterized protein
MACS_peak_3442	3	20500231	20500576	85.4	345	204	15	12.47	2.88403e-09	promoter-TSS (AT3G55280.2)	2	RPL23AB	ribosomal protein L23AB	60S ribosomal protein L23a-2
MACS_peak_4036	4	11155562	11155828	85.35	266	133	13	13.28	2.91743e-09	exon (AT4G20830.1, exon 1 of 2)	235	AT4G20830	F21C20.180|F21C20_180	FAD-binding Berberine family protein
MACS_peak_5634	5	25126712	25126957	85.34	539	343	19	9.96	2.92415e-09	intron (AT5G62600.1, intron 15 of 26)	5841	AT5G62600	K19B1.1|K19B1_1	nuclear importer of serine-arginine rich protein
MACS_peak_2387	2	18933754	18934528	85.34	774	284	24	9.16	2.92415e-09	promoter-TSS (AT2G46030.1)	-634	UBC6	T3F17.32|ubiquitin-conjugating enzyme 6	ubiquitin-conjugating enzyme E2 6
MACS_peak_3402	3	19706527	19707029	85.34	502	221	20	10.07	2.92415e-09	promoter-TSS (AT3G53180.1)	-116	AT3G53180	-	nodulin/glutamine synthase-like protein
MACS_peak_1014	1	21043006	21043545	85.34	245	122	13	11.43	2.92415e-09	promoter-TSS (AT1G56220.2)	-72	AT1G56220	F14G9.17|F14G9_17	dormancy/auxin associated protein
MACS_peak_3709	4	2490540	2490871	85.33	331	131	15	11.95	2.93089e-09	exon (AT4G04910.1, exon 17 of 21)	-2927	RIC10	ROP-interactive CRIB motif-containing protein 10|T1J1.7|T1J1_7	ROP-interactive CRIB motif-containing protein 10
MACS_peak_76	1	988493	988876	85.31	383	114	16	15.07	2.94442e-09	promoter-TSS (AT1G03890.1)	-513	AT1G03890	F21M11.18|F21M11_18	12S seed storage protein CRD
MACS_peak_352	1	5796545	5796974	85.31	429	140	17	15.87	2.94442e-09	TTS (AT1G16950.1)	751	AT1G16950	F17F16.23	uncharacterized protein
MACS_peak_4185	4	13578336	13578716	85.28	380	138	16	13.95	2.96483e-09	promoter-TSS (AT4G27050.3)	-475	AT4G27050	F10M23.390|F10M23_390	F-box protein
MACS_peak_3273	3	17570164	17570852	85.23	688	389	23	12.43	2.99916e-09	promoter-TSS (AT3G47660.1)	-684	AT3G47660	-	Regulator of chromosome condensation (RCC1) family protein
MACS_peak_5091	5	14929394	14929881	85.17	487	204	18	11	3.04089e-09	intron (AT5G37590.1, intron 8 of 16)	3149	AT5G37590	K12B20.5|K12B20_5	tetratricopeptide repeat domain-containing protein
MACS_peak_2236	2	16275741	16276260	85.13	519	209	19	10.52	3.06902e-09	exon (AT2G38970.1, exon 2 of 2)	2100	AT2G38970	T7F6.14|T7F6_14	C3HC4-type RING finger-containing protein
MACS_peak_3370	3	19256141	19256739	85.11	598	241	20	13.95	3.08319e-09	promoter-TSS (AT3G51895.1)	-680	SULTR3;1	AST12|SULFATE TRANSPORTER 1|sulfate transporter 3;1	sulfate transporter 3;1
MACS_peak_3228	3	16796060	16796691	85.08	631	252	21	10.52	3.10456e-09	intron (AT3G45750.2, intron 5 of 9)	1557	AT3G45750	-	Nucleotidyltransferase family protein
MACS_peak_4312	4	15803521	15803880	85.04	359	224	15	15.05	3.13329e-09	promoter-TSS (AT4G32765.1)	-848	AT4G32765	67192.TRNA-SER-1	tRNA
MACS_peak_634	1	11395353	11395836	85.03	483	215	19	9.78	3.14051e-09	promoter-TSS (AT1G31800.1)	423	AT1G31790	F5M6.20|F5M6_20	pentatricopeptide repeat-containing protein
MACS_peak_1814	2	8665667	8666374	85	707	137	22	8.82	3.16228e-09	promoter-TSS (AT2G20080.1)	-995	AT2G20080	T2G17.12|T2G17_12	uncharacterized protein
MACS_peak_1479	1	30378637	30379176	84.99	539	250	19	10.9	3.16957e-09	Intergenic	2536	AT1G80831	-	uncharacterized protein
MACS_peak_3360	3	18928735	18929096	84.99	361	127	19	11.29	3.16957e-09	promoter-TSS (AT3G50930.1)	-610	BCS1	cytochrome BC1 synthesis	cytochrome BC1 synthesis
MACS_peak_4892	5	8052203	8052473	84.93	270	135	17	10.16	3.21366e-09	promoter-TSS (AT5G23880.1)	-166	CPSF100	ATCPSF100|CLEAVAGE AND POLYADENYLATION SPECIFICITY FACTOR|CLEAVAGE AND POLYADENYLATION SPECIFICITY FACTOR 100|EMB1265|EMBRYO DEFECTIVE 1265|ENHANCED SILENCING PHENOTYPE 5|ESP5|cleavage and polyadenylation specificity factor 100	cleavage and polyadenylation specificity factor 100
MACS_peak_651	1	11770134	11770428	84.91	294	147	15	11.42	3.22849e-09	TTS (AT1G32540.2)	2494	LOL1	T9G5.1|T9G5_1|lsd one like 1	protein LOL1
MACS_peak_857	1	18125704	18126550	84.91	846	518	24	10.96	3.22849e-09	Intergenic	-1962	AT1G49000	F27J15.21|F27J15_21	uncharacterized protein
MACS_peak_5327	5	19584820	19585162	84.89	468	240	17	11.83	3.2434e-09	promoter-TSS (AT5G48330.2)	-243	AT5G48320	K23F3.4|K23F3_4	cysteine/histidine-rich C1 domain-containing protein
MACS_peak_4156	4	13134140	13134608	84.89	342	144	15	12.26	3.2434e-09	exon (AT4G25830.1, exon 2 of 3)	845	AT4G25830	F14M19.9	uncharacterized protein
MACS_peak_1401	1	28664716	28665064	84.88	348	115	15	11.43	3.25087e-09	Intergenic	2948	AT1G76405	-	uncharacterized protein
MACS_peak_2239	2	16311558	16311774	84.86	216	108	11	11.14	3.26588e-09	intron (AT2G39080.1, intron 2 of 8)	875	AT2G39080	T7F6.25|T7F6_25	Rossmann-fold NAD(P)-binding domain-containing protein
MACS_peak_5565	5	23939929	23940525	84.85	596	295	22	9.07	3.27341e-09	promoter-TSS (AT5G59350.1)	-555	AT5G59350	F2O15.1|F2O15_1	uncharacterized protein
MACS_peak_1751	2	7708375	7708761	84.79	386	131	17	11.51	3.31894e-09	promoter-TSS (AT2G17740.1)	-707	AT2G17740	T17A5.16|T17A5_16	cysteine/histidine-rich C1 domain-containing protein
MACS_peak_1967	2	11898288	11898671	84.78	383	138	16	7.97	3.3266e-09	TTS (AT2G27950.1)	538	AT2G27940	T1E2.14|T1E2_14	RING-H2 finger protein ATL57
MACS_peak_598	1	10619396	10619834	84.77	438	141	17	12.05	3.33426e-09	exon (AT1G30190.1, exon 1 of 1)	649	AT1G30190	T2H7.2|T2H7_2	uncharacterized protein
MACS_peak_1658	2	5543683	5544097	84.69	414	245	16	13.98	3.39625e-09	TTS (AT2G13370.1)	1550	AT2G13363	-	uncharacterized protein
MACS_peak_4762	5	5448726	5448968	84.68	242	121	13	11.3	3.40408e-09	promoter-TSS (AT5G16610.2)	-534	AT5G16610	MTG13.5|MTG13_5	uncharacterized protein
MACS_peak_4130	4	12613930	12614216	84.62	286	143	14	14.12	3.45144e-09	TTS (AT4G24380.1)	1538	AT4G24380	T22A6.210|T22A6_210	uncharacterized protein
MACS_peak_3618	4	130758	131228	84.61	470	233	17	11.83	3.45939e-09	promoter-TSS (AT4G00305.1)	-557	AT4G00305	-	RING/U-box domain-containing protein
MACS_peak_1475	1	30290511	30291039	84.58	410	118	17	8.44	3.48337e-09	TTS (AT1G80560.1)	321	AT1G80570	T21F11.10|T21F11_10	RNI-like superfamily protein
MACS_peak_1368	1	28067089	28067499	84.58	528	190	18	15.05	3.48337e-09	TTS (AT1G74700.1)	2028	TRZ1	F25A4.32|F25A4_32|NUZ|RNASE Z|tRNAse Z1	nuclear ribonuclease Z
MACS_peak_3850	4	7333783	7334150	84.56	367	249	18	12.7	3.49945e-09	promoter-TSS (AT4G12382.2)	-14	AT4G12382	-	F-box family protein
MACS_peak_3811	4	6407871	6408286	84.54	415	292	16	10.75	3.5156e-09	promoter-TSS (AT4G10340.1)	63	LHCB5	CHLOROPHYLL PROTEIN 26|CP 26|CP26|F24G24.140|F24G24_140|light harvesting complex of photosystem II 5	chlorophyll a-b binding protein CP26
MACS_peak_5375	5	20781711	20782054	84.54	343	198	16	11.55	3.5156e-09	promoter-TSS (AT5G51130.1)	67	AT5G51130	MWD22.7|MWD22_7	probable RNA methyltransferase
MACS_peak_503	1	8714571	8714921	84.53	350	140	15	10.39	3.52371e-09	exon (AT1G24590.1, exon 1 of 1)	563	DRNL	DORNROSCHEN-LIKE|DORNROSCHEN-like|DRN-LIKE|ENHANCER OF SHOOT REGENERATION 2|ESR2|F21J9.25|FOR SUPPRESSOR OF PHYTOCHROMEB-4 2|SOB2	ethylene-responsive transcription factor ESR2
MACS_peak_2960	3	9258944	9259286	84.49	342	137	16	11.51	3.55631e-09	Intergenic	-4113	AFH1	AHF1|ARABIDOPSIS THALIANA FORMIN HOMOLOGY 1|ATFH1|FH1|FORMIN HOMOLOGY 1|FORMIN-LIKE PROTEIN AHF1|formin homology 1	formin-like protein 1
MACS_peak_2666	3	4076753	4077224	84.47	471	329	17	9.68	3.57273e-09	Intergenic	-1375	MYB10	AtMYB10|myb domain protein 10	myb domain protein 10
MACS_peak_2396	2	19134284	19134813	84.45	529	207	18	12.9	3.58922e-09	exon (AT2G46590.2, exon 2 of 2)	1320	DAG2	DOF AFFECTING GERMINATION 2|F13A10.12	protein DOF AFFECTING GERMINATION 2
MACS_peak_5249	5	17945975	17946716	84.41	523	238	25	6.82	3.62243e-09	intron (AT5G44560.1, intron 1 of 9)	389	VPS2.2	MFC16.25|MFC16_25|VPS2	vacuolar protein sorting-associated protein 2-2
MACS_peak_4633	5	3443865	3444388	84.41	741	477	25	10.47	3.62243e-09	TTS (AT5G10920.1)	2375	AT5G10920	T30N20.190|T30N20_190	putative argininosuccinate lyase
MACS_peak_4654	5	3841157	3841441	84.38	284	142	14	14.06	3.64754e-09	intron (AT5G11920.1, intron 4 of 6)	1908	cwINV6	6-&1-fructan exohydrolase|AtcwINV6|F14F18.90|F14F18_90	beta-fructofuranosidase, insoluble isoenzyme CWINV6
MACS_peak_44	1	635081	635504	84.37	423	224	19	9.25	3.65595e-09	5' UTR (AT1G02860.2, exon 1 of 6)	149	NLA	BAH1|BENZOIC ACID HYPERSENSITIVE 1|F22D16.14|F22D16_14|nitrogen limitation adaptation	E3 ubiquitin-protein ligase BAH1
MACS_peak_2073	2	13593181	13593641	84.37	460	117	18	11.21	3.65595e-09	intron (AT2G31960.2, intron 16 of 42)	4178	GSL03	ATGSL03|ATGSL3|F22D22.29|F22D22_29|glucan synthase-like 3	glucan synthase-like 3
MACS_peak_4276	4	15341904	15342252	84.36	348	202	15	10.31	3.66438e-09	promoter-TSS (AT4G31680.1)	3	AT4G31680	F28M20.130|F28M20_130	transcriptional factor B3 family protein
MACS_peak_603	1	10721952	10722367	84.35	415	100	16	11.79	3.67282e-09	promoter-TSS (AT1G30380.1)	-37	PSAK	PSI-K|T4K22.2|T4K22_2|photosystem I subunit K	photosystem I reaction center subunit psaK
MACS_peak_1486	2	90393	90865	84.33	472	236	17	12.9	3.68978e-09	intron (AT2G01130.1, intron 14 of 18)	4031	AT2G01130	F10A8.28	DEA(D/H)-box RNA helicase family protein
MACS_peak_5591	5	24422992	24423245	84.31	253	126	13	11.23	3.70681e-09	promoter-TSS (AT5G60720.1)	384	AT5G60730	MUP24.8|MUP24_8	Anion-transporting ATPase
MACS_peak_904	1	18907251	18907564	84.3	313	178	14	11.83	3.71535e-09	Intergenic	-2516	AT1G51000	F8A12.22|F8A12_22	uncharacterized protein
MACS_peak_494	1	8538382	8538743	84.26	361	232	15	11.74	3.74973e-09	Intergenic	-1176	AT1G24140	F3I6.6|F3I6_6	putative metalloproteinase
MACS_peak_650	1	11748227	11748592	84.24	365	128	16	12.24	3.76704e-09	intron (AT1G32490.1, intron 5 of 27)	1365	ESP3	EMB2733|EMBRYO DEFECTIVE 2733|ENHANCED SILENCING PHENOTYPE 3|F5D14.27|F5D14_27	DEAH RNA helicase homolog PRP2
MACS_peak_426	1	7117261	7117446	84.22	185	92	11	7.31	3.78443e-09	intron (AT1G20550.1, intron 3 of 8)	807	AT1G20550	F5M15.13	O-fucosyltransferase-like protein
MACS_peak_2566	3	2435586	2436002	84.2	585	304	24	12.3	3.80189e-09	promoter-TSS (AT3G07620.1)	349	ADT2	arogenate dehydratase 2	arogenate dehydratase 2
MACS_peak_2299	2	17521169	17521754	84.2	416	105	16	9.65	3.80189e-09	exon (AT2G41970.1, exon 5 of 8)	1294	AT2G41970	T6D20.14|T6D20_14	putative protein kinase
MACS_peak_2089	2	13827066	13827597	84.19	531	293	18	11.83	3.81066e-09	promoter-TSS (AT2G32580.1)	-104	AT2G32580	T26B15.14|T26B15_14	uncharacterized protein
MACS_peak_3182	3	15865631	15866104	84.19	473	329	17	12.9	3.81066e-09	TTS (AT3G44100.1)	1442	AT3G44100	-	MD-2-related lipid recognition domain-containing protein
MACS_peak_1063	1	22054903	22055144	84.14	243	121	12	12	3.85478e-09	exon (AT1G59910.1, exon 2 of 2)	2028	AT1G59910	F23H11.22|F23H11_22	formin-like protein 7
MACS_peak_485	1	8230415	8230658	84.14	241	120	12	12	3.85478e-09	TTS (AT1G23200.1)	328	AT1G23201	-	uncharacterized protein
MACS_peak_1322	1	27217655	27217892	84.14	237	118	12	12	3.85478e-09	TTS (AT1G72290.1)	1985	AT1G72290	T9N14.19|T9N14_19	kunitz family trypsin and protease inhibitor protein
MACS_peak_1839	2	9140520	9140763	84.14	243	121	12	12	3.85478e-09	promoter-TSS (AT2G21370.2)	-561	XK-1	F3K23.13|F3K23_13|XK1|XYLULOSE KINASE 1|xylulose kinase-1	xylulose kinase-1
MACS_peak_2241	2	16409722	16410066	84.13	344	216	16	12.4	3.86367e-09	TTS (AT2G39300.2)	2655	PGP1	PGPS1|PGS1|PHOSPHATIDYLGLYCEROLPHOSPHATE SYNTHASE 1|T16B24.7|T16B24_7|phosphatidylglycerolphosphate synthase 1	phosphatidylglycerolphosphate synthase 1
MACS_peak_623	1	11233988	11234392	84.1	404	275	16	9.36	3.89045e-09	exon (AT1G31360.1, exon 6 of 20)	1857	RECQL2	ARABIDOPSIS THALIANA RECQ 2|ATRECQ2|MED34|RECQ helicase L2|T19E23.16|T19E23_16	mediator of RNA polymerase II transcription subunit 34
MACS_peak_1236	1	25825360	25826078	84.09	718	381	26	9.42	3.89942e-09	exon (AT1G68750.1, exon 12 of 20)	2388	PPC4	ATPPC4|F14K14.14|F14K14_14|phosphoenolpyruvate carboxylase 4	phosphoenolpyruvate carboxylase 4
MACS_peak_2483	3	699546	699911	84.04	365	231	15	10.75	3.94457e-09	TTS (AT3G03090.1)	572	AT3G03080	T17B22.23|T17B22_23	zinc-binding dehydrogenase family protein
MACS_peak_2008	2	12690196	12690600	84.02	404	127	17	12.82	3.96278e-09	promoter-TSS (AT2G29679.1)	817	CDC6	ATCDC6|T27A16.22|T27A16_22|cell division control 6	cell division control 6
MACS_peak_4421	4	17709915	17710268	84.02	353	119	15	12.47	3.96278e-09	TTS (AT4G37690.1)	781	AT4G37700	T28I19.2	uncharacterized protein
MACS_peak_3794	4	6188724	6189317	84.01	593	205	23	6.72	3.97192e-09	exon (AT4G09830.1, exon 1 of 3)	254	AT4G09830	F17A8.180|F17A8_180	uncharacterized protein
MACS_peak_1480	1	30391970	30392291	84	321	115	15	11.34	3.98107e-09	promoter-TSS (AT1G80870.1)	-2	AT1G80870	F23A5.23|F23A5_23	putative receptor-like protein kinase
MACS_peak_2439	3	85978	86288	84	310	126	15	11.86	3.98107e-09	intron (AT3G01280.1, intron 1 of 5)	532	VDAC1	5076|ARABIDOPSIS THALIANA VOLTAGE DEPENDENT ANION CHANNEL 1|ATVDAC1|T22N4.9|T22N4_9|voltage dependent anion channel 1	voltage dependent anion channel 1
MACS_peak_4559	5	1969364	1969894	83.99	530	231	21	9.5	3.99025e-09	promoter-TSS (AT5G06460.1)	-400	UBA 2	ARABIDOPSIS THALIANA UBIQUITIN ACTIVATING ENZYME 2|ATUBA2|MHF15.2|MHF15_2|ubiquitin activating enzyme 2	ubiquitin-activating enzyme E1 2
MACS_peak_421	1	7005478	7005916	83.95	438	109	17	9.92	4.02717e-09	intron (AT1G20220.1, intron 8 of 10)	1183	AT1G20210	51902.TRNA-ASP-1	tRNA
MACS_peak_1093	1	22656106	22656421	83.94	315	85	14	9.68	4.03645e-09	intron (AT1G61400.1, intron 2 of 6)	1510	AT1G61400	T1F9.11|T1F9_11	S-locus lectin protein kinase family protein
MACS_peak_709	1	13202068	13202288	83.9	229	114	11	10.96	4.0738e-09	Intergenic	-2407	AT1G35663	F15O4.65|F15O4_65	pseudo
MACS_peak_1848	2	9253118	9253405	83.9	220	110	11	10.96	4.0738e-09	exon (AT2G21630.1, exon 9 of 11)	-1197	AT2G21640	F2G1.9|F2G1_9	uncharacterized oxidative stress response protein
MACS_peak_4628	5	3242710	3242958	83.9	287	143	14	13.95	4.0738e-09	promoter-TSS (AT5G10310.1)	-568	AT5G10310	F18D22.80|F18D22_80	epidermal patterning factor-like protein 1
MACS_peak_318	1	5077518	5077747	83.9	249	124	12	11.95	4.0738e-09	exon (AT1G14740.1, exon 1 of 2)	158	AT1G14740	F10B6.14|F10B6_14	Protein OBERON 3
MACS_peak_2352	2	18427667	18427916	83.9	248	124	12	11.95	4.0738e-09	exon (AT2G44680.2, exon 2 of 5)	565	CKB4	F16B22.17|casein kinase II beta subunit 4	casein kinase II beta subunit 4
MACS_peak_3484	3	21296852	21297386	83.81	534	220	18	10.75	4.15911e-09	intron (AT3G57530.1, intron 7 of 7)	2472	CPK32	ATCPK32|CDPK32|calcium-dependent protein kinase 32	calcium-dependent protein kinase 32
MACS_peak_1871	2	9730894	9731655	83.8	761	257	23	7.65	4.16869e-09	TTS (AT2G22840.1)	2067	bZIP6	AtbZIP6|T20K9.6|T20K9_6|basic leucine-zipper 6	basic leucine-zipper 6
MACS_peak_422	1	7022650	7022976	83.79	326	137	15	13.39	4.1783e-09	exon (AT1G20270.1, exon 1 of 8)	254	AT1G20270	F14O10.12|F14O10_12	2-oxoglutarate (2OG) and Fe(II)-dependent oxygenase superfamily protein
MACS_peak_747	1	14039783	14040203	83.78	420	315	16	10.75	4.18794e-09	promoter-TSS (AT1G37007.1)	27	AT1G37007	-	uncharacterized protein
MACS_peak_5008	5	10780947	10781155	83.75	208	104	12	8.97	4.21697e-09	TTS (AT5G28730.1)	404	AT5G28740	T32B20.1|T32B20_1	tetratricopeptide repeat domain-containing protein
MACS_peak_5502	5	22973839	22974092	83.75	253	126	14	10.46	4.21697e-09	promoter-TSS (AT5G56810.1)	-554	AT5G56810	MIK19.28|MIK19_28	putative F-box/FBD/LRR-repeat protein
MACS_peak_4695	5	4609301	4609713	83.74	412	300	17	13.02	4.22669e-09	TTS (AT5G14270.1)	384	AT5G14280	F18O22.70|F18O22_70	DNA-binding storekeeper protein-like protein
MACS_peak_1148	1	24011375	24011736	83.73	361	213	15	10.58	4.23643e-09	Intergenic	4564	AT1G64620	F1N19.19|F1N19_19	Dof zinc finger protein DOF1.8
MACS_peak_1929	2	11264406	11264773	83.72	367	243	15	13.98	4.2462e-09	intron (AT2G26480.1, intron 1 of 1)	627	UGT76D1	T9J22.15|T9J22_15|UDP-glucosyl transferase 76D1	UDP-glucosyl transferase 76D1
MACS_peak_3773	4	5431660	5432027	83.72	367	105	15	15.05	4.2462e-09	Intergenic	-1801	AT4G08540	T15F16.15|T15F16_15	DNA-directed RNA polymerase II protein
MACS_peak_3718	4	2666110	2666400	83.67	228	114	11	10.91	4.29536e-09	exon (AT4G05160.1, exon 5 of 6)	1870	AT4G05160	C17L7.80|C17L7_80	4-coumarate--CoA ligase-like 7
MACS_peak_100	1	1306070	1306298	83.67	290	145	14	13.89	4.29536e-09	intron (AT1G04680.1, intron 2 of 5)	1700	AT1G04680	T1G11.7|T1G11_7	putative pectate lyase 1
MACS_peak_4387	4	17084665	17084914	83.67	249	124	12	11.91	4.29536e-09	exon (AT4G36105.1, exon 2 of 2)	905	AT4G36105	-	uncharacterized protein
MACS_peak_4283	4	15410453	15411019	83.65	566	362	22	9.25	4.31519e-09	TTS (AT4G31875.1)	531	GPX7	ATGPX7|F11C18.70|F11C18_70|GLUTATHIONE PEROXIDASE 7|glutathione peroxidase 7	glutathione peroxidase 7
MACS_peak_3384	3	19433273	19433663	83.64	390	143	16	12.95	4.32514e-09	exon (AT3G52430.1, exon 2 of 2)	-1979	AT3G52440	-	Dof zinc finger protein DOF3.5
MACS_peak_964	1	20098443	20098657	83.6	214	107	11	9.39	4.36516e-09	promoter-TSS (AT1G53830.1)	28	PME2	ATPME2|T18A20.6|T18A20_6|pectin methylesterase 2	pectin methylesterase 2
MACS_peak_3556	3	22646170	22646448	83.6	387	115	16	14.82	4.36516e-09	intron (AT3G61180.1, intron 1 of 4)	743	AT3G61180	-	RING/U-box superfamily protein
MACS_peak_5300	5	19015387	19015591	83.6	205	102	11	9.39	4.36516e-09	exon (AT5G46870.1, exon 1 of 5)	256	AT5G46870	MSD23.5|MSD23_5	RNA-binding (RRM/RBD/RNP motifs) family protein
MACS_peak_1425	1	29125127	29125514	83.6	287	143	15	12.81	4.36516e-09	TTS (AT1G77500.1)	-1329	PDIL1-2	ATPDI6|ATPDIL1-2|PDI-like 1-2|PDI6|PROTEIN DISULFIDE ISOMERASE 6|T5M16.10|T5M16_10	protein disulfide isomerase-like 1-2
MACS_peak_5202	5	17080755	17080983	83.6	278	139	15	12.81	4.36516e-09	Intergenic	4642	AT5G42635	-	glycine-rich protein
MACS_peak_3916	4	8711628	8711881	83.6	253	126	13	11.1	4.36516e-09	promoter-TSS (AT4G15250.1)	-647	AT4G15250	DL3670C|FCAALL.247	putative zinc finger protein CONSTANS-LIKE 11
MACS_peak_3550	3	22429839	22430126	83.6	209	104	11	9.39	4.36516e-09	promoter-TSS (AT3G60680.1)	23	AT3G60680	-	uncharacterized protein
MACS_peak_4058	4	11523317	11523526	83.6	228	114	12	10.25	4.36516e-09	Intergenic	-3657	NRT1.8	F17L22.140|F17L22_140|NITRATE TRANSPORTER 1.8	nitrate transporter 1.8
MACS_peak_1773	2	7908008	7908213	83.6	204	102	11	9.39	4.36516e-09	3' UTR (AT2G18170.1, exon 3 of 3)	1812	MPK7	ATMPK7|F8D23.5|F8D23_5|MAP kinase 7	mitogen-activated protein kinase 7
MACS_peak_4672	5	4195857	4196180	83.59	323	181	16	10.72	4.37522e-09	promoter-TSS (AT5G13180.1)	-553	NAC083	ANAC083|NAC domain containing protein 83|T19L5.140|T19L5_140|VND-interacting 2|VNI2	NAC domain containing protein 83
MACS_peak_5194	5	16916139	16916476	83.58	317	109	14	12.9	4.38531e-09	exon (AT5G42310.1, exon 1 of 4)	525	AT5G42310	K5J14.11|K5J14_11	pentatricopeptide repeat-containing protein
MACS_peak_3212	3	16648841	16649158	83.58	337	193	16	11.18	4.38531e-09	exon (AT3G45390.1, exon 1 of 2)	974	AT3G45390	-	concanavalin A-like lectin kinase-like protein
MACS_peak_620	1	11106086	11106615	83.56	529	112	24	7.97	4.40555e-09	intron (AT1G31120.1, intron 4 of 6)	1412	KUP10	F28K20.5|F28K20_5|K+ uptake permease 10	K+ uptake permease 10
MACS_peak_2300	2	17530025	17530393	83.55	368	141	15	11.83	4.4157e-09	promoter-TSS (AT2G42000.1)	234	AT2G42000	T6D20.11|T6D20_11	metallothionein 4A
MACS_peak_2705	3	4663063	4663431	83.55	368	251	15	13.98	4.4157e-09	promoter-TSS (AT3G14070.1)	-173	CAX9	ATCCX3|CATION CALCIUM EXCHANGER 3|CCX3|MAG2.9|cation exchanger 9	cation/calcium exchanger 3
MACS_peak_5442	5	22039525	22040159	83.55	634	214	23	9.53	4.4157e-09	TTS (AT5G54270.1)	1569	LHCB3	LHCB3*1|MDK4.9|MDK4_9|light-harvesting chlorophyll B-binding protein 3	light-harvesting chlorophyll B-binding protein 3
MACS_peak_2027	2	12919869	12920308	83.52	439	84	17	8.89	4.44631e-09	exon (AT2G30300.1, exon 2 of 3)	688	AT2G30300	T9D9.11|T9D9_11	major facilitator protein
MACS_peak_5164	5	16317719	16318013	83.51	406	210	16	11.38	4.45656e-09	Intergenic	-1147	PHB3	ATPHB3|K1B16.2|K1B16_2|PROHIBITIN 3|prohibitin 3	prohibitin 3
MACS_peak_1125	1	23399261	23399667	83.51	294	148	14	11.95	4.45656e-09	TTS (AT1G63100.1)	1903	AT1G63100	F16M19.21|F16M19_21	scarecrow-like protein 28
MACS_peak_5086	5	14804273	14804664	83.48	391	266	16	9.96	4.48745e-09	TTS (AT5G37360.1)	3767	AT5G37360	MNJ8.18|MNJ8_18	uncharacterized protein
MACS_peak_1279	1	26445433	26445922	83.47	489	207	18	11.76	4.4978e-09	TTS (AT1G70220.1)	2331	AT1G70220	F20P5.6|F20P5_6	anticodon-binding domain-containing protein
MACS_peak_5132	5	15723610	15724270	83.46	409	186	17	11.03	4.50817e-09	promoter-TSS (AT5G39250.1)	-547	AT5G39250	K3K3.16|K3K3_16	F-box family protein
MACS_peak_2575	3	2632761	2633421	83.46	660	409	21	16.13	4.50817e-09	promoter-TSS (AT3G08670.1)	-637	AT3G08670	-	uncharacterized protein
MACS_peak_4385	4	17051818	17052398	83.46	580	281	20	9.45	4.50817e-09	promoter-TSS (AT4G36052.1)	-239	AT4G36052	-	ncRNA
MACS_peak_914	1	19188766	19189175	83.46	660	308	21	10.75	4.50817e-09	promoter-TSS (AT1G51730.1)	128	SYP81	ARABIDOPSIS THALIANA ORTHOLOG OF YEAST UFE1 (UNKNOWN FUNCTION-ESSENTIAL 1)|ATSYP81|ATUFE1|F19C24.5|F19C24_5|ORTHOLOG OF YEAST UFE1 (UNKNOWN FUNCTION-ESSENTIAL 1)|UFE1|syntaxin of plants 81	syntaxin-81
MACS_peak_5246	5	17873611	17873834	83.43	222	111	11	10.87	4.53942e-09	promoter-TSS (AT5G44360.1)	-25	AT5G44360	K9L2.15|K9L2_15	FAD-binding and BBE domain-containing protein
MACS_peak_2326	2	17980180	17980403	83.43	436	302	17	10.78	4.53942e-09	TTS (AT2G43250.1)	1017	AT2G43255	-	uncharacterized protein
MACS_peak_1170	1	24425303	24425525	83.43	223	111	11	10.87	4.53942e-09	Intergenic	-1461	CYP702A1	F1E22.5|cytochrome P450|family 702|polypeptide 1|subfamily A	cytochrome P450, family 702, subfamily A, polypeptide 1
MACS_peak_1435	1	29244797	29245233	83.43	223	111	11	10.87	4.53942e-09	promoter-TSS (AT1G77765.1)	-35	AT1G77765	-	uncharacterized protein
MACS_peak_5057	5	13775345	13775757	83.37	515	131	18	13.4	4.60257e-09	TTS (AT5G35601.1)	1552	AT5G35601	-	pseudo
MACS_peak_1376	1	28191370	28191885	83.37	412	278	18	9.07	4.60257e-09	intron (AT1G75100.1, intron 6 of 8)	-1903	AT1G75090	F9E10.6|F9E10_6	putative 3-methyladenine glycosylase I
MACS_peak_1523	2	638029	638465	83.36	436	128	21	10.34	4.61318e-09	intron (AT2G02440.1, intron 1 of 2)	235	AT2G02440	T16F16.23|T16F16_23	uncharacterized protein
MACS_peak_1286	1	26587919	26588507	83.33	588	378	20	10.52	4.64515e-09	promoter-TSS (AT1G70520.1)	-794	CRK2	F24J13.9|F24J13_9|cysteine-rich RLK (RECEPTOR-like protein kinase) 2	cysteine-rich receptor-like protein kinase 2
MACS_peak_3420	3	20052828	20053449	83.24	621	327	20	10.09	4.74242e-09	promoter-TSS (AT3G54150.1)	-324	AT3G54150	-	S-adenosyl-L-methionine-dependent methyltransferase-like protein
MACS_peak_4241	4	14602933	14603303	83.23	370	240	15	13.98	4.75335e-09	promoter-TSS (AT4G29850.1)	-107	AT4G29850	F27B13.90|F27B13_90	uncharacterized protein
MACS_peak_3069	3	11186149	11186468	83.22	319	158	14	11.83	4.76431e-09	promoter-TSS (AT3G29225.1)	-516	AT3G29225	-	pseudo
MACS_peak_4398	4	17297645	17297981	83.19	526	127	20	10.25	4.79733e-09	promoter-TSS (AT4G36690.3)	-52	ATU2AF65A	AP22.29|AP22_29	Splicing factor U2af large subunit A
MACS_peak_3941	4	9291652	9292016	83.19	424	139	16	12.9	4.79733e-09	intron (AT4G16480.1, intron 1 of 1)	715	INT4	ATINT4|DL4265W|FCAALL.375|inositol transporter 4	inositol transporter 4
MACS_peak_3859	4	7606536	7606960	83.19	364	124	16	10.15	4.79733e-09	promoter-TSS (AT4G13030.2)	-519	AT4G13030	F25G13.120|F25G13_120	P-loop containing nucleoside triphosphate hydrolases superfamily protein
MACS_peak_2938	3	8862560	8863086	83.19	336	124	15	10.73	4.79733e-09	TTS (AT3G24420.1)	-1001	AT3G24400	-	pseudo
MACS_peak_1446	1	29690043	29690582	83.17	539	270	18	11.83	4.81948e-09	intron (AT1G78955.1, intron 12 of 16)	-1640	AT1G78950	YUP8H12R.44|YUP8H12R_44	beta-amyrin synthase
MACS_peak_2416	2	19444521	19444812	83.17	291	145	15	12.72	4.81948e-09	exon (AT2G47390.1, exon 3 of 11)	1698	AT2G47390	T8I13.23	probable glutamyl endopeptidase
MACS_peak_1338	1	27419971	27420956	83.13	985	659	31	8.69	4.86407e-09	promoter-TSS (AT1G72870.1)	314	AT1G72860	F3N23.6|F3N23_6	TIR-NBS-LRR class disease resistance protein
MACS_peak_4205	4	13949403	13949979	83.1	576	335	20	12.14	4.89779e-09	exon (AT4G28080.1, exon 23 of 23)	3682	AT4G28070	T13J8.180|T13J8_180	AFG1-like ATPase family protein
MACS_peak_1847	2	9237683	9238084	83.08	401	119	18	11.19	4.9204e-09	promoter-TSS (AT2G21590.2)	-598	APL4	F2G1.14|F2G1_14	glucose-1-phosphate adenylyltransferase large subunit
MACS_peak_62	1	903022	903671	83.01	649	503	24	8.22	5.00035e-09	TTS (AT1G03610.1)	2460	AT1G03610	F21B7.22	uncharacterized protein
MACS_peak_5379	5	20899774	20900231	82.97	457	271	18	12.73	5.04661e-09	promoter-TSS (AT5G51460.1)	-974	ATTPPA	MFG13.17|TREHALOSE-6-PHOSPHATE PHOSPHATASE	trehalose-phosphate phosphatase A
MACS_peak_2693	3	4459807	4460071	82.96	264	132	13	12.74	5.05825e-09	exon (AT3G13640.1, exon 8 of 11)	1794	RLI1	ATRLI1|RNAse l inhibitor protein 1	ABC transporter E family member 1
MACS_peak_2883	3	7903714	7904377	82.94	663	525	23	7.42	5.08159e-09	promoter-TSS (AT3G22360.1)	-110	AOX1B	alternative oxidase 1B	alternative oxidase 1B
MACS_peak_5488	5	22756010	22756442	82.87	379	248	16	11.48	5.16416e-09	exon (AT5G56220.1, exon 1 of 1)	1408	AT5G56220	K24C1.3|K24C1_3	P-loop containing nucleoside triphosphate hydrolases superfamily protein
MACS_peak_3542	3	22322735	22323114	82.87	432	95	19	7.71	5.16416e-09	promoter-TSS (AT3G60390.1)	-339	HAT3	HOMEOBOX PROTEIN|homeobox-leucine zipper protein 3	homeobox-leucine zipper protein HAT3
MACS_peak_1233	1	25806508	25806926	82.86	418	144	18	9.96	5.17607e-09	exon (AT1G68720.1, exon 1 of 4)	2299	TADA	ARABIDOPSIS THALIANA TRNA ADENOSINE DEAMINASE A|ATTADA|F24J5.5|F24J5_5|tRNA arginine adenosine deaminase	tRNA(adenine(34)) deaminase
MACS_peak_4380	4	17019814	17020209	82.84	395	218	16	11.95	5.19996e-09	intron (AT4G35930.1, intron 2 of 4)	1083	AT4G35930	T19K4.60	F-box protein
MACS_peak_4714	5	4838445	4838990	82.79	545	299	19	10.69	5.26017e-09	exon (AT5G14950.1, exon 4 of 4)	3224	GMII	ATGMII|F2G14.70|F2G14_70|golgi alpha-mannosidase II	alpha-mannosidase II
MACS_peak_2935	3	8818677	8819206	82.77	529	327	20	10.25	5.28445e-09	Intergenic	3878	AtSec20	-	transport protein SEC20
MACS_peak_1212	1	25345233	25345660	82.75	427	218	16	10.75	5.30884e-09	intron (AT1G67630.1, intron 10 of 14)	-1381	AT1G67626	F12B7.18	pseudo
MACS_peak_841	1	17894072	17894293	82.73	221	110	11	10.73	5.33335e-09	Intergenic	-1587	AGO1	ARGONAUTE 1|T1N15.2|T1N15_2	protein argonaute 1
MACS_peak_3962	4	9752183	9752399	82.73	216	108	11	10.73	5.33335e-09	promoter-TSS (AT4G17486.1)	-582	AT4G17486	FCAALL.234	PPPDE putative thiol peptidase-like protein
MACS_peak_5139	5	15850240	15850765	82.69	525	337	21	8.48	5.3827e-09	promoter-TSS (AT5G39590.1)	-889	AT5G39590	MIJ24.8|MIJ24_8	TLD-domain containing nucleolar protein
MACS_peak_2548	3	2092605	2093209	82.67	604	311	19	12.9	5.40754e-09	Intergenic	-1109	AGL91	AGAMOUS-like 91|T8E24.5|T8E24_5	protein agamous-like 91
MACS_peak_3662	4	976635	977093	82.67	458	122	17	11.19	5.40754e-09	promoter-TSS (AT4G02210.2)	586	AT4G02220	T2H3.12	MYND type zinc finger and programmed cell death 2 C-terminal domain-containing protein
MACS_peak_1018	1	21120415	21120743	82.63	328	117	16	9.89	5.45758e-09	TTS (AT1G56415.1)	750	AT1G56415	-	uncharacterized protein
MACS_peak_1780	2	7988972	7989417	82.63	445	130	17	11.86	5.45758e-09	TTS (AT2G18400.1)	1030	TTN5	ARF-LIKE 2|ARL2|ATARLC1|HAL|HALLIMASCH|T30D6.10|T30D6_10|TITAN 5	ADP-ribosylation factor-like protein 2
MACS_peak_4664	5	3977258	3977781	82.6	523	244	22	8.44	5.49541e-09	TTS (AT5G12300.1)	640	DGS1	DGD1 SUPPRESSOR 1	dgd1 suppressor 1
MACS_peak_3106	3	12260171	12260765	82.58	594	257	20	16.26	5.52077e-09	TTS (AT3G30703.1)	2558	AT3G30703	MED5.12	pseudo
MACS_peak_4911	5	8315165	8315539	82.58	374	107	16	13.98	5.52077e-09	promoter-TSS (AT5G24355.1)	-106	AT5G24355	-	uncharacterized protein
MACS_peak_5140	5	15859664	15860038	82.58	374	241	15	12.9	5.52077e-09	promoter-TSS (AT5G39610.1)	-63	NAC6	ANAC092|ATNAC2|ATNAC6|Arabidopsis NAC domain containing protein 92|MIJ24.11|MIJ24_11|NAC domain containing protein 2|NAC domain containing protein 6|NAC2|ORE1|ORESARA 1	NAC-domain transcription factor
MACS_peak_1027	1	21351325	21351672	82.49	347	132	15	10.96	5.63638e-09	promoter-TSS (AT1G57640.1)	208	AT1G57650	T8L23.12|T8L23_12	ATP binding protein
MACS_peak_2055	2	13296840	13297200	82.44	360	255	16	10.83	5.70164e-09	exon (AT2G31210.1, exon 2 of 4)	877	AT2G31210	F16D14.5|F16D14_5	transcription factor bHLH91
MACS_peak_2543	3	1940403	1940829	82.43	426	281	16	9.61	5.71479e-09	promoter-TSS (AT3G06390.1)	-357	CHR11	F24P17.13|F24P17_13|chromatin-remodeling protein 11	chromatin-remodeling protein 11
MACS_peak_1679	2	6505302	6505677	82.42	375	103	15	13.98	5.72796e-09	exon (AT2G15030.1, exon 1 of 1)	1123	AT2G15030	T15J14.7|T15J14_7	pseudo
MACS_peak_1810	2	8601950	8602325	82.42	375	278	15	10.75	5.72796e-09	TTS (AT2G19920.1)	-1381	AT2G19910	F6F22.6|F6F22_6	probable RNA-dependent RNA polymerase 3
MACS_peak_2633	3	3552597	3552796	82.42	199	99	12	7.75	5.72796e-09	exon (AT3G11330.1, exon 3 of 3)	-1036	AT3G11325	-	phospholipid/glycerol acyltransferase family protein
MACS_peak_4175	4	13385240	13385615	82.42	375	276	15	11.83	5.72796e-09	intron (AT4G26510.1, intron 4 of 14)	1366	UKL4	M3E9.60|M3E9_60|uridine kinase-like 4	uridine kinase-like 4
MACS_peak_4629	5	3294134	3294525	82.39	391	254	18	10.03	5.76766e-09	exon (AT5G10470.1, exon 10 of 23)	3043	KAC1	F12B17.180|F12B17_180|KCA1|KINESIN CDKA;1 ASSOCIATED 1|kinesin like protein for actin based chloroplast movement 1	kinesin CDKA;1 associated 1
MACS_peak_5259	5	18092161	18092499	82.35	338	123	17	8.97	5.82103e-09	intron (AT5G44800.1, intron 1 of 10)	1122	CHR4	K23L20.15|K23L20_15|MI-2-LIKE|PICKLE RELATED 1|PKR1|chromatin remodeling 4	chromatin remodeling 4 protein
MACS_peak_2155	2	14934213	14934759	82.28	546	311	18	9.68	5.91562e-09	exon (AT2G35580.1, exon 3 of 3)	996	AT2G35580	T32F12.4|T32F12_4	serine protease inhibitor family protein
MACS_peak_3189	3	16012417	16012685	82.27	268	134	13	12.58	5.92925e-09	intron (AT3G44340.1, intron 23 of 25)	5876	AT3G44330	-	uncharacterized protein
MACS_peak_4518	5	864346	865005	82.26	659	325	22	11.47	5.94292e-09	TTS (AT5G03455.1)	395	AT5G03460	F12E4.230|F12E4_230	uncharacterized protein
MACS_peak_3973	4	10110689	10111011	82.18	322	101	16	11.03	6.05341e-09	Intergenic	3265	AT4G18282	-	uncharacterized protein
MACS_peak_2722	3	4939953	4940278	82.16	431	292	16	9.68	6.08135e-09	promoter-TSS (AT3G14700.1)	-202	AT3G14700	-	SART-1 family protein
MACS_peak_4131	4	12623811	12624136	82.16	325	132	14	12.9	6.08135e-09	promoter-TSS (AT4G24410.1)	65	AT4G24410	T22A6.240|T22A6_240	uncharacterized protein
MACS_peak_4557	5	1934781	1935212	82.16	325	131	14	13.98	6.08135e-09	exon (AT5G06330.1, exon 1 of 1)	647	AT5G06330	MHF15.15|MHF15_15	late embryogenesis abundant hydroxyproline-rich glycoprotein
MACS_peak_1482	1	30419264	30419695	82.16	431	326	16	15.05	6.08135e-09	promoter-TSS (AT1G80970.2)	-622	AT1G80970	F23A5.33|F23A5_33	XH domain-containing protein
MACS_peak_205	1	3210661	3211034	82.14	373	104	16	11.16	6.10942e-09	exon (AT1G09880.1, exon 4 of 12)	805	AT1G09880	F21M12.27|F21M12_27	rhamnogalacturonate lyase-like protein
MACS_peak_3593	3	23141665	23141909	82.14	488	298	17	11.83	6.10942e-09	promoter-TSS (AT3G62570.1)	-698	AT3G62570	-	tetratricopeptide repeat-containing protein
MACS_peak_2443	3	112025	112513	82.14	244	122	13	10.83	6.10942e-09	exon (AT3G01320.1, exon 19 of 22)	-2021	AT3G01322	-	ECA1-like gametogenesis related family protein
MACS_peak_5332	5	19726701	19727493	82.12	792	435	24	7.22	6.13762e-09	intron (AT5G48650.1, intron 1 of 9)	364	AT5G48650	K15N18.17|K15N18_17	nuclear transport factor 2 and RNA recognition motif domain-containing protein
MACS_peak_3735	4	3429481	3429869	82.06	388	290	17	9.39	6.223e-09	Intergenic	-3338	AT4G06549	-	pseudo
MACS_peak_1045	1	21646014	21646238	82.04	224	112	11	10.6	6.25173e-09	Intergenic	4996	ZW2	F19C14.6|F19C14_6	protein ZW2
MACS_peak_4775	5	5678859	5679291	82.02	432	339	16	12.9	6.28058e-09	promoter-TSS (AT5G17270.1)	698	AT5G17262	-	uncharacterized protein
MACS_peak_3591	3	23127841	23128273	82.02	432	208	16	8.6	6.28058e-09	TTS (AT3G62520.1)	2933	AT3G62520	-	pseudo
MACS_peak_3589	3	23090167	23090599	82.02	432	139	16	13.98	6.28058e-09	promoter-TSS (AT3G62410.1)	-561	CP12-2	CP12|CP12 DOMAIN-CONTAINING PROTEIN 1|CP12 domain-containing protein 2	calvin cycle protein CP12-2
MACS_peak_1058	1	22035213	22035823	81.97	610	215	19	9.68	6.35331e-09	intron (AT1G59870.1, intron 1 of 7)	1012	PEN3	ABCG36|ARABIDOPSIS PLEIOTROPIC DRUG RESISTANCE 8|ARABIDOPSIS THALIANA ATP-BINDING CASSETTE G36|ATABCG36|ATP-BINDING CASSETTE G36|ATPDR8|F23H11.19|F23H11_19|PDR8|PENETRATION 3|PLEIOTROPIC DRUG RESISTANCE 8	ABC transporter G family member 36
MACS_peak_5685	5	26087255	26087926	81.96	556	236	23	8.88	6.36796e-09	intron (AT5G65280.1, intron 2 of 4)	562	GCL1	GCR2-like 1|MQN23.23|MQN23_23	protein GCR2-like 1
MACS_peak_2524	3	1567237	1567793	81.96	671	333	23	9.89	6.36796e-09	promoter-TSS (AT3G05425.1)	41	AT3G05425	-	uncharacterized protein
MACS_peak_5501	5	22961549	22962177	81.92	628	274	23	10.8	6.42688e-09	TTS (AT5G56750.1)	797	SERAT1;1	ATSERAT1;1|MIK19.23|MIK19_23|SAT-52|SAT5|SERINE ACETYLTRANSFERASE|SERINE ACETYLTRANSFERASE 5|SERINE ACETYLTRANSFERASE 52|serine acetyltransferase 1;1	serine acetyltransferase 1;1
MACS_peak_5724	5	26673136	26673586	81.9	413	281	16	11.29	6.45654e-09	TTS (AT5G66800.1)	435	AT5G66810	MUD21.5|MUD21_5	uncharacterized protein
MACS_peak_1260	1	26175978	26176391	81.9	450	337	17	15.81	6.45654e-09	intron (AT1G69587.2, intron 3 of 3)	-1857	CLE45	CLAVATA3/ESR-RELATED 45	protein CLAVATA3/ESR-related 45
MACS_peak_3838	4	7042413	7042802	81.89	389	265	17	9.39	6.47143e-09	promoter-TSS (AT4G11660.1)	-22	AT-HSFB2B	HEAT SHOCK TRANSCRIPTION FACTOR B2B|HSFB2B|T5C23.90|T5C23_90	heat stress transcription factor B-2b
MACS_peak_4406	4	17436260	17436642	81.88	382	138	16	9.49	6.48634e-09	exon (AT4G36980.2, exon 3 of 12)	614	AT4G36980	AP22.35|AP22_35	uncharacterized protein
MACS_peak_4929	5	8731817	8732250	81.87	433	132	16	11.83	6.5013e-09	Intergenic	-4040	KNAT3	F21J6.18|F21J6_18|KNAT3 HOMEOBOX PROTEIN|KNOTTED1-like homeobox gene 3	homeobox protein knotted-1-like 3
MACS_peak_1927	2	11230857	11231161	81.85	304	179	14	11	6.53131e-09	promoter-TSS (AT2G26390.1)	-518	AT2G26390	T9J22.6|T9J22_6	serpin-Z3
MACS_peak_4353	4	16465985	16466423	81.84	436	255	17	11.48	6.54636e-09	TTS (AT4G34430.3)	376	AT4G34440	T4L20.20|T4L20_20	proline-rich receptor-like protein kinase PERK5
MACS_peak_3835	4	7016648	7017172	81.84	524	279	20	7.52	6.54636e-09	exon (AT4G11610.1, exon 2 of 5)	1139	AT4G11610	T5C23.40|T5C23_40	C2 calcium/lipid-binding plant phosphoribosyltransferase family protein
MACS_peak_2919	3	8459909	8460345	81.84	438	306	20	12.57	6.54636e-09	promoter-TSS (AT3G23580.1)	82	RNR2A	RNR2|ribonucleotide reductase 2A	ribonucleoside-diphosphate reductase small chain A
MACS_peak_2727	3	5012028	5012228	81.81	224	112	11	10.56	6.59174e-09	exon (AT3G14890.2, exon 14 of 17)	3164	AT3G14900	-	uncharacterized protein
MACS_peak_5145	5	15947697	15947897	81.81	200	100	11	7.97	6.59174e-09	exon (AT5G39840.1, exon 1 of 2)	1028	AT5G39840	K13H13.20|K13H13_20	putative ATP-dependent RNA helicase
MACS_peak_910	1	19107602	19107826	81.81	209	104	12	8.69	6.59174e-09	exon (AT1G51520.1, exon 2 of 9)	1027	AT1G51520	F5D21.15|F5D21_15	RNA recognition motif-containing protein
MACS_peak_3473	3	21168371	21168580	81.81	200	100	11	7.97	6.59174e-09	promoter-TSS (AT3G57200.1)	-789	AT3G57200	-	uncharacterized protein
MACS_peak_2836	3	7200602	7200997	81.8	395	210	16	11.76	6.60693e-09	intron (AT3G20620.1, intron 2 of 3)	1689	AT3G20620	-	F-box family protein-like protein
MACS_peak_2091	2	13847019	13847398	81.79	379	272	15	12.9	6.62217e-09	TTS (AT2G32630.1)	2375	AT2G32630	T26B15.19|T26B15_19	pentatricopeptide repeat-containing protein
MACS_peak_1033	1	21419208	21419581	81.77	373	130	15	9.52	6.65273e-09	promoter-TSS (AT1G57830.1)	-914	AT1G57830	F12K22.13|F12K22_13	Toll-Interleukin-Resistance domain-containing protein
MACS_peak_4712	5	4811984	4812453	81.77	469	244	19	9.07	6.65273e-09	Intergenic	-1322	CNGC18	ATCNGC18|CYCLIC NUCLEOTIDE-GATED CHANNEL 18|T9L3.170|T9L3_170|cyclic nucleotide-gated channel 18	cyclic nucleotide-gated channel 18
MACS_peak_3990	4	10454792	10455206	81.75	437	99	18	8.54	6.68344e-09	TTS (AT4G19100.1)	-1478	AT4G19095	-	uncharacterized protein
MACS_peak_3320	3	18279710	18280147	81.75	414	254	16	10.26	6.68344e-09	intron (AT3G49305.1, intron 2 of 2)	479	AT3G49305	-	uncharacterized protein
MACS_peak_526	1	9202332	9202823	81.74	491	141	17	16.13	6.69885e-09	Intergenic	-2909	AT1G26620	T1K7.1|T1K7_1	uncharacterized protein
MACS_peak_537	1	9318368	9318859	81.74	491	250	17	12.9	6.69885e-09	exon (AT1G26890.1, exon 2 of 4)	1025	AT1G26890	T2P11.8|T2P11_8	FBD, F-box and leucine rich repeat domain-containing protein
MACS_peak_2950	3	8988089	8988523	81.73	434	296	16	11.83	6.71429e-09	intron (AT3G24630.1, intron 1 of 3)	251	AT3G24630	-	uncharacterized protein
MACS_peak_2353	2	18443326	18443781	81.72	455	178	17	9.96	6.72977e-09	promoter-TSS (AT2G44740.1)	-155	CYCP4;1	F16B22.23|cyclin p4;1	cyclin p4;1
MACS_peak_848	1	18000434	18000871	81.69	437	181	17	11.48	6.77642e-09	exon (AT1G48670.1, exon 2 of 4)	547	AT1G48670	F11I4.14|F11I4_14	auxin-responsive GH3 family protein
MACS_peak_3400	3	19637809	19638398	81.68	589	267	21	10.25	6.79204e-09	TTS (AT3G52955.1)	976	AT3G52955	67284.TRNA-LEU-1	tRNA
MACS_peak_781	1	16648846	16649351	81.64	505	365	22	8.05	6.85488e-09	TTS (AT1G43890.1)	544	AT1G43895	-	pseudo
MACS_peak_3783	4	5751996	5752509	81.64	545	403	22	12.31	6.85488e-09	promoter-TSS (AT4G08967.1)	-125	AT4G08967	-	uncharacterized protein
MACS_peak_3138	3	14540597	14541142	81.64	513	144	22	8.86	6.85488e-09	Intergenic	-2510	AT3G42430	-	pseudo
MACS_peak_1866	2	9624427	9624874	81.6	447	310	19	11.76	6.91831e-09	TTS (AT2G22650.1)	1583	BRK1	ATBRK1|BRICK1|HSPC300|T9I22.8|T9I22_8	protein BRICK 1
MACS_peak_4378	4	16913016	16913498	81.59	482	361	17	10.53	6.93426e-09	exon (AT4G35660.1, exon 1 of 1)	748	AT4G35660	F8D20.170|F8D20_170	uncharacterized protein
MACS_peak_4399	4	17305600	17306116	81.59	516	273	21	11.21	6.93426e-09	promoter-TSS (AT4G36710.1)	100	AT4G36710	AP22.56|AP22_56	scarecrow-like protein 15
MACS_peak_4150	4	12973035	12973261	81.58	219	109	11	10.52	6.95024e-09	TTS (AT4G25360.1)	440	AT4G25370	T30C3.40|T30C3_40	Double Clp-N motif protein
MACS_peak_694	1	12582886	12583321	81.58	435	309	16	10.75	6.95024e-09	TTS (AT1G34418.1)	102	AT1G34419	-	uncharacterized protein
MACS_peak_3	1	49056	49275	81.58	215	107	11	10.52	6.95024e-09	TTS (AT1G01100.1)	120	PDH-E1 ALPHA	T25K16.8|T25K16_8|pyruvate dehydrogenase E1 alpha	pyruvate dehydrogenase E1 alpha subunit
MACS_peak_5497	5	22921150	22921553	81.58	279	139	14	13.39	6.95024e-09	promoter-TSS (AT5G56620.1)	-213	NAC099	MIK19.7|MIK19_7|NAC domain containing protein 99|anac099	NAC domain containing protein 99
MACS_peak_1757	2	7758181	7758460	81.58	226	113	11	10.52	6.95024e-09	promoter-TSS (AT2G17845.1)	-469	ERD7	EARLY-RESPONSIVE TO DEHYDRATION 7|T13L16.14|T13L16_14	senescence/dehydration related protein
MACS_peak_4164	4	13235446	13235682	81.58	236	118	12	11.48	6.95024e-09	promoter-TSS (AT4G26120.1)	-884	AT4G26120	F20B18.230|F20B18_230	regulatory protein NPR2
MACS_peak_5262	5	18133695	18134130	81.58	435	299	16	10.75	6.95024e-09	TTS (AT5G44894.1)	768	AT5G44894	-	uncharacterized protein
MACS_peak_849	1	18007933	18008148	81.58	403	255	16	9.96	6.95024e-09	Intergenic	-1196	AT1G48680	F11I4.20	pseudo
MACS_peak_201	1	3198830	3199273	81.54	443	306	20	9.84	7.01455e-09	exon (AT1G09840.2, exon 5 of 14)	917	SK41	ATSK41|F21M12.23|F21M12_23|shaggy-like protein kinase 41	Shaggy-related protein kinase kappa
MACS_peak_3364	3	19044726	19044956	81.5	230	115	12	9.89	7.07946e-09	TTS (AT3G51290.2)	1954	ROP1	ARABIDOPSIS THALIANA RHO-RELATED PROTEIN FROM PLANTS 1|ARAC11|ATRAC11|ATROP1|Arabidopsis RAC-like 11|RHO-related protein from plants 1|ROP1AT	Rac-like GTP-binding protein ARAC11
MACS_peak_3679	4	1295823	1296050	81.5	227	113	12	9.89	7.07946e-09	exon (AT4G02930.1, exon 11 of 12)	2467	AT4G02930	T4I9.19	putative elongation factor Tu
MACS_peak_5289	5	18784141	18784392	81.5	251	125	13	10.72	7.07946e-09	intron (AT5G46300.1, intron 3 of 4)	657	AT5G46300	MPL12.8|MPL12_8	uncharacterized protein
MACS_peak_791	1	16837395	16837776	81.48	381	157	15	11.83	7.11214e-09	intron (AT1G44350.1, intron 1 of 4)	700	ILL6	IAA-leucine resistant (ILR)-like gene 6|T18F15.9|T18F15_9	IAA-amino acid hydrolase ILR1-like 6
MACS_peak_3167	3	15496094	15496730	81.48	381	296	15	8.6	7.11214e-09	exon (AT3G43575.1, exon 1 of 1)	1379	AT3G43575	-	pseudo
MACS_peak_3304	3	18028856	18029237	81.48	636	308	21	11.95	7.11214e-09	promoter-TSS (AT3G48660.1)	-612	AT3G48660	-	uncharacterized protein
MACS_peak_2086	2	13784778	13785159	81.48	381	235	15	10.75	7.11214e-09	promoter-TSS (AT2G32460.2)	-498	MYB101	ABC transporter of the mitochondrion 1|ARABIDOPSIS THALIANA MYB 1|ATM1|ATMYB101|T32F6.1|myb domain protein 101	myb domain protein 101
MACS_peak_2037	2	13052478	13052949	81.47	471	205	19	9.07	7.12853e-09	promoter-TSS (AT2G30640.1)	-941	AT2G30640	T11J7.3	pseudo
MACS_peak_3703	4	2182634	2182963	81.46	329	186	14	11.83	7.14496e-09	Intergenic	1601	AT4G04408	-	pseudo
MACS_peak_4895	5	8106769	8107098	81.46	329	183	14	10.75	7.14496e-09	intron (AT5G23990.1, intron 5 of 7)	1656	FRO5	ATFRO5|FERRIC REDUCTION OXIDASE 5|MZF18.13|MZF18_13|ferric reduction oxidase 5	ferric reduction oxidase 5
MACS_peak_1724	2	7315637	7316076	81.44	439	272	18	10.25	7.17794e-09	Intergenic	-1032	AT2G16890	F12A24.7|F12A24_7	UDP-glycosyltransferase 90A1
MACS_peak_5666	5	25748304	25748625	81.44	321	131	14	10.49	7.17794e-09	promoter-TSS (AT5G64400.1)	-168	AT5G64395	-	uncharacterized protein
MACS_peak_3011	3	10223981	10224422	81.36	260	130	13	12.38	7.31139e-09	intron (AT3G27600.1, intron 3 of 3)	746	AT3G27600	-	SWAP (Suppressor-of-White-APricot)/surp RNA-binding domain-containing protein
MACS_peak_1032	1	21406743	21407003	81.36	441	95	17	14.4	7.31139e-09	promoter-TSS (AT1G57790.1)	-917	AT1G57790	F12K22.16|F12K22_16	F-box protein
MACS_peak_5216	5	17297516	17297897	81.3	381	258	16	11.25	7.4131e-09	intron (AT5G43090.1, intron 3 of 4)	-1416	AT5G43100	MMG4.12|MMG4_12	aspartyl protease family protein
MACS_peak_2615	3	3353779	3354216	81.29	437	123	16	12.9	7.43019e-09	TTS (AT3G10720.1)	1709	RHS12	root hair specific 12	root hair specific 12
MACS_peak_2216	2	15882278	15882818	81.26	540	329	20	7.68	7.4817e-09	TTS (AT2G37950.1)	1431	AT2G37950	T8P21.14|T8P21_14	RING/FYVE/PHD zinc finger-containing protein
MACS_peak_5266	5	18193025	18193493	81.24	467	256	17	11.17	7.51623e-09	promoter-TSS (AT5G45080.1)	-52	PP2-A6	AtPP2-A6|K17O22.4|K17O22_4|phloem protein 2-A6	protein PHLOEM PROTEIN 2-LIKE A6
MACS_peak_3688	4	1567769	1568154	81.24	450	138	17	14.67	7.51623e-09	TTS (AT4G03530.1)	1894	AT4G03530	T5L23.2	pseudo
MACS_peak_2021	2	12853024	12853474	81.24	385	139	17	10.88	7.51623e-09	intron (AT2G30110.1, intron 6 of 6)	3483	AT2G30105	-	uncharacterized protein
MACS_peak_4170	4	13266169	13266778	81.24	609	261	19	12.75	7.51623e-09	intron (AT4G26190.1, intron 1 of 6)	492	AT4G26190	T25K17.7	Haloacid dehalogenase-like hydrolase (HAD) superfamily protein
MACS_peak_4384	4	17051334	17051738	81.24	404	248	17	9.66	7.51623e-09	promoter-TSS (AT4G36052.1)	-811	AT4G36052	-	ncRNA
MACS_peak_567	1	10022295	10022762	81.24	468	326	17	8.14	7.51623e-09	Intergenic	-1347	AT1G28510	F3M18.5|F3M18_5	Optic atrophy 3 protein (OPA3)
MACS_peak_2290	2	17369762	17370219	81.18	457	111	18	7.97	7.62079e-09	TTS (AT2G41660.1)	2169	MIZ1	T32G6.18|T32G6_18|mizu-kussei 1	uncharacterized protein
MACS_peak_314	1	5039153	5039536	81.16	383	244	15	13.98	7.65597e-09	intron (AT1G14670.1, intron 5 of 6)	-1516	AT1G14680	F10B6.4|F10B6_4	uncharacterized protein
MACS_peak_3222	3	16755457	16755840	81.16	383	108	15	12.9	7.65597e-09	exon (AT3G45638.1, exon 2 of 2)	614	AT3G45638	-	ncRNA
MACS_peak_869	1	18333393	18333831	81.15	438	301	16	13.98	7.67361e-09	TTS (AT1G49540.1)	1183	GGPS6	F14J22.23|geranylgeranyl pyrophosphate synthase 6	geranylgeranyl pyrophosphate synthase 6
MACS_peak_2098	2	13979283	13979694	81.14	411	144	16	14.12	7.6913e-09	exon (AT2G32950.1, exon 4 of 13)	1556	COP1	ARABIDOPSIS THALIANA CONSTITUTIVE PHOTOMORPHOGENIC 1|ATCOP1|CONSTITUTIVE PHOTOMORPHOGENIC 1|DEETIOLATED MUTANT 340|DET340|EMB168|EMBRYO DEFECTIVE 168|FUS1|FUSCA 1|T21L14.11|T21L14_11	E3 ubiquitin-protein ligase COP1
MACS_peak_1856	2	9319146	9319477	81.12	331	91	14	9.68	7.72681e-09	TTS (AT2G21870.2)	690	AT2G21860	F7D8.18|F7D8_18	violaxanthin de-epoxidase-related protein
MACS_peak_5608	5	24619512	24619877	81.11	369	128	15	10.35	7.74462e-09	promoter-TSS (AT5G61200.3)	-521	AT5G61200	MAF19.20|MAF19_20	uncharacterized protein
MACS_peak_2141	2	14751038	14751407	81.11	365	142	16	11.64	7.74462e-09	promoter-TSS (AT2G34990.1)	-55	AT2G34990	F19I3.22|F19I3_22	RING-H2 finger protein ATL38
MACS_peak_5258	5	18081678	18082343	81.07	665	325	21	11.48	7.81628e-09	Intergenic	-2023	RAN1	HMA7|K23L20.14|K23L20_14|RESPONSIVE-TO-ANTAGONIST 1	copper-transporting ATPase RAN1
MACS_peak_1451	1	29805625	29806181	81.05	556	356	18	15.05	7.85236e-09	exon (AT1G79245.1, exon 1 of 1)	1780	AT1G79240	51051.TRNA-ARG-1	tRNA
MACS_peak_411	1	6899033	6899498	81.01	465	216	18	10.79	7.92501e-09	promoter-TSS (AT1G19870.1)	-541	iqd32	F6F9.8|F6F9_8|IQ-domain 32	protein IQ-domain 32
MACS_peak_3110	3	12354897	12355336	81.01	439	237	16	12.9	7.92501e-09	exon (AT3G30727.1, exon 1 of 1)	1734	AT3G30727	T4A2.1	pseudo
MACS_peak_4805	5	6172447	6172889	80.97	442	115	18	8.54	7.99834e-09	exon (AT5G18570.1, exon 3 of 6)	2165	EMB269	ATOBGC|CPSAR1|EMBRYO DEFECTIVE 269|T28N17.50|T28N17_50|chloroplastic SAR1	OBGC-like protein
MACS_peak_5395	5	21280926	21281333	80.96	407	262	16	10.96	8.01678e-09	promoter-TSS (AT5G52420.1)	-643	AT5G52420	K24M7.17|K24M7_17	uncharacterized protein
MACS_peak_4500	5	494460	494867	80.96	407	268	16	10.96	8.01678e-09	promoter-TSS (AT5G02340.1)	-514	AT5G02340	T1E22.100|T1E22_100	cysteine/histidine-rich C1 domain-containing protein
MACS_peak_4546	5	1606775	1607112	80.93	337	210	16	11.54	8.07235e-09	promoter-TSS (AT5G05430.1)	-241	AT5G05430	K18I23.24|K18I23_24	RNA-binding protein
MACS_peak_5213	5	17203403	17203960	80.93	557	284	18	13.98	8.07235e-09	promoter-TSS (AT5G42910.1)	-60	AT5G42910	MBD2.11|MBD2_11	abscisic acid-insensitive 5-like protein 8
MACS_peak_2253	2	16604778	16605465	80.9	687	397	25	11.57	8.12831e-09	Intergenic	-1803	P5CS1	ATP5CS|T5I7.10|T5I7_10|delta1-pyrroline-5-carboxylate synthase 1	delta1-pyrroline-5-carboxylate synthase 1
MACS_peak_2821	3	6914737	6915247	80.88	510	306	18	13.77	8.16582e-09	TTS (AT3G19890.1)	1150	AT3G19890	-	F-box protein
MACS_peak_427	1	7124073	7124548	80.87	475	113	20	8.97	8.18465e-09	exon (AT1G20570.1, exon 6 of 16)	2248	AT1G20570	F5M15.11	Spc97 / Spc98 family of spindle pole body (SBP) component
MACS_peak_2296	2	17481665	17482264	80.86	599	226	19	10.39	8.20352e-09	Intergenic	-1613	AT2G41890	T11A7.1|T11A7_1	G-type lectin S-receptor-like serine/threonine-protein kinase SD3-1
MACS_peak_2177	2	15293534	15294011	80.85	477	149	17	12.37	8.22243e-09	TTS (AT2G36440.1)	1084	HRD	F1O11.8|F1O11_8|HARDY	ethylene-responsive transcription factor ERF024
MACS_peak_1466	1	30096436	30096909	80.84	473	124	17	13.28	8.24138e-09	promoter-TSS (AT1G80010.1)	-728	FRS8	F18B13.10|F18B13_10|FAR1-related sequence 8	FAR1-related sequence 8
MACS_peak_2812	3	6746728	6747312	80.83	584	366	19	13.17	8.26038e-09	promoter-TSS (AT3G19460.2)	-350	AT3G19460	-	reticulon-like protein B11
MACS_peak_5445	5	22076023	22076329	80.8	306	139	15	11.95	8.31764e-09	promoter-TSS (AT5G54375.1)	-686	AT5G54375	67853.TRNA-PHE-2|67854.TRNA-PHE-1	tRNA
MACS_peak_2946	3	8926665	8926998	80.78	333	119	14	13.98	8.35603e-09	Intergenic	2497	AT3G24506	-	uncharacterized protein
MACS_peak_1898	2	10367492	10367898	80.72	406	305	19	8.44	8.47227e-09	promoter-TSS (AT2G24360.1)	-793	AT2G24360	T28I24.9|T28I24_9	putative serine/threonine/tyrosine kinase
MACS_peak_801	1	17071035	17071469	80.71	434	122	16	13.75	8.4918e-09	TTS (AT1G45140.1)	3304	AT1G45140	F27F5.33	pseudo
MACS_peak_1278	1	26430011	26430595	80.71	584	362	21	10.87	8.4918e-09	promoter-TSS (AT1G70190.2)	-240	AT1G70190	F20P5.9|F20P5_9	ribosomal protein L7/L12 domain-containing protein
MACS_peak_5087	5	14874243	14874629	80.7	386	99	15	10.75	8.51138e-09	TTS (AT5G37474.1)	1091	AT5G37474	-	defensin-like protein 276
MACS_peak_5400	5	21412700	21413009	80.69	309	169	14	12.95	8.531e-09	promoter-TSS (AT5G52840.1)	-791	AT5G52840	MXC20.6|MXC20_6	probable NADH dehydrogenase [ubiquinone] 1 alpha subcomplex subunit 5
MACS_peak_499	1	8628775	8629043	80.68	268	134	14	11.38	8.55067e-09	intron (AT1G24320.1, intron 8 of 19)	2062	AT1G24320	F3I6.26|F3I6_26	alpha-glucosidase 2
MACS_peak_940	1	19719644	19719829	80.67	185	92	11	6.92	8.57038e-09	intron (AT1G52940.1, intron 1 of 6)	3335	PAP5	ATPAP5|purple acid phosphatase 5	purple acid phosphatase 5
MACS_peak_5372	5	20712441	20712678	80.67	237	118	14	8.81	8.57038e-09	promoter-TSS (AT5G50915.2)	-245	AT5G50915	-	transcription factor bHLH137
MACS_peak_3986	4	10398721	10399148	80.64	427	147	17	13.79	8.62979e-09	promoter-TSS (AT4G18980.1)	17	AtS40-3	F13C5.150|F13C5_150	protein AtS40-3
MACS_peak_17	1	207478	207957	80.58	479	193	17	12.37	8.74984e-09	TTS (AT1G01570.1)	-1677	FRO2	ATFRO2|F22L4.12|F22L4_12|FERRIC CHELATE REDUCTASE DEFECTIVE 1|FERRIC REDUCTION OXIDASE 2|FRD1|ferric reduction oxidase 2	ferric reduction oxidase 2
MACS_peak_1186	1	24825007	24825486	80.58	479	236	17	12.37	8.74984e-09	5' UTR (AT1G66540.2, exon 1 of 2)	751	AT1G66540	F28G11.4|F28G11_4	cytochrome P450 superfamily protein
MACS_peak_4757	5	5411317	5411681	80.58	364	256	16	8.85	8.74984e-09	promoter-TSS (AT5G16560.1)	-75	KAN	KAN1|KANADI|KANADI 1|MQK4.31|MQK4_31	transcription repressor KAN1
MACS_peak_684	1	12386000	12386412	80.51	412	287	17	12.4	8.89201e-09	promoter-TSS (AT1G34044.1)	-13	AT1G34044	-	pseudo
MACS_peak_4680	5	4420848	4421079	80.48	231	115	12	9.73	8.95365e-09	TTS (AT5G13690.1)	2069	PAO1	APAO|ATPAO1|MSH12.17|MSH12_17|polyamine oxidase 1	polyamine oxidase 1
MACS_peak_2496	3	1000166	1000525	80.47	515	298	19	9.78	8.97429e-09	exon (AT3G03890.2, exon 8 of 12)	1737	AT3G03890	F20H23.6|F20H23_6	FMN binding protein
MACS_peak_1089	1	22587499	22588014	80.47	359	238	15	8.97	8.97429e-09	intron (AT1G61250.2, intron 7 of 11)	1858	SC3	F11P17.4|F11P17_4|secretory carrier 3	secretory carrier-associated membrane protein 3
MACS_peak_1503	2	346968	347303	80.44	335	118	14	11.83	9.03649e-09	promoter-TSS (AT2G01810.1)	-401	AT2G01810	T8O11.2|T8O11_2	RING/FYVE/PHD zinc finger superfamily protein
MACS_peak_1379	1	28232936	28233366	80.43	430	318	17	14.77	9.05733e-09	promoter-TSS (AT1G75220.1)	-320	AT1G75220	F22H5.6|F22H5_6	sugar transporter ERD6-like 6
MACS_peak_3002	3	10068708	10069083	80.4	375	103	15	13.51	9.12011e-09	exon (AT3G27260.1, exon 2 of 11)	1258	GTE8	GLOBAL TRANSCRIPTION FACTOR GROUP E|global transcription factor group E8	global transcription factor group E8
MACS_peak_28	1	358258	358585	80.39	327	188	14	12.58	9.14113e-09	TTS (AT1G02050.1)	656	AT1G02040	T7I23.24|T7I23_24	C2H2-type zinc finger protein
MACS_peak_3762	4	5236245	5236563	80.39	318	176	16	8.48	9.14113e-09	Intergenic	-2502	AT4G08290	T12G13.130|T12G13_130	nodulin MtN21 /EamA-like transporter family protein
MACS_peak_5619	5	24831056	24831502	80.36	446	304	17	11.48	9.2045e-09	TTS (AT5G61810.2)	274	AT5G61800	MAC9.12|MAC9_12	pentatricopeptide repeat-containing protein
MACS_peak_1500	2	287696	288224	80.33	528	315	20	12.37	9.2683e-09	Intergenic	-1467	PUX2	T8O11.18|T8O11_18|plant UBX domain-containing protein 2	UBX domain-containing protein 2
MACS_peak_3565	3	22720764	22721353	80.32	589	336	20	9.2	9.28966e-09	promoter-TSS (AT3G61410.1)	53	AT3G61410	-	uncharacterized protein
MACS_peak_937	1	19680297	19680741	80.3	444	162	16	13.98	9.33254e-09	TTS (AT1G52857.1)	1162	AT1G52857	-	uncharacterized protein
MACS_peak_1858	2	9427518	9428039	80.27	521	217	18	8.97	9.39723e-09	promoter-TSS (AT2G22180.1)	38	AT2G22170	T26C19.17|T26C19_17	PLAT-plant-stress domain-containing protein
MACS_peak_4180	4	13529204	13529604	80.25	400	123	16	9.68	9.44061e-09	TTS (AT4G26930.1)	1634	MYB97	AtMYB97|F10M23.270|F10M23_270|myb domain protein 97	myb domain protein 97
MACS_peak_1452	1	29811644	29811920	80.24	389	249	15	15.05	9.46237e-09	exon (AT1G79250.2, exon 3 of 4)	436	AGC1.7	AGC kinase 1.7|YUP8H12R.15|YUP8H12R_15	AGC kinase 1.7
MACS_peak_527	1	9218565	9218954	80.24	276	138	14	13.07	9.46237e-09	promoter-TSS (AT1G26680.1)	-703	AT1G26680	T24P13.6|T24P13_6	transcriptional factor B3 family protein
MACS_peak_2685	3	4343644	4343924	80.24	280	140	14	13.07	9.46237e-09	Intergenic	2120	AT3G13370	-	uncharacterized protein
MACS_peak_4754	5	5367588	5368035	80.21	342	205	15	9.45	9.52796e-09	promoter-TSS (AT5G16420.1)	-222	AT5G16420	MQK4.15|MQK4_15	pentatricopeptide repeat-containing protein
MACS_peak_718	1	13328397	13328739	80.21	447	307	17	10.52	9.52796e-09	exon (AT1G35840.1, exon 1 of 1)	-1942	PUM17	APUM17|F10O5.3|F10O5_3|pumilio 17	protein pumilio 17
MACS_peak_1122	1	23330297	23330761	80.14	464	144	18	8.85	9.68278e-09	TTS (AT1G62978.1)	1079	AT1G62978	-	uncharacterized protein
MACS_peak_787	1	16764496	16764819	80.1	323	180	14	13.4	9.77237e-09	exon (AT1G44100.1, exon 5 of 5)	1373	AT1G44094	-	uncharacterized protein
MACS_peak_998	1	20740741	20741052	80.09	311	120	17	9.3	9.7949e-09	exon (AT1G55540.1, exon 7 of 18)	2277	emb1011	T5A14.22|embryo defective 1011	nuclear pore complex protein LNO1
MACS_peak_3505	3	21594581	21595245	80.07	664	318	23	12.75	9.84011e-09	promoter-TSS (AT3G58360.1)	-47	AT3G58360	-	TRAF-like family protein
MACS_peak_5228	5	17510725	17511212	80.06	487	304	17	9.36	9.86279e-09	exon (AT5G43590.1, exon 2 of 7)	508	AT5G43590	K9D7.9|K9D7_9	acyl transferase/acyl hydrolase/lysophospholipase-like protein
MACS_peak_1713	2	7104900	7105200	80.05	300	158	14	9.56	9.88553e-09	TTS (AT2G16405.1)	-1129	BLH7	BEL1-like homeodomain 7|F16F14.10|F16F14_10	BEL1-like homeodomain 7
MACS_peak_870	1	18344809	18345114	80.03	305	136	14	11.66	9.93116e-09	TTS (AT1G49560.1)	-2074	AT1G49570	F14J22.19|F14J22_19	peroxidase
MACS_peak_2648	3	3818548	3818776	80.02	228	114	11	10.23	9.95405e-09	TTS (AT3G11990.1)	958	AT3G12000	MEC18.8	putative S-locus related protein SLR1
MACS_peak_2144	2	14800119	14800792	79.97	673	411	24	8.97	1.00693e-08	intron (AT2G35110.1, intron 11 of 21)	3394	GRL	GNARLED|NAP1|NAPP|NCK-ASSOCIATED PROTEIN 1|T4C15.22|T4C15_22	protein NAP1
MACS_peak_3112	3	12525340	12525974	79.97	634	488	22	7.42	1.00693e-08	exon (AT3G30821.1, exon 1 of 1)	1165	AT3G30821	K11J14.23	pseudo
MACS_peak_3881	4	8066197	8066762	79.96	565	303	18	9.68	1.00925e-08	intron (AT4G13965.1, intron 2 of 2)	1097	AT4G13965	-	putative F-box/FBD/LRR-repeat protein
MACS_peak_2364	2	18569565	18569829	79.95	264	132	15	10.55	1.01158e-08	promoter-TSS (AT2G45020.1)	-214	AT2G45020	44465.TRNA-ARG-1	tRNA
MACS_peak_4761	5	5444863	5445127	79.95	264	132	15	10.55	1.01158e-08	TTS (AT5G16610.2)	3318	AT5G16610	MTG13.5|MTG13_5	uncharacterized protein
MACS_peak_1325	1	27270900	27271282	79.93	382	138	16	7.36	1.01625e-08	exon (AT1G72440.1, exon 9 of 16)	2505	EDA25	SLOW WALKER2|SWA2|T10D10.9|T10D10_9|embryo sac development arrest 25	protein SLOW WALKER2
MACS_peak_3786	4	6025514	6025905	79.93	391	258	15	11.83	1.01625e-08	exon (AT4G09520.1, exon 5 of 6)	1345	AT4G09520	T15G18.60|T15G18_60	Cofactor-independent phosphoglycerate mutase
MACS_peak_3272	3	17559001	17559392	79.93	391	137	15	13.98	1.01625e-08	exon (AT3G47620.1, exon 1 of 1)	348	TCP14	AtTCP14|TEOSINTE BRANCHED|cycloidea and PCF (TCP) 14	transcription factor TCP14
MACS_peak_1988	2	12332416	12332940	79.88	524	383	18	12.95	1.02802e-08	TTS (AT2G28750.1)	1051	AT2G28750	F8N16.3	pseudo
MACS_peak_543	1	9420065	9420631	79.84	566	317	18	10.75	1.03753e-08	promoter-TSS (AT1G27120.1)	-829	AT1G27120	T7N9.18|T7N9_18	putative beta-1,3-galactosyltransferase 17
MACS_peak_1371	1	28125372	28125598	79.8	226	113	11	10.19	1.04713e-08	exon (AT1G74860.1, exon 3 of 3)	-1443	AT1G74870	F25A4.16|F25A4_16	RING-finger domain-containing protein
MACS_peak_4467	4	18437394	18437610	79.8	216	108	11	10.19	1.04713e-08	promoter-TSS (AT4G39740.1)	-304	AT4G39745	-	hydroxyproline-rich glycoprotein family protein
MACS_peak_5548	5	23717082	23717404	79.79	322	143	14	11.24	1.04954e-08	promoter-TSS (AT5G58710.1)	-532	ROC7	CYCLOPHILIN|MZN1.23|MZN1_23|rotamase CYP 7	cyclophilin ROC7
MACS_peak_4035	4	11154558	11154897	79.77	339	201	14	13.98	1.05439e-08	promoter-TSS (AT4G20830.1)	-725	AT4G20830	F21C20.180|F21C20_180	FAD-binding Berberine family protein
MACS_peak_22	1	268013	268352	79.77	339	224	14	8.6	1.05439e-08	promoter-TSS (AT1G01720.1)	-147	ATAF1	ANAC002|Arabidopsis NAC domain containing protein 2|T1N6.12|T1N6_12	putative transcriptional activator with NAC domain
MACS_peak_4104	4	12324455	12324961	79.77	506	299	17	9.68	1.05439e-08	promoter-TSS (AT4G23640.1)	-222	TRH1	ATKT3|F9D16.110|F9D16_110|KUP4|TINY ROOT HAIR 1	potassium transporter
MACS_peak_4078	4	11879452	11879835	79.76	383	180	16	9.2	1.05682e-08	promoter-TSS (AT4G22560.1)	-475	AT4G22560	F7K2.140|F7K2_140	uncharacterized protein
MACS_peak_1457	1	29923428	29924034	79.75	606	475	23	7.97	1.05925e-08	TTS (AT1G79550.1)	-1055	AT1G79540	T8K14.4|T8K14_4	pentatricopeptide repeat-containing protein
MACS_peak_4635	5	3446731	3447505	79.74	774	145	23	7.4	1.0617e-08	promoter-TSS (AT5G10930.1)	-4	CIPK5	CBL-INTERACTING PROTEIN KINASE 5|CBL-interacting protein kinase 5|SNF1-RELATED PROTEIN KINASE 3.24|SnRK3.24|T30N20.200|T30N20_200	CBL-interacting protein kinase 5
MACS_peak_2274	2	16991714	16992169	79.73	455	97	18	8.63	1.06414e-08	exon (AT2G40730.1, exon 14 of 21)	4356	AT2G40730	T7D17.9|T7D17_9	cytoplasmic tRNA export protein
MACS_peak_1628	2	4278937	4279504	79.72	567	327	18	10.75	1.0666e-08	exon (AT2G10860.1, exon 1 of 1)	-1716	AT2G10850	F16G22.9|F16G22_9	pseudo
MACS_peak_3992	4	10464907	10465263	79.7	356	121	16	8.54	1.07152e-08	promoter-TSS (AT4G19120.1)	-911	ERD3	T18B16.90|T18B16_90|early-responsive to dehydration 3	putative methyltransferase PMT21
MACS_peak_4860	5	7347675	7347977	79.68	302	144	14	11.48	1.07647e-08	intron (AT5G22160.1, intron 2 of 2)	882	AT5G22160	-	uncharacterized protein
MACS_peak_155	1	2300743	2301366	79.63	623	490	27	8.37	1.08893e-08	promoter-TSS (AT1G07485.1)	-320	AT1G07485	-	uncharacterized protein
MACS_peak_3672	4	1173379	1173823	79.62	444	334	17	8.47	1.09144e-08	intron (AT4G02660.1, intron 1 of 19)	720	AT4G02660	T10P11.5|T10P11_5	Beige/BEACH and WD40 domain-containing protein
MACS_peak_4117	4	12434315	12434864	79.61	549	406	18	9.36	1.09396e-08	TTS (AT4G23920.1)	2106	AT4G23930	T32A16.100|T32A16_100	late embryogenesis abundant hydroxyproline-rich glycoprotein
MACS_peak_145	1	2013363	2013764	79.59	401	193	16	9.6	1.09901e-08	promoter-TSS (AT1G06570.1)	-19	PDS1	4-HYDROXYPHENYLPYRUVATE DIOXYGENASE|F12K11.9|F12K11_9|HPD|P-HYDROXYPHENYLPYRUVATE DIOXYGENASE|phytoene desaturation 1	4-hydroxyphenylpyruvate dioxygenase
MACS_peak_179	1	2691282	2691629	79.59	347	170	15	10.44	1.09901e-08	3' UTR (AT1G08510.1, exon 6 of 6)	2440	ENODL18	AtENODL18|T27G7.18|T27G7_18|early nodulin-like protein 18	early nodulin-like protein 18
MACS_peak_1110	1	23064234	23064591	79.53	357	212	16	11.1	1.11429e-08	Intergenic	-2691	STM	BUM|BUM1|BUMBERSHOOT|BUMBERSHOOT 1|F24O1.38|F24O1_38|HOMEOBOX PROTEIN SHOOTMERISTEMLESS|SHL|SHOOT MERISTEMLESS|SHOOTLESS|WALDMEISTER|WALDMEISTER 1|WAM|WAM1	homeobox protein SHOOT MERISTEMLESS
MACS_peak_967	1	20180529	20180891	79.5	361	138	16	11.22	1.12202e-08	promoter-TSS (AT1G54050.1)	31	ASIL1	6B-interacting protein 1-like 1|F15I1.14|F15I1_14	6B-interacting protein 1-like 1
MACS_peak_2987	3	9690577	9691299	79.5	362	224	16	12.98	1.12202e-08	promoter-TSS (AT3G26480.1)	-111	AT3G26480	-	transducin/WD40 domain-containing protein
MACS_peak_3494	3	21448561	21449026	79.5	722	593	24	9.56	1.12202e-08	promoter-TSS (AT3G57930.1)	-104	AT3G57930	-	uncharacterized protein
MACS_peak_794	1	16973635	16973996	79.5	465	111	18	8.79	1.12202e-08	exon (AT1G44900.2, exon 14 of 16)	-1788	PRP40A	ATPRP40A|F27F5.2|pre-mRNA-processing protein 40A	pre-mRNA-processing protein 40A
MACS_peak_5030	5	12598239	12598633	79.48	246	123	13	10.36	1.1272e-08	promoter-TSS (AT5G33355.1)	-817	AT5G33355	-	defensin-like protein
MACS_peak_5382	5	20986393	20986659	79.48	249	124	13	10.36	1.1272e-08	intron (AT5G51660.1, intron 18 of 25)	6311	CPSF160	ATCPSF160|K17N15.21|K17N15_21|cleavage and polyadenylation specificity factor 160	cleavage and polyadenylation specificity factor subunit 1
MACS_peak_383	1	6355479	6355725	79.48	268	134	14	11.16	1.1272e-08	TTS (AT1G18470.2)	3132	AT1G18460	F15H18.6|F15H18_6	alpha/beta-Hydrolases superfamily protein
MACS_peak_1333	1	27341204	27341453	79.48	264	132	14	11.16	1.1272e-08	exon (AT1G72620.1, exon 1 of 4)	250	AT1G72620	F28P22.19|F28P22_19	alpha/beta-Hydrolases superfamily protein
MACS_peak_5620	5	24898503	24898731	79.48	394	133	15	9.68	1.1272e-08	TTS (AT5G61990.1)	4145	AGD1	ARF-GAP domain 1|K22G18.9|K22G18_9	ADP-ribosylation factor GTPase-activating protein AGD1
MACS_peak_3558	3	22673558	22673822	79.48	266	133	14	11.16	1.1272e-08	TTS (AT3G61250.1)	2688	MYB17	AtMYB17|myb domain protein 17	LATE MERISTEM IDENTITY2
MACS_peak_1746	2	7602010	7602278	79.48	228	114	12	9.56	1.1272e-08	promoter-TSS (AT2G17490.1)	-23	AT2G17490	MJB20.5|MJB20_5	pseudo
MACS_peak_3680	4	1347346	1347827	79.47	481	259	17	10.17	1.1298e-08	Intergenic	3375	AOP3	T4I9.7|T4I9_7	2-oxoglutarate-dependent dioxygenase
MACS_peak_3821	4	6579279	6579620	79.44	341	137	14	9.68	1.13763e-08	TTS (AT4G10655.1)	611	AT4G10655	-	pseudo
MACS_peak_4682	5	4448054	4448388	79.38	351	257	15	9.56	1.15345e-08	TTS (AT5G13790.1)	425	AT5G13780	MXE10.7|MXE10_7	peptide alpha-N-acetyltransferase
MACS_peak_1219	1	25464566	25464917	79.38	390	117	21	6.58	1.15345e-08	promoter-TSS (AT1G67900.2)	16	AT1G67900	T23K23.25|T23K23_25	phototropic-responsive NPH3 family protein
MACS_peak_1715	2	7126555	7126945	79.38	334	122	16	11.16	1.15345e-08	exon (AT2G16440.1, exon 17 of 18)	-3918	PAP10	ATPAP10|F16F14.7|F16F14_7|purple acid phosphatase 10	purple acid phosphatase 10
MACS_peak_1398	1	28622522	28622973	79.37	451	319	17	8.57	1.15611e-08	promoter-TSS (AT1G76280.3)	-17	AT1G76280	F15M4.22	pentatricopeptide repeat-containing protein
MACS_peak_5182	5	16671171	16671407	79.36	261	130	13	11.95	1.15878e-08	intron (AT5G41690.1, intron 19 of 24)	-1566	AT5G41685	-	mitochondrial import receptor subunit TOM7-1
MACS_peak_55	1	779597	779858	79.36	225	112	11	10.12	1.15878e-08	promoter-TSS (AT1G03200.1)	-874	AT1G03200	F15K9.24|F15K9_24	uncharacterized protein
MACS_peak_4011	4	10772954	10773181	79.36	227	113	11	10.12	1.15878e-08	promoter-TSS (AT4G19829.1)	-798	AT4G19829	-	uncharacterized protein
MACS_peak_419	1	6975732	6975957	79.36	236	118	12	11.03	1.15878e-08	exon (AT1G20120.1, exon 1 of 5)	457	AT1G20120	T20H2.29|T20H2_29	GDSL esterase/lipase
MACS_peak_4140	4	12764291	12764686	79.33	395	245	15	9.68	1.16681e-08	promoter-TSS (AT4G24760.1)	-708	AT4G24760	F22K18.40|F22K18_40	alpha/beta-Hydrolases superfamily protein
MACS_peak_5361	5	20391662	20392004	79.27	342	257	14	8.6	1.18304e-08	exon (AT5G50130.1, exon 3 of 8)	1818	AT5G50130	MPF21.15|MPF21_15	Rossmann-fold NAD(P)-binding domain-containing protein
MACS_peak_617	1	11003399	11003777	79.26	378	130	17	7.97	1.18577e-08	TTS (AT1G30910.1)	1856	AT1G30920	F17F8.21	F-box domain-containing protein
MACS_peak_3967	4	9852396	9852827	79.24	431	325	16	13.34	1.19124e-08	Intergenic	-1710	AT4G17700	DL4885W|FCAALL.98	uncharacterized protein
MACS_peak_1496	2	214516	214949	79.23	433	351	17	8.21	1.19399e-08	promoter-TSS (AT2G01470.1)	-261	STL2P	ATSEC12|F2I9.9|F2I9_9|SEC12P-like 2 protein	SEC12P-like 2 protein
MACS_peak_1755	2	7722843	7723353	79.22	510	246	18	12.48	1.19674e-08	promoter-TSS (AT2G17770.2)	-5	BZIP27	ATBZIP27|FD PARALOG|FDP|T17A5.15|T17A5_15|basic region/leucine zipper motif 27	bZIP transcription factor FD-like protein
MACS_peak_4063	4	11606233	11606545	79.21	312	187	14	8.82	1.1995e-08	intron (AT4G21880.1, intron 4 of 16)	1403	AT4G21880	T8O5.90|T8O5_90	pentatricopeptide repeat-containing protein
MACS_peak_1603	2	2698173	2698416	79.18	245	122	11	11.83	1.20781e-08	Intergenic	-3379	AT2G06760	T14A4.8	pseudo
MACS_peak_4906	5	8228980	8229247	79.18	256	128	12	12.9	1.20781e-08	intron (AT5G24230.1, intron 1 of 3)	222	AT5G24230	MOP9.4|MOP9_4	lipase class 3-related protein
MACS_peak_1636	2	4566281	4566533	79.18	253	126	12	12.9	1.20781e-08	promoter-TSS (AT2G11440.1)	-200	AT2G11440	F3K12.4	pseudo
MACS_peak_4830	5	6680288	6680684	79.18	266	133	12	12.9	1.20781e-08	exon (AT5G19760.1, exon 4 of 6)	1515	AT5G19760	T29J13.180|T29J13_180	mitochondrial substrate carrier family protein
MACS_peak_4921	5	8548332	8548568	79.18	246	123	11	11.83	1.20781e-08	promoter-TSS (AT5G24870.1)	-661	AT5G24870	F6A4.80|F6A4_80	RING/U-box superfamily protein
MACS_peak_2590	3	2873955	2874198	79.18	244	122	11	11.83	1.20781e-08	TTS (AT3G09350.3)	628	AT3G09360	-	Cyclin/Brf1-like TBP-binding protein
MACS_peak_1299	1	26765451	26765688	79.18	234	117	11	11.83	1.20781e-08	promoter-TSS (AT1G70985.1)	-285	AT1G70985	-	hydroxyproline-rich glycoprotein family protein
MACS_peak_4322	4	15987277	15987507	79.18	284	142	13	13.98	1.20781e-08	intron (AT4G33150.1, intron 16 of 24)	827	AT4G33150	F4I10.80|F4I10_80|LKR|LKR/SDH|LYSINE-KETOGLUTARATE REDUCTASE/SACCHAROPINE DEHYDROGENASE|SACCHAROPINE DEHYDROGENASE|SDH	lysine-ketoglutarate reductase/saccharopine dehydrogenase bifunctional enzyme
MACS_peak_3872	4	7899954	7900233	79.18	277	138	13	13.98	1.20781e-08	promoter-TSS (AT4G13580.1)	-280	AT4G13580	T6G15.130|T6G15_130	disease resistance-responsive, dirigent domain-containing protein
MACS_peak_612	1	10922168	10922434	79.18	234	117	11	11.83	1.20781e-08	Intergenic	4023	AT1G30760	-	FAD-binding and BBE domain-containing protein
MACS_peak_1579	2	1890908	1891155	79.18	237	118	11	11.83	1.20781e-08	promoter-TSS (AT2G05210.1)	88	AtPOT1a	ATPOT1|F5G3.11|F5G3_11|Protection of Telomeres 1a	protection of telomeres protein 1a
MACS_peak_3436	3	20359559	20359811	79.18	251	125	12	12.9	1.20781e-08	exon (AT3G54950.1, exon 1 of 2)	1548	PLA IIIA	PATATIN-LIKE PROTEIN 7|PLP7|T15C9.3|patatin-like protein 6	patatin-like protein 6
MACS_peak_740	1	13768190	13768424	79.18	247	123	11	11.83	1.20781e-08	promoter-TSS (AT1G36520.1)	-530	AT1G36520	F28J9.24	pseudo
MACS_peak_525	1	9201998	9202251	79.18	243	121	11	11.83	1.20781e-08	Intergenic	-2456	AT1G26620	T1K7.1|T1K7_1	uncharacterized protein
MACS_peak_5052	5	13649023	13649266	79.18	255	127	12	12.9	1.20781e-08	exon (AT5G35416.1, exon 1 of 1)	368	AT5G35416	-	pseudo
MACS_peak_472	1	7961241	7961497	79.18	261	130	12	12.9	1.20781e-08	Intergenic	-2673	AT1G22540	F12K8.12|F12K8_12	probable peptide/nitrate transporter
MACS_peak_5180	5	16661931	16662176	79.18	252	126	12	12.9	1.20781e-08	Intergenic	-1414	MIR319B	MICRORNA 319|MIR319|microRNA319B	miscRNA
MACS_peak_3165	3	15344990	15345278	79.18	262	131	12	12.9	1.20781e-08	promoter-TSS (AT3G43420.1)	-181	AT3G43420	-	uncharacterized protein
MACS_peak_2232	2	16154950	16155212	79.18	283	141	13	13.98	1.20781e-08	TTS (AT2G38620.2)	1498	AT2G38630	T6A23.17|T6A23_17	transducin/WD40 repeat-like superfamily protein
MACS_peak_2286	2	17249821	17250104	79.18	243	121	11	11.83	1.20781e-08	Intergenic	-1978	AT2G41380	F13H10.7|F13H10_7	S-adenosyl-L-methionine-dependent methyltransferase-like protein
MACS_peak_1533	2	919226	919477	79.18	276	138	13	13.98	1.20781e-08	promoter-TSS (AT2G03090.1)	-709	EXPA15	ATEXP15|ATEXPA15|ATHEXP ALPHA 1.3|EXP15|EXPANSIN 15|T17M13.26|T17M13_26|expansin A15	expansin A15
MACS_peak_645	1	11692001	11692247	79.18	288	144	13	13.98	1.20781e-08	promoter-TSS (AT1G32400.1)	-593	TOM2A	F5D14.17|F5D14_17|tobamovirus multiplication 2A	tobamovirus multiplication 2A protein
MACS_peak_34	1	432114	432359	79.18	252	126	12	12.9	1.20781e-08	TTS (AT1G02228.1)	1582	AT1G02228	-	pseudo
MACS_peak_5427	5	21773409	21773677	79.18	255	127	12	12.9	1.20781e-08	promoter-TSS (AT5G53592.1)	-145	AT5G53592	-	FBD-like domain family protein
MACS_peak_1626	2	3799367	3799622	79.18	279	139	13	13.98	1.20781e-08	Intergenic	2265	AT2G10020	F7B19.16|F7B19_16	uncharacterized protein
MACS_peak_1631	2	4439910	4440171	79.18	242	121	11	11.83	1.20781e-08	Intergenic	-2006	AT2G11170	T13H18.7|T13H18_7	pseudo
MACS_peak_825	1	17603043	17603320	79.18	230	115	11	11.83	1.20781e-08	promoter-TSS (AT1G47810.1)	-322	AT1G47810	T2E6.10|T2E6_10	F-box protein
MACS_peak_3841	4	7156578	7156833	79.18	396	201	15	9.68	1.20781e-08	intron (AT4G11910.1, intron 1 of 3)	454	AT4G11910	T26M18.120|T26M18_120	protein STAY-GREEN2
MACS_peak_5641	5	25364259	25364503	79.18	267	133	12	12.9	1.20781e-08	exon (AT5G63260.2, exon 7 of 7)	1568	AT5G63270	MDC12.24|MDC12_24	RPM1-interacting protein 4 family protein
MACS_peak_5505	5	23042787	23043024	79.18	236	118	11	11.83	1.20781e-08	Intergenic	-1732	AT5G56960	MHM17.7|MHM17_7	putative transcription factor bHLH041
MACS_peak_5320	5	19440665	19440928	79.18	243	121	11	11.83	1.20781e-08	Intergenic	5970	CYP705A5	MDN11.4|MDN11_4|THAD|THAD1|THALIAN-DIOL DESATURASE|cytochrome P450|family 705|polypeptide 5|subfamily A	cytochrome P450 705A5
MACS_peak_4206	4	13970725	13970967	79.18	245	122	11	11.83	1.20781e-08	promoter-TSS (AT4G28130.1)	-706	DGK6	AT4G28120|ATDGK6|F26K10.10|F26K10_10|diacylglycerol kinase 6	diacylglycerol kinase 6
MACS_peak_5452	5	22190347	22190614	79.18	263	131	12	12.9	1.20781e-08	promoter-TSS (AT5G54620.1)	-735	AT5G54620	MRB17.12|MRB17_12	ankyrin repeat-containing protein
MACS_peak_722	1	13369919	13370163	79.18	268	134	12	12.9	1.20781e-08	Intergenic	-2480	AT1G35920	F10O5.9|F10O5_9	pseudo
MACS_peak_753	1	15732022	15732306	79.18	267	133	12	12.9	1.20781e-08	Intergenic	-1005	AT1G42130	-	pseudo
MACS_peak_3109	3	12351960	12352236	79.18	237	118	11	11.83	1.20781e-08	promoter-TSS (AT3G30725.1)	-411	GDU6	AtGDU6|glutamine dumper 6	glutamine dumper 6
MACS_peak_1118	1	23286300	23286534	79.18	244	122	11	11.83	1.20781e-08	exon (AT1G62870.1, exon 1 of 1)	343	AT1G62870	F16P17.2|F16P17_2	uncharacterized protein
MACS_peak_3332	3	18469308	18469551	79.15	243	121	12	10.99	1.21619e-08	exon (AT3G49790.1, exon 1 of 1)	333	AT3G49790	-	Carbohydrate-binding protein
MACS_peak_1601	2	2526370	2526889	79.11	519	262	20	10.36	1.22744e-08	exon (AT2G06400.1, exon 1 of 1)	1127	AT2G06400	F18P14.19	pseudo
MACS_peak_1456	1	29914578	29915024	79.07	446	135	17	11.25	1.2388e-08	promoter-TSS (AT1G79529.1)	-186	AT1G79520	T8K14.6|T8K14_6	cation efflux family protein
MACS_peak_1507	2	425053	425404	79.04	351	141	16	7.5	1.24738e-08	promoter-TSS (AT2G01920.1)	484	PQL3	PsbQ-like 3	oxygen evolving enhancer 3 (PsbQ)-like 3
MACS_peak_344	1	5557888	5558119	79.02	231	115	11	11.79	1.25314e-08	intron (AT1G16250.1, intron 2 of 3)	1015	AT1G16250	F3O9.5|F3O9_5	F-box/kelch-repeat protein
MACS_peak_2691	3	4451928	4452376	79.01	448	136	16	11.69	1.25603e-08	intron (AT3G13620.1, intron 1 of 1)	472	AT3G13620	-	POLYAMINE UPTAKE TRANSPORTER 4
MACS_peak_1676	2	6403566	6404120	79	554	276	18	14.55	1.25893e-08	promoter-TSS (AT2G14900.1)	-332	AT2G14900	T26I20.6|T26I20_6	gibberellin-regulated protein
MACS_peak_3300	3	17974876	17975287	79	411	283	18	9.25	1.25893e-08	promoter-TSS (AT3G48515.1)	-456	AT3G48515	67263.TRNA-TYR-1	tRNA
MACS_peak_2850	3	7490240	7490489	78.98	249	124	15	9.2	1.26474e-08	exon (AT3G21295.1, exon 2 of 3)	1129	AT3G21295	-	uncharacterized protein
MACS_peak_633	1	11378980	11379324	78.95	344	118	14	9.68	1.2735e-08	intron (AT1G31772.1, intron 1 of 1)	212	AT1G31772	-	defensin-like protein 316
MACS_peak_3749	4	4611688	4612032	78.95	344	92	14	9.68	1.2735e-08	exon (AT4G07795.1, exon 1 of 1)	319	AT4G07795	-	pseudo
MACS_peak_2579	3	2704109	2704565	78.92	456	208	17	11.48	1.28233e-08	TTS (AT3G08880.1)	1364	AT3G08880	-	uncharacterized protein
MACS_peak_4731	5	5065608	5066325	78.89	717	341	22	10.12	1.29122e-08	promoter-TSS (AT5G15570.1)	-408	AT5G15570	T20K14.180|T20K14_180	Bromodomain transcription factor
MACS_peak_3040	3	10525774	10526287	78.88	513	368	17	13.98	1.2942e-08	intron (AT3G28220.1, intron 3 of 4)	1627	AT3G28220	-	TRAF-like family protein
MACS_peak_5465	5	22330054	22330706	78.84	652	312	25	6.64	1.30617e-08	intron (AT5G55040.1, intron 4 of 8)	1433	AT5G55040	K13P22.4|K13P22_4	DNA-binding bromodomain-containing protein
MACS_peak_3076	3	11399194	11399713	78.82	511	232	18	9.56	1.3122e-08	exon (AT3G29590.1, exon 1 of 1)	812	AT5MAT	-	malonyl-CoA:anthocyanidin 5-O-glucoside-6"-O-malonyltransferase
MACS_peak_181	1	2698765	2699276	78.82	519	260	21	8.69	1.3122e-08	exon (AT1G08520.1, exon 8 of 15)	-2205	AT1G08530	T27G7.21	uncharacterized protein
MACS_peak_424	1	7063253	7063689	78.79	436	142	16	11.34	1.3213e-08	exon (AT1G20380.1, exon 6 of 11)	1806	AT1G20380	F14O10.2|F14O10_2	Prolyl oligopeptidase family protein
MACS_peak_570	1	10047971	10048206	78.79	235	117	11	11.74	1.3213e-08	exon (AT1G28590.1, exon 4 of 5)	1211	AT1G28590	F1K23.17|F1K23_17	GDSL esterase/lipase
MACS_peak_5463	5	22322868	22323323	78.78	455	311	16	13.98	1.32434e-08	TTS (AT5G55010.1)	1196	AT5G55010	K13P22.1|K13P22_1	uncharacterized protein
MACS_peak_3928	4	8842753	8843208	78.78	455	342	16	10.75	1.32434e-08	promoter-TSS (AT4G15470.1)	-586	AT4G15470	DL3775W|FCAALL.58	Bax inhibitor-1 like protein
MACS_peak_355	1	5821102	5821626	78.76	524	280	18	13.72	1.33045e-08	exon (AT1G17020.1, exon 3 of 4)	-1004	AT1G17030	F20D23.27|F20D23_27	uncharacterized protein
MACS_peak_5416	5	21675259	21675506	78.72	247	123	12	10.91	1.34276e-08	TTS (AT5G53420.3)	994	AT5G53420	MYN8.3|MYN8_3	CCT motif family protein
MACS_peak_585	1	10384446	10384776	78.7	330	120	15	10.67	1.34896e-08	TTS (AT1G29700.1)	-2488	CAD1	F15D2.24|F15D2_24|constitutively activated cell death 1	protein constitutively activated cell death 1
MACS_peak_2451	3	218405	218838	78.69	433	114	16	12.26	1.35207e-08	promoter-TSS (AT3G01560.1)	432	PPT2	ATPPT2|F4P13.10|F4P13_10|PHOSPHOENOLPYRUVATE (PEP)/PHOSPHATE TRANSLOCATOR 2|phosphoenolpyruvate (pep)/phosphate translocator 2	phosphoenolpyruvate (pep)/phosphate translocator 2
MACS_peak_5736	5	26838649	26839019	78.68	763	525	22	9.76	1.35519e-08	TTS (AT5G67265.1)	1002	AT5G67265	-	uncharacterized protein
MACS_peak_2158	2	15030833	15031596	78.68	370	224	15	12.95	1.35519e-08	promoter-TSS (AT2G35760.1)	-708	AT2G35760	T20F21.5|T20F21_5	CASP-like protein
MACS_peak_2819	3	6874252	6874547	78.64	295	145	13	12.9	1.36773e-08	TTS (AT3G19790.2)	1140	AT3G19790	MMB12.25	uncharacterized protein
MACS_peak_1556	2	1382780	1383126	78.62	346	214	14	11.83	1.37404e-08	exon (AT2G04110.1, exon 1 of 1)	542	AT2G04110	F3L12.18	pseudo
MACS_peak_1056	1	21964109	21964349	78.55	240	120	11	11.69	1.39637e-08	Intergenic	-3842	AT1G59740	F23H11.6|F23H11_6	probable peptide/nitrate transporter
MACS_peak_1206	1	25223583	25223953	78.52	370	135	17	11.57	1.40605e-08	Intergenic	-6497	AT1G67340	F1N21.16	F-box protein
MACS_peak_5644	5	25407274	25407612	78.52	338	133	14	10.49	1.40605e-08	intron (AT5G63440.1, intron 3 of 5)	1141	AT5G63440	MLE2.7|MLE2_7	CACTIN-interacting protein
MACS_peak_4295	4	15574680	15574901	78.5	427	300	16	11.05	1.41254e-08	promoter-TSS (AT4G32260.1)	-54	AT4G32260	F10M6.100|F10M6_100	F-type H+-transporting ATPase subunit b
MACS_peak_971	1	20243837	20244264	78.5	221	110	11	9.96	1.41254e-08	TTS (AT1G54215.1)	933	AT1G54215	-	proline-rich family protein
MACS_peak_4877	5	7686536	7686838	78.49	302	87	17	9.44	1.41579e-08	promoter-TSS (AT5G22970.1)	92	AT5G22970	MRN17.20|MRN17_20	uncharacterized protein
MACS_peak_2292	2	17454914	17455305	78.48	391	273	16	11.03	1.41906e-08	intron (AT2G41830.1, intron 5 of 19)	1977	AT2G41830	T11A7.7|T11A7_7	uncharacterized protein
MACS_peak_3397	3	19608092	19608388	78.46	347	224	14	13.98	1.42561e-08	promoter-TSS (AT3G52890.1)	-191	KIPK	KCBP-interacting protein kinase|PROTEIN KINASE KIPK	KCBP-interacting protein kinase
MACS_peak_4770	5	5595585	5595881	78.46	296	137	13	11.83	1.42561e-08	exon (AT5G17020.1, exon 3 of 32)	997	XPO1A	ARABIDOPSIS THALIANA EXPORTIN 1|ATCRM1|ATXPO1|EXPORTIN 1|F2K13.170|F2K13_170|HEAT-INTOLERANT 2|HIT2|XPO1|exportin 1A	exportin 1A
MACS_peak_2505	3	1206538	1206885	78.46	296	145	13	11.83	1.42561e-08	intron (AT3G04490.1, intron 19 of 30)	6070	AT3G04490	T27C4.14|T27C4_14	uncharacterized protein
MACS_peak_5075	5	14118905	14119407	78.42	502	227	18	14.01	1.4388e-08	exon (AT5G35970.1, exon 7 of 7)	-1229	AT5G35965	-	pseudo
MACS_peak_5512	5	23174811	23175511	78.41	700	336	21	13.61	1.44212e-08	intron (AT5G57190.1, intron 1 of 20)	203	PSD2	MUL3.14|MUL3_14|PHOSPHATIDYLSERINE DECARBOXYLASE 2|phosphatidylserine decarboxylase 2	phosphatidylserine decarboxylase 2
MACS_peak_5077	5	14129791	14130168	78.4	377	121	16	7.08	1.44544e-08	intron (AT5G35980.2, intron 1 of 14)	1996	YAK1	MEE13.9|MEE13_9|yeast YAK1-related gene 1	YAK1-like protein 1
MACS_peak_5699	5	26293509	26293967	78.37	458	236	16	11.83	1.45546e-08	exon (AT5G65710.1, exon 1 of 2)	1366	HSL2	HAESA-like 2|MPA24.6|MPA24_6	HAESA-like 2
MACS_peak_2427	2	19597436	19597856	78.33	430	194	16	11.1	1.46893e-08	intron (AT2G47850.1, intron 6 of 6)	1973	AT2G47850	F17A22.24	zinc finger CCCH domain-containing protein 32
MACS_peak_1516	2	527833	528263	78.33	420	307	19	9.84	1.46893e-08	promoter-TSS (AT2G02100.1)	-302	LCR69	F5O4.13|F5O4_13|PDF2.2|low-molecular-weight cysteine-rich 69	defensin-like protein 2
MACS_peak_5622	5	24939982	24940262	78.31	280	140	13	13.75	1.47571e-08	promoter-TSS (AT5G62100.1)	-274	BAG2	ATBAG2|BCL-2-associated athanogene 2|MTG10.13|MTG10_13	BCL-2-associated athanogene 2
MACS_peak_2040	2	13107962	13108310	78.3	348	136	14	7.53	1.47911e-08	promoter-TSS (AT2G30760.1)	85	AT2G30760	T11J7.15|T11J7_15	uncharacterized protein
MACS_peak_1930	2	11284573	11284921	78.3	348	203	14	11.83	1.47911e-08	promoter-TSS (AT2G26530.2)	-518	AR781	T9J22.20|T9J22_20	uncharacterized protein
MACS_peak_4521	5	1014930	1015227	78.28	297	148	13	10.75	1.48594e-08	TTS (AT5G03820.1)	266	AT5G03810	MED24.11	GDSL esterase/lipase
MACS_peak_5060	5	13807543	13807840	78.28	297	127	13	12.9	1.48594e-08	Intergenic	-1638	AT5G35605	67711.TRNA-ARG-1	tRNA
MACS_peak_942	1	19728101	19728421	78.24	320	179	17	9.96	1.49968e-08	TTS (AT1G52950.1)	2778	AT1G52950	F14G24.22|F14G24_22	nucleic acid-binding, OB-fold-like protein
MACS_peak_3644	4	611394	611873	78.24	479	242	18	12.44	1.49968e-08	TTS (AT4G01455.1)	298	AT4G01455	67041.TRNA-GLU-1	tRNA
MACS_peak_3852	4	7372947	7373325	78.24	378	273	16	9.74	1.49968e-08	Intergenic	-3132	APT4	T1P17.30|T1P17_30|adenine phosphoribosyl transferase 4	adenine phosphoribosyl transferase 4
MACS_peak_922	1	19402714	19403210	78.21	496	127	24	7.55	1.51008e-08	promoter-TSS (AT1G52130.1)	-599	AT1G52130	F5F19.19|F5F19_19	mannose-binding lectin-like protein
MACS_peak_2768	3	6007029	6007393	78.18	364	130	15	11.66	1.52055e-08	exon (AT3G17560.1, exon 1 of 1)	449	AT3G17560	-	putative F-box protein
MACS_peak_80	1	1042256	1042471	78.15	215	107	12	8.2	1.53109e-08	TTS (AT1G04040.1)	1500	AT1G04040	F21M11.2|F21M11_2	HAD superfamily, subfamily IIIB acid phosphatase
MACS_peak_1981	2	12223987	12224760	78.15	773	457	27	8.2	1.53109e-08	TTS (AT2G28540.2)	4169	RAP2.7	T17D12.11|T17D12_11|TARGET OF EARLY ACTIVATION TAGGED (EAT) 1|TOE1|related to AP2.7	TARGET OF EARLY ACTIVATION TAGGED 1
MACS_peak_2368	2	18631443	18631792	78.13	620	312	19	10.35	1.53815e-08	promoter-TSS (AT2G45190.1)	-906	AFO	ABNORMAL FLORAL ORGANS|ABNORMAL FLORAL ORGANS PROTEIN|F4L23.30|FIL|FILAMENTOUS FLOWER|YAB1|YABBY1	axial regulator YABBY 1
MACS_peak_5096	5	15004213	15004562	78.13	349	185	14	10.75	1.53815e-08	TTS (AT5G37780.1)	1817	CAM1	ACAM-1|K22F20.20|K22F20_20|TCH1|TOUCH 1|calmodulin 1	calmodulin 1
MACS_peak_418	1	6969371	6969991	78.13	349	127	14	11.83	1.53815e-08	TTS (AT1G20090.1)	1275	AT1G20100	T20H2.11|T20H2_11	uncharacterized protein
MACS_peak_2755	3	5606163	5606629	78.12	466	216	18	10.36	1.5417e-08	promoter-TSS (AT3G16490.1)	-699	IQD26	IQ-domain 26	protein IQ-domain 26
MACS_peak_3757	4	5087279	5087817	78.11	538	241	22	10.25	1.54525e-08	promoter-TSS (AT4G08110.1)	-908	AT4G08110	F9M13.14|F9M13_14	pseudo
MACS_peak_131	1	1791375	1791858	78.08	483	342	22	9.2	1.55597e-08	exon (AT1G05910.1, exon 4 of 11)	1393	AT1G05910	T20M3.19|T20M3_19	cell division cycle protein 48-related protein
MACS_peak_4453	4	18277364	18277656	78.08	441	344	16	11.34	1.55597e-08	exon (AT4G39270.1, exon 1 of 4)	1005	AT4G39270	T22F8.170|T22F8_170	leucine-rich repeat protein kinase-like protein
MACS_peak_3732	4	3304574	3304964	78.08	390	288	15	8.32	1.55597e-08	exon (AT4G06523.1, exon 1 of 1)	1722	AT4G06619	-	pseudo
MACS_peak_2109	2	14172155	14172596	78.08	292	126	13	12.64	1.55597e-08	intron (AT2G33440.1, intron 6 of 7)	-1203	AT2G33450	F4P9.22|F4P9_22	50S ribosomal protein L28
MACS_peak_4717	5	4863551	4863999	78.06	448	350	19	6.72	1.56315e-08	intron (AT5G15020.1, intron 8 of 22)	2256	SNL2	F2G14.140|F2G14_140|SIN3-like 2	paired amphipathic helix protein Sin3-like 2
MACS_peak_2905	3	8147886	8148149	78.05	263	131	13	11.68	1.56675e-08	Intergenic	-4020	AT3G22970	-	uncharacterized protein
MACS_peak_216	1	3326868	3327263	78.04	395	130	20	8.37	1.57036e-08	TTS (AT1G10155.1)	1242	AT1G10150	ATPP2-A10|F14N23.3|F14N23_3|phloem protein 2-A10	Carbohydrate-binding protein
MACS_peak_4242	4	14619774	14620094	78.03	320	142	16	11.21	1.57398e-08	promoter-TSS (AT4G29900.1)	-361	ACA10	ATACA10|AUTOINHIBITED CA(2+)-ATPASE|CIF1|COMPACT INFLORESCENCE 1|F27B13.140|F27B13_140|autoinhibited Ca(2+)-ATPase 10	calcium-transporting ATPase 10
MACS_peak_4479	5	71261	71722	77.97	524	382	22	9.96	1.59588e-08	promoter-TSS (AT5G01190.1)	-900	LAC10	F7J8.170|F7J8_170|laccase 10	laccase 10
MACS_peak_349	1	5660521	5661045	77.97	410	264	16	13.39	1.59588e-08	intron (AT1G16540.1, intron 4 of 20)	1368	ABA3	ABA DEFICIENT 3|ACI2|ALTERED CHLOROPLAST IMPORT 2|ATABA3|F19K19.13|F19K19_13|LOS5|LOW OSMOTIC STRESS 5|MOLYBDENUM COFACTOR SULFURASE|SIR3|SIRTINOL RESISTANT 3	molybdenum cofactor sulfurase
MACS_peak_1256	1	26146237	26146647	77.97	347	218	15	10.15	1.59588e-08	intron (AT1G69540.1, intron 5 of 10)	1129	AGL94	AGAMOUS-like 94|F10D13.25|F10D13_25	protein agamous-like 94
MACS_peak_2620	3	3428837	3429184	77.97	461	248	16	11.83	1.59588e-08	Intergenic	-2014	AZG1	ATAZG1|AZA-guanine resistant1	adenine/guanine permease AZG1
MACS_peak_2485	3	731662	732102	77.96	440	294	16	13.34	1.59956e-08	promoter-TSS (AT3G03170.1)	-9	AT3G03170	T17B22.14|T17B22_14	uncharacterized protein
MACS_peak_1198	1	25130098	25130323	77.94	225	112	11	9.86	1.60694e-08	TTS (AT1G67170.1)	480	AT1G67180	F5A8.9|F5A8_9	RING-finger and BRCT domain-containing protein
MACS_peak_420	1	6976833	6977283	77.91	450	263	16	10.49	1.61808e-08	promoter-TSS (AT1G20130.2)	-695	AT1G20130	T20H2.9|T20H2_9	anther-specific proline-rich protein APG
MACS_peak_3115	3	12624016	12624370	77.88	354	90	15	9.4	1.6293e-08	TTS (AT3G30845.1)	561	AT3G30845	-	uncharacterized protein
MACS_peak_3651	4	755546	755940	77.88	394	151	16	13.61	1.6293e-08	promoter-TSS (AT4G01750.1)	-620	RGXT2	T7B11.1|rhamnogalacturonan xylosyltransferase 2	rhamnogalacturonan xylosyltransferase 2
MACS_peak_1303	1	26863651	26864131	77.85	480	233	18	7.97	1.64059e-08	promoter-TSS (AT1G71260.1)	304	POK	ARABIDOPSIS THALIANA VPS52 HOMOLOG|ATVPS52|F3I17.8|F3I17_8|POKY POLLEN TUBE|T-DNA TRANSMISSION DEFECT 8|TTD8	Vps52 / Sac2-like protein
MACS_peak_3190	3	16117009	16117277	77.84	291	145	13	13.63	1.64437e-08	exon (AT3G44530.1, exon 3 of 11)	1461	HIRA	homolog of histone chaperone HIRA	protein HIRA
MACS_peak_786	1	16762049	16762340	77.84	277	138	13	13.63	1.64437e-08	exon (AT1G44090.1, exon 1 of 3)	291	GA20OX5	ARABIDOPSIS THALIANA GIBBERELLIN 20-OXIDASE 5|ATGA20OX5|T7O23.20|T7O23_20|gibberellin 20-oxidase 5	gibberellin 20-oxidase 5
MACS_peak_1314	1	27037114	27037391	77.84	268	134	12	12.58	1.64437e-08	Intergenic	-2358	AT1G71870	F14O23.25|F14O23_25	MATE efflux family protein
MACS_peak_1627	2	3936742	3937322	77.82	580	243	19	9.64	1.65196e-08	Intergenic	-1495	AT2G10260	T15D9.11	uncharacterized protein
MACS_peak_3187	3	15960735	15961086	77.81	351	258	14	9.68	1.65577e-08	exon (AT3G44267.1, exon 1 of 1)	588	AT3G44267	-	pseudo
MACS_peak_4752	5	5326387	5326728	77.78	341	124	14	10.44	1.66725e-08	intron (AT5G16280.1, intron 18 of 27)	5127	AT5G16280	T21H19.200|T21H19_200	uncharacterized protein
MACS_peak_1228	1	25620545	25620924	77.75	379	116	15	12.05	1.6788e-08	TTS (AT1G68360.1)	1677	AT1G68360	T22E19.1|T22E19_1	zinc finger-related protein
MACS_peak_5272	5	18319695	18320279	77.72	584	303	18	11.83	1.69044e-08	TTS (AT5G45240.1)	6035	RPS4	DISEASE RESISTANCE PROTEIN RPS4|K9E15.1|K9E15_1|RESISTANT TO P. SYRINGAE 4	protein RESISTANT TO P. SYRINGAE 4
MACS_peak_4080	4	11895946	11896427	77.71	481	144	20	9.42	1.69434e-08	intron (AT4G22592.1, intron 1 of 8)	293	AT4G22590	F7K2.170|F7K2_170	trehalose-phosphate phosphatase G
MACS_peak_1182	1	24762327	24762667	77.7	340	142	14	13.51	1.69824e-08	Intergenic	-1460	MYB90	ATMYB90|PAP2|PRODUCTION OF ANTHOCYANIN PIGMENT 2|T27F4.14|T27F4_14|myb domain protein 90	transcription factor MYB90
MACS_peak_4087	4	12001591	12002110	77.65	519	131	18	18.14	1.71791e-08	TTS (AT4G22860.2)	371	AT4G22870	F7H19.50|F7H19_50	leucoanthocyanidin dioxygenase-like protein
MACS_peak_5558	5	23857581	23858122	77.64	408	295	18	10.5	1.72187e-08	Intergenic	-2577	SBT4.12	ATSBT4.12|K18B18.5|K18B18_5|subtilase 4.12	subtilase 4.12
MACS_peak_3028	3	10452084	10452492	77.64	453	270	18	8.33	1.72187e-08	intron (AT3G28080.1, intron 3 of 6)	747	AT3G28080	-	nodulin MtN21-like transporter UMAMIT47
MACS_peak_3602	3	23207473	23207926	77.64	415	121	18	8.4	1.72187e-08	promoter-TSS (AT3G62725.1)	-135	AT3G62725	-	pseudo
MACS_peak_5224	5	17443586	17444001	77.64	541	217	18	13.93	1.72187e-08	exon (AT5G43415.1, exon 1 of 1)	3706	AT5G43415	-	pseudo
MACS_peak_4679	5	4406591	4406873	77.61	282	141	13	13.57	1.7338e-08	TTS (AT5G13670.1)	2058	AT5G13660	T6I14.6	uncharacterized protein
MACS_peak_4872	5	7633604	7634508	77.6	904	273	30	6.64	1.7378e-08	promoter-TSS (AT5G22840.1)	-833	AT5G22840	MRN17.7|MRN17_7	protein kinase family protein
MACS_peak_4803	5	6141856	6142338	77.57	482	277	18	10.63	1.74985e-08	TTS (AT5G18500.2)	1789	AT5G18510	T28N17.4	Aminotransferase-like, plant mobile domain family protein
MACS_peak_3752	4	4802179	4802661	77.57	482	342	18	14.17	1.74985e-08	TTS (AT4G07960.1)	3227	CSLC12	ATCSLC12|CELLULOSE-SYNTHASE LIKE C12|Cellulose-synthase-like C12|F1K3.3|F1K3_3	Cellulose-synthase-like C12
MACS_peak_5408	5	21483598	21483899	77.57	301	79	13	7.53	1.74985e-08	promoter-TSS (AT5G52990.1)	-27	AT5G52980	MNB8.4|MNB8_4	uncharacterized protein
MACS_peak_5297	5	18961669	18961871	77.54	229	114	12	9.25	1.76198e-08	Intergenic	-2242	AT5G46730	MZA15.15|MZA15_15	glycine-rich protein
MACS_peak_5526	5	23400866	23401070	77.54	226	113	12	9.25	1.76198e-08	TTS (AT5G57750.1)	253	AT5G57760	MRI1.12|MRI1_12	uncharacterized protein
MACS_peak_4068	4	11721766	11721992	77.54	202	101	11	8.48	1.76198e-08	Intergenic	-1634	SRF8	F1N20.230|F1N20_230|STRUBBELIG-receptor family 8	STRUBBELIG-receptor family 8 protein
MACS_peak_3413	3	19961784	19962013	77.54	204	102	11	8.48	1.76198e-08	exon (AT3G53920.1, exon 7 of 9)	-1453	AT3G53910	-	malate dehydrogenase-like protein
MACS_peak_2397	2	19185403	19185747	77.51	344	135	19	7.97	1.77419e-08	promoter-TSS (AT2G46700.2)	-634	CRK3	ATCRK3|CDPK-related kinase 3|T3A4.8	CDPK-related kinase 3
MACS_peak_174	1	2603255	2603608	77.49	353	93	14	11.83	1.78238e-08	intron (AT1G08260.1, intron 38 of 48)	3905	AT1G08270	T23G18.12|T23G18_12	uncharacterized protein
MACS_peak_835	1	17822850	17823251	77.47	401	145	15	11.64	1.79061e-08	Intergenic	-2679	MIR161	microRNA161	ncRNA
MACS_peak_2205	2	15704569	15705164	77.46	595	304	19	9.84	1.79473e-08	exon (AT2G37420.1, exon 19 of 20)	-1490	AT2G37430	F3G5.22|F3G5_22	zinc finger protein ZAT11
MACS_peak_3902	4	8363725	8364133	77.41	408	269	15	10.75	1.81552e-08	intron (AT4G14570.1, intron 6 of 17)	1745	AT4G14570	DL3325W|FCAALL.258	acylamino acid-releasing enzyme
MACS_peak_552	1	9567658	9568089	77.4	431	291	16	8.97	1.8197e-08	promoter-TSS (AT1G27540.1)	14	AT1G27540	T17H3.4|T17H3_4	uncharacterized protein
MACS_peak_5671	5	25863595	25863897	77.39	302	174	13	9.68	1.8239e-08	exon (AT5G64690.1, exon 2 of 2)	877	AT5G64690	MUB3.22|MUB3_22	neurofilament triplet H protein-like protein
MACS_peak_950	1	19838673	19838914	77.38	241	120	11	11.43	1.8281e-08	intron (AT1G53190.2, intron 3 of 6)	1524	AT1G53190	F12M16.10|F12M16_10	RING/U-box domain-containing protein
MACS_peak_423	1	7029400	7029641	77.38	233	116	11	11.43	1.8281e-08	promoter-TSS (AT1G20300.1)	-108	AT1G20300	F14O10.10|F14O10_10	pentatricopeptide repeat-containing protein
MACS_peak_1821	2	8797732	8797999	77.38	236	118	11	11.43	1.8281e-08	intron (AT2G20390.1, intron 1 of 3)	328	AT2G20390	F11A3.6|F11A3_6	uncharacterized protein
MACS_peak_1708	2	7029598	7029888	77.38	241	120	11	11.43	1.8281e-08	promoter-TSS (AT2G16210.2)	-689	AT2G16210	F7H1.23|F7H1_23	B3 domain-containing protein
MACS_peak_949	1	19838315	19838551	77.38	246	123	11	11.43	1.8281e-08	exon (AT1G53190.1, exon 3 of 7)	1163	AT1G53190	F12M16.10|F12M16_10	RING/U-box domain-containing protein
MACS_peak_4325	4	16008740	16008972	77.38	290	145	13	13.51	1.8281e-08	intron (AT4G33200.3, intron 17 of 36)	6091	XI-I	ATXI-I|F4I10.130|F4I10_130|MYOSIN XI I|MYOSIN XI-15|XI-15	myosin-15
MACS_peak_606	1	10773237	10773470	77.38	267	133	12	12.47	1.8281e-08	exon (AT1G30460.1, exon 3 of 7)	1969	CPSF30	ARABIDOPSIS THALIANA CLEAVAGE AND POLYADENYLATION SPECIFICITY FACTOR 30|ATCPSF30|F26G16.6|F26G16_6|cleavage and polyadenylation specificity factor 30	cleavage and polyadenylation specificity factor CPSF30
MACS_peak_1563	2	1560522	1560768	77.38	232	116	11	11.43	1.8281e-08	exon (AT2G04490.1, exon 1 of 1)	1098	AT2G04490	T1O3.10|T1O3_10	pseudo
MACS_peak_5011	5	10844371	10844614	77.38	243	121	11	11.43	1.8281e-08	intron (AT5G28824.1, intron 2 of 3)	1263	AT5G28824	-	ncRNA
MACS_peak_2375	2	18739411	18739878	77.37	467	182	17	11.48	1.83231e-08	intron (AT2G45460.1, intron 7 of 12)	2045	AT2G45460	F4L23.3	SMAD/FHA domain-containing protein
MACS_peak_24	1	291095	291460	77.35	365	145	17	10.46	1.84077e-08	TTS (AT1G01790.1)	-2064	AT1G01800	T1N6.22|T1N6_22	Rossmann-fold NAD(P)-binding domain-containing protein
MACS_peak_3245	3	17046168	17046387	77.35	219	109	13	7.77	1.84077e-08	Intergenic	-2778	AT3G46360	-	uncharacterized protein
MACS_peak_2022	2	12854494	12854931	77.33	437	145	16	12.11	1.84927e-08	exon (AT2G30110.1, exon 5 of 7)	2904	UBA1	ATUBA1|MODIFIER OF SNC1 5|MOS5|T27E13.15|T27E13_15|ubiquitin-activating enzyme 1	ubiquitin-activating enzyme E1 1
MACS_peak_2941	3	8901727	8902136	77.27	409	282	15	12.9	1.87499e-08	exon (AT3G24480.1, exon 1 of 1)	706	AT3G24480	-	leucine-rich repeat extensin-like protein 4
MACS_peak_1565	2	1612160	1612686	77.26	526	157	17	12.9	1.87932e-08	exon (AT2G04620.1, exon 1 of 1)	479	AT2G04620	F7D11.2|F7D11_2	cation efflux family protein
MACS_peak_1737	2	7493426	7493986	77.24	269	134	13	11.51	1.88799e-08	TTS (AT2G17230.1)	2310	EXL5	EXORDIUM like 5|T23A1.9|T23A1_9	protein exordium like 5
MACS_peak_2841	3	7316234	7316492	77.24	217	108	11	9.74	1.88799e-08	promoter-TSS (AT3G20880.1)	-480	WIP4	MOE17.19|WIP domain protein 4	WIP domain protein 4
MACS_peak_1792	2	8153836	8154121	77.24	560	309	19	10.15	1.88799e-08	exon (AT2G18820.1, exon 1 of 1)	2422	AT2G18830	MSF3.21|MSF3_21	uncharacterized protein
MACS_peak_726	1	13436356	13436573	77.24	285	142	14	12.4	1.88799e-08	promoter-TSS (AT1G36030.1)	-121	AT1G36030	T22A15.5|T22A15_5	F-box family protein
MACS_peak_3582	3	22968270	22968512	77.24	292	146	14	11.51	1.88799e-08	exon (AT3G62010.1, exon 12 of 19)	3714	AT3G62010	-	uncharacterized protein
MACS_peak_4365	4	16644817	16645095	77.24	258	129	13	11.51	1.88799e-08	promoter-TSS (AT4G34950.1)	-138	AT4G34950	F11I11.190|F11I11_190	major facilitator family protein
MACS_peak_11	1	123380	123649	77.24	242	121	12	10.63	1.88799e-08	intron (AT1G01320.1, intron 23 of 24)	3361	AT1G01310	F6F3.11|F6F3_11	allergen V5/Tpx-1-related family protein
MACS_peak_2628	3	3491201	3491493	77.24	278	139	14	12.4	1.88799e-08	intron (AT3G11130.1, intron 1 of 29)	561	AT3G11130	F11B9.30	Clathrin, heavy chain
MACS_peak_4537	5	1499697	1500096	77.23	298	147	13	10.58	1.89234e-08	intron (AT5G05080.1, intron 2 of 6)	859	UBC22	ATUBC22|MUG13.6|MUG13_6|ubiquitin-conjugating enzyme 22	ubiquitin-conjugating enzyme E2 22
MACS_peak_3270	3	17522646	17522944	77.23	399	259	16	9.2	1.89234e-08	promoter-TSS (AT3G47550.2)	34	AT3G47543	-	uncharacterized protein
MACS_peak_1625	2	3794236	3794539	77.21	303	145	13	11.83	1.90108e-08	TTS (AT2G10014.1)	757	AT2G10014	-	uncharacterized protein
MACS_peak_2017	2	12790492	12790795	77.21	303	124	13	10.75	1.90108e-08	Intergenic	5269	NDA2	F23F1.9|F23F1_9|alternative NAD(P)H dehydrogenase 2	alternative NAD(P)H dehydrogenase 2
MACS_peak_3290	3	17800273	17800619	77.19	333	187	14	9.08	1.90985e-08	intron (AT3G48190.1, intron 2 of 78)	3112	ATM	ARABIDOPSIS THALIANA ATAXIA-TELANGIECTASIA MUTATED|ATATM|ataxia-telangiectasia mutated	serine/threonine-protein kinase ATM
MACS_peak_1857	2	9375243	9375576	77.19	346	94	16	7.17	1.90985e-08	intron (AT2G22040.1, intron 5 of 9)	850	AT2G22040	T16B14.11|T16B14_11	protein LETHAL WITH SEC THIRTEEN 8-2
MACS_peak_3541	3	22271786	22272316	77.17	530	137	18	11.62	1.91867e-08	promoter-TSS (AT3G60250.1)	62	CKB3	casein kinase II beta chain 3	casein kinase 2 subunit beta-3
MACS_peak_590	1	10512892	10513145	77.15	253	126	12	12.42	1.92752e-08	promoter-TSS (AT1G30000.1)	-175	AT1G30010	T1P2.4|T1P2_4	protein NUCLEAR MATURASE 1
MACS_peak_5098	5	15115467	15115994	77.14	527	201	17	15.05	1.93197e-08	promoter-TSS (AT5G37950.2)	-152	AT5G37950	K18L3.110|K18L3_110	UDP-glycosyltransferase-like protein
MACS_peak_294	1	4625450	4625898	77.11	448	308	16	12.37	1.94536e-08	exon (AT1G13490.1, exon 2 of 3)	390	AT1G13490	F13B4.1|F13B4_1	uncharacterized protein
MACS_peak_2105	2	14121403	14122229	77.09	454	139	16	10.44	1.95434e-08	exon (AT2G33320.1, exon 1 of 1)	278	AT2G33320	F4P9.9|F4P9_9	calcium-dependent lipid-binding domain-containing protein
MACS_peak_1448	1	29715732	29716186	77.09	826	330	22	7.08	1.95434e-08	promoter-TSS (AT1G78990.1)	152	AT1G78995	-	uncharacterized protein
MACS_peak_4252	4	14836585	14836985	77.07	400	291	16	10.12	1.96336e-08	TTS (AT4G30320.1)	952	AT4G30320	F17I23.340|F17I23_340	CAP (Cysteine-rich secretory proteins, Antigen 5, and Pathogenesis-related 1 protein) superfamily protein
MACS_peak_3966	4	9816522	9816816	77.02	356	134	14	12.9	1.98609e-08	intron (AT4G17615.1, intron 1 of 8)	103	CBL1	ARABIDOPSIS THALIANA CALCINEURIN B-LIKE PROTEIN|ATCBL1|FCAALL.122|SCABP5|SOS3-LIKE CALCIUM BINDING PROTEIN 5|calcineurin B-like protein 1	calcineurin B-like protein 1
MACS_peak_2335	2	18198684	18199040	77.02	356	110	14	10.75	1.98609e-08	intron (AT2G43945.1, intron 2 of 5)	-1175	HOL3	ATHOL3|F6E13.7|HARMLESS TO OZONE LAYER 3	putative thiol methyltransferase 2
MACS_peak_1223	1	25525410	25525766	77.02	294	149	13	11.43	1.98609e-08	TTS (AT1G68120.1)	870	AT1G68110	T23K23.4|T23K23_4	putative clathrin assembly protein
MACS_peak_1798	2	8240147	8240477	76.99	330	245	14	9.96	1.99986e-08	promoter-TSS (AT2G18990.1)	-310	TXND9	F19F24.19|F19F24_19|thioredoxin domain-containing protein 9 homolog	thioredoxin domain-containing protein 9-like protein
MACS_peak_3825	4	6715681	6716060	76.97	379	263	17	9.25	2.00909e-08	promoter-TSS (AT4G10955.2)	-146	AT4G10955	-	UDP-glucose 4-epimerase 5
MACS_peak_2955	3	9199472	9199858	76.94	386	285	16	13.28	2.02302e-08	exon (AT3G25260.1, exon 1 of 4)	227	AT3G25260	MJL12.27	probable peptide/nitrate transporter
MACS_peak_2857	3	7554907	7555144	76.92	282	141	13	13.4	2.03236e-08	intron (AT3G21450.1, intron 1 of 5)	210	AT3G21450	-	protein kinase family protein
MACS_peak_837	1	17848068	17848659	76.92	591	272	19	9.68	2.03236e-08	TTS (AT1G48310.1)	1008	AT1G48300	F11A17.15|F11A17_15	uncharacterized protein
MACS_peak_2000	2	12498955	12499207	76.92	252	126	12	12.37	2.03236e-08	5' UTR (AT2G29090.1, exon 2 of 9)	642	CYP707A2	T9I4.17|T9I4_17|cytochrome P450|family 707|polypeptide 2|subfamily A	abscisic acid 8'-hydroxylase 2
MACS_peak_249	1	3883463	3883745	76.92	237	118	11	11.34	2.03236e-08	promoter-TSS (AT1G11572.1)	324	NTL	NTF2-like|T23J18.32|T23J18_32	nuclear transport factor 2-like protein
MACS_peak_3129	3	14240207	14240501	76.91	294	147	17	8.37	2.03704e-08	exon (AT3G42052.1, exon 1 of 1)	-2881	AT3G42054	-	pseudo
MACS_peak_3883	4	8073828	8074252	76.89	424	279	16	10.69	2.04644e-08	exon (AT4G13970.1, exon 2 of 6)	1461	AT4G13970	DL3025C|FCAALL.54	zinc ion binding protein
MACS_peak_1799	2	8260465	8260822	76.86	357	229	14	12.9	2.06063e-08	TTS (AT2G19060.1)	1341	SHT	T20K24.8|T20K24_8|spermidine hydroxycinnamoyl transferase	spermidine hydroxycinnamoyl transferase
MACS_peak_4073	4	11806982	11807389	76.86	407	226	15	9.56	2.06063e-08	promoter-TSS (AT4G22350.2)	-8	AT4G22350	T10I14.180|T10I14_180	ubiquitin C-terminal hydrolases superfamily protein
MACS_peak_3791	4	6111998	6112410	76.84	412	278	16	12.9	2.07014e-08	Intergenic	-3082	AT4G09670	F17A8.20|F17A8_20	oxidoreductase family protein
MACS_peak_4646	5	3662331	3662576	76.78	221	110	15	7.17	2.09894e-08	TTS (AT5G11470.1)	-3523	AT5G11460	F15N18.50|F15N18_50	uncharacterized protein
MACS_peak_2341	2	18277212	18277433	76.78	245	122	16	7.65	2.09894e-08	exon (AT2G44200.1, exon 3 of 3)	1113	AT2G44200	F4I1.1|F4I1_1	pre-mRNA splicing factor domain-containing protein
MACS_peak_607	1	10818303	10818980	76.76	677	349	21	14.71	2.10863e-08	TTS (AT1G30550.1)	720	AT1G30540	F26G16.16|F26G16_16	Actin-like ATPase superfamily protein
MACS_peak_2695	3	4547373	4547630	76.75	257	128	13	11.41	2.11349e-08	TTS (AT3G13810.1)	-2114	AT3G13820	-	F-box protein
MACS_peak_2900	3	8089380	8089867	76.74	487	136	19	7.97	2.11836e-08	TTS (AT3G22845.1)	621	AT3G22850	-	aluminum induced protein with YGL and LRDR motif
MACS_peak_68	1	950164	950504	76.73	340	215	14	12.26	2.12324e-08	intron (AT1G03780.3, intron 5 of 17)	1396	TPX2	F21M11.31|F21M11_31|targeting protein for XKLP2	protein TPX2
MACS_peak_3665	4	1015562	1015920	76.71	358	266	15	9.68	2.13304e-08	promoter-TSS (AT4G02310.1)	-12	AT4G02310	T2H3.7|T2H3_7	putative F-box/kelch-repeat protein
MACS_peak_4449	4	18217212	18217677	76.7	465	118	16	9.56	2.13796e-08	promoter-TSS (AT4G39090.1)	37	RD19	F19H22.190|F19H22_190|RD19A|RESPONSIVE TO DEHYDRATION 19|RESPONSIVE TO DEHYDRATION 19A	cysteine proteinase RD19a
MACS_peak_3255	3	17220552	17220820	76.69	472	244	17	12.43	2.14289e-08	exon (AT3G46750.1, exon 3 of 5)	945	AT3G46750	-	uncharacterized protein
MACS_peak_451	1	7554403	7554875	76.69	268	134	12	12.31	2.14289e-08	promoter-TSS (AT1G21560.1)	-145	AT1G21560	F24J8.19|F24J8_19	uncharacterized protein
MACS_peak_4849	5	7164817	7165049	76.69	232	116	11	11.29	2.14289e-08	exon (AT5G21090.1, exon 1 of 6)	330	AT5G21090	-	leucine-rich repeat-containing protein
MACS_peak_3976	4	10190199	10190543	76.68	344	106	15	8.95	2.14783e-08	exon (AT4G18450.1, exon 1 of 1)	790	AT4G18450	F28J12.110|F28J12_110	ethylene-responsive transcription factor ERF091
MACS_peak_2126	2	14531779	14532304	76.62	525	318	17	7.44	2.17771e-08	TTS (AT2G34480.1)	463	UREG	PSKF109|T31E10.19|T31E10_19|UREASE ACCESSORY PROTEIN UREG|urease accessory protein G	urease accessory protein G
MACS_peak_2297	2	17509679	17510137	76.6	458	265	17	8.34	2.18776e-08	TTS (AT2G41945.1)	2399	ZFP8	T6D20.16|T6D20_16|ZINC FINGER PROTEIN8|zinc finger protein 8	zinc finger protein 8
MACS_peak_5110	5	15292958	15293372	76.56	414	337	15	8.6	2.208e-08	TTS (AT5G38280.1)	-1040	AT5G38275	-	pseudo
MACS_peak_1203	1	25171806	25172165	76.55	437	109	16	8.97	2.21309e-08	Intergenic	-2679	TCP1	F1N21.8	transcription factor TCP1
MACS_peak_5082	5	14290432	14290791	76.55	359	213	14	9.68	2.21309e-08	Intergenic	-2279	AT5G36260	T30G6.12|T30G6_12	aspartyl protease family protein
MACS_peak_1564	2	1602493	1602875	76.55	382	266	15	12.9	2.21309e-08	Intergenic	-1851	AT2G04580	T1O3.1|T1O3_1	pseudo
MACS_peak_3335	3	18530354	18530911	76.55	557	343	19	13.64	2.21309e-08	exon (AT3G49980.1, exon 1 of 1)	844	AT3G49980	-	putative F-box protein
MACS_peak_1119	1	23312743	23313180	76.55	359	229	14	10.75	2.21309e-08	TTS (AT1G62940.1)	-2332	AT1G62950	F16P17.10|F16P17_10	putative leucine-rich repeat transmembrane protein kinase
MACS_peak_3114	3	12599584	12599891	76.52	307	139	13	12.9	2.22844e-08	exon (AT3G30842.1, exon 3 of 20)	694	PDR10	ATPDR10|MJI6.16|pleiotropic drug resistance 10	pleiotropic drug resistance 10
MACS_peak_805	1	17124947	17125299	76.49	352	244	15	12.64	2.24388e-08	intron (AT1G45201.1, intron 3 of 5)	1302	TLL1	ARABIDOPSIS THALIANA TRIACYLGLYCEROL LIPASE-LIKE 1|AT1G45196|ATTLL1|triacylglycerol lipase-like 1	triacylglycerol lipase-like 1
MACS_peak_3888	4	8192052	8192385	76.48	333	199	14	10.96	2.24905e-08	intron (AT4G14210.1, intron 8 of 14)	3046	PDS3	DL3145C|FCAALL.28|PDE226|PDS|PHYTOENE DESATURASE|PIGMENT DEFECTIVE 226|phytoene desaturase 3	phytoene desaturase 3
MACS_peak_982	1	20425488	20425882	76.46	394	136	16	12.26	2.25944e-08	intron (AT1G54730.2, intron 4 of 17)	1214	AT1G54730	T22H22.15|T22H22_15	sugar transporter ERD6-like 5
MACS_peak_1460	1	29990778	29991117	76.43	339	231	14	11.14	2.2751e-08	TTS (AT1G79690.1)	2776	AT1G79700	F20B17.12|F20B17_12	AP2-like ethylene-responsive transcription factor WRI4
MACS_peak_4330	4	16098991	16099327	76.43	336	189	14	8.03	2.2751e-08	intron (AT4G33460.1, intron 2 of 4)	1107	ATNAP13	EMB2751|F17M5.220|F17M5_220|embryo defective 2751	ABC transporter I family member 10
MACS_peak_1304	1	26940047	26940266	76.42	219	109	11	9.6	2.28034e-08	exon (AT1G71528.1, exon 2 of 2)	590	AT1G71530	F26A9.10	protein kinase superfamily protein
MACS_peak_2171	2	15201444	15201898	76.42	454	349	17	8.24	2.28034e-08	promoter-TSS (AT2G36260.1)	57	AT2G36255	-	putative defensin-like protein 203
MACS_peak_1553	2	1317879	1318139	76.41	260	130	15	9.96	2.2856e-08	TTS (AT2G04047.1)	856	AT2G04047	-	pseudo
MACS_peak_3995	4	10492907	10493267	76.4	360	222	14	13.98	2.29087e-08	promoter-TSS (AT4G19190.1)	-160	AT4G19190	T18B16.160|T18B16_160	zinc knuckle (CCHC-type) family protein
MACS_peak_395	1	6648719	6649107	76.37	388	290	15	10.05	2.30675e-08	TTS (AT1G19240.1)	1507	AT1G19240	T29M8.11|T29M8_11	uncharacterized protein
MACS_peak_2059	2	13354733	13355086	76.37	353	139	16	9.63	2.30675e-08	exon (AT2G31320.1, exon 16 of 19)	1993	LBD14	F16D14.15|F16D14_15|LOB domain-containing protein 14	LOB domain-containing protein 14
MACS_peak_4609	5	2976700	2977108	76.36	408	92	19	7.31	2.31206e-08	intron (AT5G09590.1, intron 4 of 5)	1356	MTHSC70-2	F17I14.220|F17I14_220|HEAT SHOCK COGNATE|HEAT SHOCK PROTEIN 70|HSC70-5|mitochondrial HSO70 2	mitochondrial HSO70 2
MACS_peak_4042	4	11217742	11218073	76.35	308	127	13	11.83	2.31739e-08	exon (AT4G20980.2, exon 1 of 1)	964	AT4G20980	T13K14.140|T13K14_140	eukaryotic translation initiation factor 3 subunit 7
MACS_peak_608	1	10865401	10865709	76.35	331	216	14	12.84	2.31739e-08	TTS (AT1G30640.1)	-2748	WRKY14	AR411|ATWRKY14|T5I8.10|T5I8_10|WRKY DNA-BINDING PROTEIN 14|WRKY DNA-binding protein 14	putative WRKY transcription factor 14
MACS_peak_2213	2	15849428	15849769	76.33	341	135	14	8.14	2.32809e-08	promoter-TSS (AT2G37830.1)	-8	AT2G37830	T8P21.26|T8P21_26	pseudo
MACS_peak_3682	4	1374788	1375230	76.31	442	295	18	7.97	2.33884e-08	intron (AT4G03100.1, intron 2 of 3)	728	AT4G03100	F4C21.2	Rho GTPase activating protein with PAK-box/P21-Rho-binding domain
MACS_peak_1377	1	28216638	28217020	76.3	382	138	15	12.84	2.34423e-08	TTS (AT1G75170.1)	1501	AT1G75180	F22H5.9|F22H5_9	Erythronate-4-phosphate dehydrogenase family protein
MACS_peak_1518	2	563861	564395	76.29	534	238	17	10.75	2.34963e-08	TTS (AT2G02180.1)	3264	TOM3	F5O4.5|F5O4_5|tobamovirus multiplication protein 3	tobamovirus multiplication protein 3
MACS_peak_5151	5	16084483	16084958	76.28	475	158	17	13.39	2.35505e-08	promoter-TSS (AT5G40240.2)	89	AT5G40240	MSN9.140|MSN9_140	nodulin MtN21 /EamA-like transporter family protein
MACS_peak_3314	3	18218961	18219257	76.27	370	260	15	8.61	2.36048e-08	exon (AT3G49150.1, exon 1 of 5)	251	AT3G49150	-	putative F-box/LRR-repeat protein
MACS_peak_3054	3	10798475	10798845	76.27	296	148	14	9.7	2.36048e-08	exon (AT3G28770.1, exon 2 of 3)	1944	AT3G28770	-	uncharacterized protein
MACS_peak_2507	3	1249644	1249926	76.24	349	133	14	9.36	2.37684e-08	TTS (AT3G04610.1)	3116	AT3G04605	F7O18.8|F7O18_8	pseudo
MACS_peak_1221	1	25509641	25509990	76.24	274	137	13	13.23	2.37684e-08	exon (AT1G68050.1, exon 2 of 2)	1140	FKF1	ADO3|T23K23.10|T23K23_10|f box 1|flavin-binding|kelch repeat	flavin-binding, kelch repeat, f box 1
MACS_peak_5551	5	23733987	23734630	76.24	282	141	13	13.23	2.37684e-08	promoter-TSS (AT5G58770.1)	-67	AT5G58770	MZN1.21|MZN1_21	dehydrodolichyl diphosphate synthase 2
MACS_peak_2156	2	14966619	14966893	76.24	643	235	22	7.97	2.37684e-08	promoter-TSS (AT2G35630.1)	78	MOR1	GEM1|MICROTUBULE ORGANIZATION 1|T20F21.17|T20F21_17	protein MICROTUBULE ORGANIZATION 1
MACS_peak_3382	3	19380857	19381294	76.22	437	232	17	8.79	2.38781e-08	exon (AT3G52250.1, exon 5 of 5)	4938	AT3G52250	-	putative mRNA splicing-related protein
MACS_peak_4602	5	2914681	2914945	76.22	264	132	13	11.3	2.38781e-08	intron (AT5G09390.1, intron 4 of 8)	1279	AT5G09390	T5E8.190|T5E8_190	CD2 antigen cytoplasmic tail-binding protein 2
MACS_peak_4220	4	14203753	14204221	76.21	468	261	17	10.35	2.39332e-08	promoter-TSS (AT4G28750.1)	-26	PSAE-1	PSA E1 KNOCKOUT|PSI-E	photosystem I reaction center subunit E
MACS_peak_5723	5	26668557	26668979	76.19	559	240	20	9.89	2.40436e-08	Intergenic	-2655	AT5G66800	MUD21.4|MUD21_4	uncharacterized protein
MACS_peak_518	1	9094760	9095319	76.19	422	261	16	9.56	2.40436e-08	TTS (AT1G26300.1)	-2583	AT1G26270	F28B23.7|F28B23_7	putative phosphatidylinositol 4-kinase type 2-beta
MACS_peak_1790	2	8150281	8150590	76.18	309	118	13	11.83	2.40991e-08	promoter-TSS (AT2G18820.1)	-559	AT2G18820	MSF3.20	pseudo
MACS_peak_4666	5	4030060	4030424	76.15	364	229	16	9.89	2.42661e-08	exon (AT5G12430.1, exon 7 of 11)	-3501	AT5G12420	-	O-acyltransferase (WSD1-like) family protein
MACS_peak_2562	3	2384209	2384773	76.14	424	309	16	9.6	2.4322e-08	promoter-TSS (AT3G07450.1)	-561	AT3G07450	-	protease inhibitor/seed storage/lipid transfer protein (LTP) family protein
MACS_peak_2510	3	1259559	1259983	76.14	564	342	24	6.57	2.4322e-08	exon (AT3G04630.1, exon 4 of 7)	973	WDL1	F7O18.11|F7O18_11|WVD2-like 1	WVD2-like 1
MACS_peak_3041	3	10526350	10526767	76.13	417	125	15	12.9	2.43781e-08	TTS (AT3G28223.1)	2155	AT3G28220	-	TRAF-like family protein
MACS_peak_4894	5	8101635	8101997	76.09	362	212	14	10.75	2.46037e-08	promoter-TSS (AT5G23980.1)	-493	FRO4	ATFRO4|MZF18.14|MZF18_14|ferric reduction oxidase 4	ferric reduction oxidase 4
MACS_peak_889	1	18581247	18581609	76.09	362	104	14	8.6	2.46037e-08	promoter-TSS (AT1G50170.1)	-1	AT1G50160	F14I3.22|F14I3_22	uncharacterized protein
MACS_peak_1580	2	1906367	1906729	76.09	362	216	14	8.6	2.46037e-08	TTS (AT2G05240.1)	-3746	AT2G05230	F5G3.13|F5G3_13	DNAJ heat shock N-terminal domain-containing protein
MACS_peak_4686	5	4496759	4497070	76.04	423	338	16	7.65	2.48886e-08	exon (AT5G13950.1, exon 11 of 11)	-1330	AT5G13940	MAC12.10|MAC12_10	aminopeptidase
MACS_peak_2435	3	44409	44832	76.04	311	187	14	9.23	2.48886e-08	3' UTR (AT3G01130.1, exon 3 of 4)	969	AT3G01130	T4P13.18|T4P13_18	uncharacterized protein
MACS_peak_2270	2	16950111	16950371	76.02	260	130	12	12.16	2.50035e-08	intron (AT2G40610.1, intron 1 of 2)	316	EXPA8	ATEXP8|ATEXPA8|ATHEXP ALPHA 1.11|EXP8|T2P4.4|T2P4_4|expansin A8	expansin A8
MACS_peak_5374	5	20740561	20741038	76.01	370	140	18	5.98	2.50611e-08	TTS (AT5G50995.1)	914	AT5G50995	67830.TRNA-TYR-1	tRNA
MACS_peak_4995	5	10298879	10299249	76.01	477	256	17	14.34	2.50611e-08	Intergenic	2780	AT5G28310	T8M17.80|T8M17_80	NAD(P)-binding Rossmann-fold superfamily protein
MACS_peak_989	1	20563737	20564141	76	404	112	15	9.36	2.51189e-08	promoter-TSS (AT1G55110.1)	-768	IDD7	AtIDD7|T7N22.5|T7N22_5|indeterminate(ID)-domain 7	indeterminate(ID)-domain 7 protein
MACS_peak_1670	2	6017521	6018114	75.97	593	235	21	7.97	2.5293e-08	promoter-TSS (AT2G14210.1)	-740	AGL44	AGAMOUS-like 44|ANR1|ARABIDOPSIS NITRATE REGULATED 1|F15N24.5|F15N24_5	protein agamous-like 44
MACS_peak_2254	2	16613963	16614273	75.95	310	104	15	8.77	2.54097e-08	exon (AT2G39810.1, exon 4 of 10)	1318	HOS1	HIGH EXPRESSION OF OSMOTICALLY RESPONSIVE GENES 1|T5I7.11|T5I7_11	E3 ubiquitin-protein ligase HOS1
MACS_peak_562	1	9777688	9778275	75.93	587	126	26	7.02	2.5527e-08	promoter-TSS (AT1G28050.1)	-172	AT1G28050	F13K9.15|F13K9_15	B-box type zinc finger protein 13
MACS_peak_1644	2	4800981	4801494	75.92	513	259	18	9.2	2.55859e-08	exon (AT2G11880.1, exon 1 of 1)	1095	AT2G11880	F23M2.4	pseudo
MACS_peak_5230	5	17526155	17526478	75.9	323	220	14	9.56	2.5704e-08	promoter-TSS (AT5G43630.1)	-434	TZP	K9D7.13|K9D7_13	zinc knuckle (CCHC-type) family protein
MACS_peak_1975	2	12071875	12072294	75.85	419	203	15	12.9	2.60016e-08	exon (AT2G28290.1, exon 34 of 34)	-9028	LOG1	ATLOG1|LONELY GUY 1|T1B3.18	cytokinin riboside 5'-monophosphate phosphoribohydrolase LOG1
MACS_peak_2111	2	14178337	14178833	75.84	496	351	23	8.47	2.60615e-08	promoter-TSS (AT2G33470.2)	66	GLTP1	ARABIDOPSIS GLYCOLIPID TRANSFER PROTEIN 1|ATGLTP1|F4P9.24|F4P9_24|glycolipid transfer protein 1	glycolipid transfer protein 1
MACS_peak_3664	4	1014811	1015190	75.83	311	177	13	10.75	2.61216e-08	exon (AT4G02310.1, exon 1 of 1)	728	AT4G02310	T2H3.7|T2H3_7	putative F-box/kelch-repeat protein
MACS_peak_571	1	10076531	10076842	75.83	379	245	16	10.25	2.61216e-08	promoter-TSS (AT1G28670.1)	-343	ARAB-1	-	lipase ARAB-1
MACS_peak_4547	5	1617332	1617643	75.83	311	127	14	9.2	2.61216e-08	exon (AT5G05460.1, exon 8 of 11)	1959	AT5G05460	K18I23.27|K18I23_27	beta-endo-N-acetyglucosaminidase
MACS_peak_5483	5	22667728	22668441	75.82	713	343	21	11.48	2.61818e-08	exon (AT5G55970.1, exon 1 of 3)	179	AT5G55970	MDA7.1|MDA7_1	RING/U-box domain-containing protein
MACS_peak_2449	3	207102	207548	75.81	446	311	16	9.04	2.62422e-08	promoter-TSS (AT3G01516.1)	-11	AT3G01516	-	uncharacterized protein
MACS_peak_2650	3	3855653	3856235	75.81	582	209	20	12.81	2.62422e-08	intron (AT3G12100.2, intron 5 of 8)	1375	AT3G12100	-	metal tolerance protein 5
MACS_peak_4598	5	2840143	2840836	75.79	287	143	13	13.11	2.63633e-08	promoter-TSS (AT5G08717.1)	-138	MIR166D	MICRORNA 166|MIR166|microRNA166D	miscRNA
MACS_peak_1248	1	26082360	26082647	75.79	985	644	28	7.97	2.63633e-08	TTS (AT1G69370.1)	1102	AT1G69380	F23O10.4|F23O10_4	uncharacterized protein
MACS_peak_2077	2	13698754	13699739	75.79	693	456	22	6.83	2.63633e-08	intron (AT2G32260.1, intron 6 of 7)	1731	CCT1	ATCCT1|T32F6.22|T32F6_22|phosphorylcholine cytidylyltransferase	phosphorylcholine cytidylyltransferase
MACS_peak_4898	5	8137554	8137918	75.78	364	256	14	11.83	2.64241e-08	Intergenic	-1745	AT5G24070	MZF18.4|MZF18_4	probable peroxidase 61
MACS_peak_2031	2	12973027	12973580	75.7	553	283	18	13.83	2.69153e-08	exon (AT2G30440.1, exon 1 of 6)	427	TPP	T6B20.20|T6B20_20|thylakoid processing peptide	thylakoid processing peptide
MACS_peak_2218	2	15891525	15892064	75.69	539	246	17	13.98	2.69774e-08	TTS (AT2G37970.1)	823	SOUL-1	T8P21.12|T8P21_12	heam-binding protein 2
MACS_peak_701	1	12935586	12935807	75.67	221	110	12	8.97	2.71019e-08	TTS (AT1G35255.1)	856	AT1G35255	-	uncharacterized protein
MACS_peak_5155	5	16142646	16142850	75.67	312	166	13	11.83	2.71019e-08	Intergenic	-1614	MYB24	AtMYB24|MPO12.60|MPO12_60|myb domain protein 24	myb domain protein 24
MACS_peak_1887	2	10156565	10156877	75.67	204	102	11	8.22	2.71019e-08	promoter-TSS (AT2G23860.1)	175	AT2G23850	T29E15.5	pseudo
MACS_peak_5012	5	10893674	10894362	75.62	688	405	24	7.97	2.74157e-08	TTS (AT5G28880.1)	686	AT5G28880	F7P1.60|F7P1_60	pseudo
MACS_peak_939	1	19707980	19708379	75.61	399	264	17	8.74	2.74789e-08	exon (AT1G52910.1, exon 1 of 3)	123	AT1G52910	F14G24.18|F14G24_18	uncharacterized protein
MACS_peak_1768	2	7869474	7869916	75.61	442	298	17	7.93	2.74789e-08	exon (AT2G18100.1, exon 6 of 15)	1867	AT2G18100	T27K22.3|T27K22_3	uncharacterized protein
MACS_peak_4259	4	15033123	15033567	75.61	444	101	17	11.5	2.74789e-08	promoter-TSS (AT4G30872.1)	-89	AT4G30872	-	ncRNA
MACS_peak_5479	5	22582911	22583504	75.6	593	285	18	12.69	2.75423e-08	TTS (AT5G55810.2)	1514	AT5G55800	MDF20.24|MDF20_24	cysteine/histidine-rich C1 domain-containing protein
MACS_peak_674	1	12215043	12215464	75.57	421	143	15	12.9	2.77332e-08	Intergenic	-1072	AT1G33700	F14M2.16|F14M2_16	Beta-glucosidase, GBA2 type protein
MACS_peak_300	1	4748913	4749497	75.56	584	299	20	8.54	2.77971e-08	promoter-TSS (AT1G13870.1)	332	AT1G13880	F16A14.9|F16A14_9	ELM2 domain-containing protein
MACS_peak_3070	3	11191261	11191690	75.54	527	302	23	8.97	2.79254e-08	promoter-TSS (AT3G29240.1)	-15	AT3G29240	-	uncharacterized protein
MACS_peak_1313	1	27031909	27032436	75.54	429	151	17	11.1	2.79254e-08	promoter-TSS (AT1G71866.1)	-712	AT1G71866	-	EPIDERMAL PATTERNING FACTOR-like protein 7
MACS_peak_2656	3	3977058	3977707	75.53	649	357	22	8.77	2.79898e-08	promoter-TSS (AT3G12550.1)	-622	AT3G12550	-	XH/XS domain-containing protein
MACS_peak_4186	4	13579074	13579471	75.52	397	284	15	8.1	2.80543e-08	TTS (AT4G27052.1)	193	AT4G27052	-	pseudo
MACS_peak_4729	5	5035846	5036159	75.5	313	125	13	9.68	2.81838e-08	intron (AT5G15510.1, intron 5 of 7)	1883	AT5G15510	T20K14.120|T20K14_120	TPX2 (targeting protein for Xklp2) family protein
MACS_peak_3121	3	12861782	12862262	75.48	480	113	16	9.68	2.83139e-08	exon (AT3G31720.1, exon 1 of 1)	191	AT3G31720	T1O13.3	pseudo
MACS_peak_4050	4	11357953	11358328	75.48	375	230	15	8.61	2.83139e-08	promoter-TSS (AT4G21350.1)	-874	PUB8	B80|T6K22.80|T6K22_80|plant U-box 8	U-box domain-containing protein 8
MACS_peak_1384	1	28343045	28343642	75.47	597	270	21	10.36	2.83792e-08	Intergenic	-3069	WAT1	F1B16.19|Walls Are Thin 1	protein walls are thin 1
MACS_peak_3181	3	15864522	15864888	75.47	366	164	14	10.75	2.83792e-08	Intergenic	-1539	AT3G44096	-	pseudo
MACS_peak_1922	2	11105437	11105803	75.47	366	124	15	11.83	2.83792e-08	TTS (AT2G26060.1)	1568	RTE1	REVERSION-TO-ETHYLENE SENSITIVITY1|T19L18.12|T19L18_12	protein REVERSION-TO-ETHYLENE SENSITIVITY 1
MACS_peak_3626	4	304938	305304	75.47	366	249	14	8.6	2.83792e-08	promoter-TSS (AT4G00730.2)	-613	ANL2	AHDP|ANTHOCYANINLESS 2|ARABIDOPSIS THALIANA HOMEODOMAIN PROTEIN|F6N23.10|F6N23_10|HOMEODOMAIN PROTEIN AHDP	homeobox-leucine zipper protein ANTHOCYANINLESS 2
MACS_peak_2277	2	17044781	17045203	75.43	422	296	15	12.9	2.86418e-08	promoter-TSS (AT2G40840.1)	29	DPE2	T20B5.4|T20B5_4|disproportionating enzyme 2	4-alpha-glucanotransferase DPE2
MACS_peak_1591	2	2171581	2171972	75.42	391	312	15	7.97	2.87078e-08	intron (AT2G05753.1, intron 1 of 2)	159	AT2G05753	-	uncharacterized protein
MACS_peak_4194	4	13739330	13739656	75.39	660	534	23	5.23	2.89068e-08	promoter-TSS (AT4G27480.2)	-313	AT4G27490	F27G19.90|F27G19_90	3'-5'-exoribonuclease family protein
MACS_peak_993	1	20608428	20609088	75.39	326	189	14	8.61	2.89068e-08	exon (AT1G55250.3, exon 6 of 20)	-1352	HUB2	F7A10.17|F7A10_17|histone mono-ubiquitination 2	E3 ubiquitin-protein ligase HUB2
MACS_peak_4861	5	7349045	7349441	75.37	396	142	16	11.51	2.90402e-08	TTS (AT5G22160.1)	-1332	AT5G22170	-	uncharacterized protein
MACS_peak_3456	3	20806152	20806537	75.36	385	145	15	12.74	2.91072e-08	promoter-TSS (AT3G56060.1)	-332	AT3G56060	-	Glucose-methanol-choline (GMC) oxidoreductase family protein
MACS_peak_3628	4	333622	334012	75.33	390	244	15	11.9	2.93089e-08	promoter-TSS (AT4G00780.1)	-340	APRR8	A_TM018A10.20|A_TM018A10_20|PRR8|PSEUDO-RESPONSE REGULATOR 8|T18A10.1|T18A10_1|pseudo-response regulator 8	putative two-component response regulator-like APRR8
MACS_peak_3263	3	17424779	17425119	75.32	340	131	14	6.97	2.93765e-08	Intergenic	-3001	AT3G47295	-	uncharacterized protein
MACS_peak_5420	5	21717791	21718209	75.32	418	106	16	9.34	2.93765e-08	TTS (AT5G53480.1)	-3731	AT5G53486	-	uncharacterized protein
MACS_peak_340	1	5517216	5517662	75.3	446	130	16	9.96	2.95121e-08	promoter-TSS (AT1G16110.1)	695	AT1G16100	51681.TRNA-LYS-1	tRNA
MACS_peak_1393	1	28469247	28469670	75.29	423	292	15	8.6	2.95801e-08	Intergenic	-2488	CLV1	ATCLV1|CLAVATA 1|CLV1 RECEPTOR KINASE PRECURSOR|FAS3|FASCIATA 3|FLO5|FLOWER DEVELOPMENT 5|T4O12.5|T4O12_5	receptor protein kinase CLAVATA1
MACS_peak_4545	5	1567075	1567602	75.24	432	303	16	8.68	2.99226e-08	promoter-TSS (AT5G05282.1)	-948	AT5G05280	K18I23.8|K18I23_8	defective in anther dehiscence1-activating factor
MACS_peak_1440	1	29451097	29451529	75.24	527	311	17	12.53	2.99226e-08	TTS (AT1G78260.2)	497	AT1G78265	-	ncRNA
MACS_peak_3721	4	2751284	2751611	75.22	327	244	14	9.56	3.00608e-08	exon (AT4G05420.1, exon 17 of 19)	-2134	AT4G05430	C6L9.110|C6L9_110	carbohydrate-binding X8 domain-containing protein
MACS_peak_4627	5	3227878	3228243	75.22	365	229	15	12.05	3.00608e-08	promoter-TSS (AT5G10278.1)	-180	AT5G10278	-	ncRNA
MACS_peak_225	1	3457225	3457461	75.21	236	118	12	10.25	3.01301e-08	intron (AT1G10490.1, intron 16 of 26)	4115	AT1G10490	T10O24.10|T10O24_10	uncharacterized protein
MACS_peak_2057	2	13325086	13325311	75.21	225	112	11	9.39	3.01301e-08	intron (AT2G31260.1, intron 3 of 9)	2201	APG9	ATAPG9|F16D14.10|F16D14_10|autophagy 9	protein autophagy 9
MACS_peak_3318	3	18266244	18266595	75.2	351	212	14	10.26	3.01995e-08	TTS (AT3G49260.2)	1850	AT3G49270	-	uncharacterized protein
MACS_peak_241	1	3733061	3733554	75.19	493	106	17	8.78	3.02691e-08	5' UTR (AT1G11160.1, exon 1 of 19)	169	AT1G11160	T28P6.17|T28P6_17	WD40 domain-containing protein
MACS_peak_965	1	20155258	20155556	75.19	298	145	13	9.16	3.02691e-08	exon (AT1G54000.1, exon 3 of 4)	1012	AT1G54000	F15I1.8|F15I1_8	GDSL esterase/lipase
MACS_peak_850	1	18023697	18024065	75.17	368	274	14	12.9	3.04089e-08	intron (AT1G48740.2, intron 7 of 7)	-1604	AT1G48730	F11I4.10|F11I4_10	uncharacterized protein
MACS_peak_3217	3	16677209	16677524	75.16	315	181	13	11.83	3.04789e-08	Intergenic	2676	AT3G45460	-	IBR domain containing protein
MACS_peak_408	1	6854727	6855042	75.16	315	84	13	9.68	3.04789e-08	Intergenic	2730	AT1G19830	F14P1.18|F14P1_18	SAUR-like auxin-responsive protein
MACS_peak_3804	4	6328825	6329140	75.16	315	199	13	12.9	3.04789e-08	intron (AT4G10150.1, intron 2 of 2)	847	AT4G10150	T9A4.19	RING-H2 finger protein ATL7
MACS_peak_2834	3	7159254	7159543	75.13	240	120	11	10.96	3.06902e-08	intron (AT3G20500.1, intron 2 of 4)	-1278	AT3G20510	-	transmembrane protein 14C
MACS_peak_1494	2	193613	193853	75.13	264	132	12	11.95	3.06902e-08	TTS (AT2G01440.1)	-3364	HB17	ARABIDOPSIS THALIANA HOMEOBOX-LEUCINE ZIPPER PROTEIN 17|ATHB-17|ATHB17|F2I9.5|F2I9_5|homeobox-leucine zipper protein 17	homeobox-leucine zipper protein ATHB-17
MACS_peak_1994	2	12429512	12429745	75.13	233	116	11	10.96	3.06902e-08	promoter-TSS (AT2G28940.2)	-899	AT2G28940	T9I4.2|T9I4_2	protein kinase family protein
MACS_peak_1841	2	9159276	9159540	75.13	252	126	12	11.95	3.06902e-08	exon (AT2G21400.1, exon 2 of 2)	1018	SRS3	F3K23.16|F3K23_16|SHI-related sequence3	SHI-related sequence3
MACS_peak_5189	5	16800608	16800846	75.13	242	121	11	10.96	3.06902e-08	TTS (AT5G42000.2)	1373	AT5G42000	MJC20.10|MJC20_10	ORMDL domain-containing protein
MACS_peak_2145	2	14818304	14818556	75.13	289	144	13	12.95	3.06902e-08	promoter-TSS (AT2G35150.1)	-219	EXL1	EXORDIUM like 1|T4C15.11	EXORDIUM like 7
MACS_peak_5380	5	20939289	20939545	75.13	238	119	11	10.96	3.06902e-08	TTS (AT5G51550.1)	1478	EXL3	EXORDIUM like 3|K17N15.10|K17N15_10	protein EXORDIUM like 3
MACS_peak_2586	3	2790775	2791017	75.13	256	128	12	11.95	3.06902e-08	intron (AT3G09100.2, intron 8 of 16)	2636	AT3G09100	-	mRNA capping enzyme family protein
MACS_peak_5492	5	22815967	22816200	75.13	233	116	11	10.96	3.06902e-08	TTS (AT5G56330.1)	-1476	ATCRT1	MCD7.7|MCD7_7	protein ATCRT1
MACS_peak_2844	3	7344966	7345449	75.1	455	349	16	9.12	3.0903e-08	promoter-TSS (AT3G20960.1)	-228	CYP705A33	cytochrome P450|family 705|polypeptide 33|subfamily A	cytochrome P450, family 705, subfamily A, polypeptide 33
MACS_peak_2838	3	7258813	7259268	75.1	483	341	16	12.9	3.0903e-08	5' UTR (AT3G20760.1, exon 3 of 8)	813	AT3G20760	-	Nse4, component of Smc5/6 DNA repair complex
MACS_peak_4767	5	5543770	5544234	75.1	432	141	17	7.68	3.0903e-08	promoter-TSS (AT5G16850.1)	168	AT5G16860	F2K13.10|F2K13_10	pentatricopeptide repeat-containing protein
MACS_peak_3621	4	180918	181350	75.1	464	274	18	13.15	3.0903e-08	TTS (AT4G00420.2)	2112	MBD3	methyl-CPG-binding domain 3	methyl-CpG-binding domain-containing protein 3
MACS_peak_3045	3	10559200	10559853	75.09	653	345	21	8.67	3.09742e-08	Intergenic	-2053	AT3G28295	MZF16.27	pseudo
MACS_peak_2466	3	398041	398346	75.08	305	183	13	10.39	3.10456e-08	exon (AT3G02170.1, exon 3 of 5)	1585	LNG2	F1C9.4|LONGIFOLIA2	longifolia2
MACS_peak_3957	4	9596975	9597341	75.06	366	98	14	11.74	3.11889e-08	intron (AT4G17070.1, intron 2 of 4)	1079	AT4G17070	DL4565C|FCAALL.192	peptidyl-prolyl cis-trans isomerase
MACS_peak_2512	3	1308976	1309331	75.04	355	93	14	11.38	3.13329e-08	TTS (AT3G04770.1)	1733	RPSAb	40s ribosomal protein SA B|F7O18.26|F7O18_26|P40 HOMOLOGUE	40S ribosomal protein Sa-2
MACS_peak_4383	4	17044090	17044520	75.03	430	107	16	9.56	3.14051e-08	promoter-TSS (AT4G36032.1)	91	CSDP1	T19K4.150|T19K4_150|cold shock domain protein 1	cold shock protein 1
MACS_peak_973	1	20252742	20253190	75.02	448	106	16	8.97	3.14775e-08	TTS (AT1G54230.1)	184	AT1G54240	F20D21.6|F20D21_6	winged-helix DNA-binding transcription factor family protein
MACS_peak_2464	3	389879	390304	75.02	425	296	15	8.6	3.14775e-08	promoter-TSS (AT3G02150.2)	-965	PTF1	CYCLOIDEA AND PCF TRANSCRIPTION FACTOR 13|F1C9.6|TCP13|TEOSINTE BRANCHED1|TFPD|plastid transcription factor 1	transcription factor TCP13
MACS_peak_26	1	317633	317949	74.99	316	128	13	11.83	3.16957e-08	exon (AT1G01920.2, exon 9 of 16)	1604	AT1G01920	F22M8.5|F22M8_5	SET domain-containing protein
MACS_peak_1844	2	9207284	9207610	74.95	326	130	14	12.33	3.1989e-08	promoter-TSS (AT2G21490.1)	-322	LEA	F3K23.25|F3K23_25|dehydrin LEA	dehydrin LEA
MACS_peak_2997	3	9965581	9965977	74.92	396	84	15	8	3.22107e-08	Intergenic	-1182	YSL6	YELLOW STRIPE like 6	putative metal-nicotianamine transporter YSL6
MACS_peak_5403	5	21435160	21435449	74.91	289	144	13	12.9	3.22849e-08	exon (AT5G52882.1, exon 9 of 13)	-1593	AT5G52880	MXC20.10|MXC20_10	F-box protein
MACS_peak_3969	4	9901310	9901844	74.9	534	169	19	9.36	3.23594e-08	Intergenic	-4909	AT4G17800	DL4935C|FCAALL.129	putative AT-hook DNA-binding family protein
MACS_peak_1163	1	24292344	24292770	74.88	426	140	15	12.9	3.25087e-08	promoter-TSS (AT1G65390.2)	67	PP2-A5	AT1G65400|ATPP2-A5|T8F5.18|T8F5_18|phloem protein 2 A5	protein PHLOEM protein 2-LIKE A5
MACS_peak_3950	4	9420279	9420744	74.88	465	248	17	12.82	3.25087e-08	TTS (AT4G16750.1)	137	AT4G16748	-	ncRNA
MACS_peak_697	1	12816839	12817209	74.87	723	114	35	5.63	3.25837e-08	Intergenic	2943	AT1G35050	F11O6.4|F11O6_4	pseudo
MACS_peak_2360	2	18516326	18516731	74.85	405	95	15	8.17	3.27341e-08	promoter-TSS (AT2G44900.1)	-121	ARABIDILLO-1	T13E15.9	protein ARABIDILLO 1
MACS_peak_188	1	2870811	2871383	74.84	572	223	18	16.14	3.28095e-08	TTS (AT1G08920.1)	-2368	ERD6	EARLY RESPONSE TO DEHYDRATION 6|F7G19.19|F7G19_19	sugar transporter ERD6
MACS_peak_1647	2	4827755	4828237	74.83	482	183	17	12.33	3.28852e-08	promoter-TSS (AT2G11970.1)	69	AT2G11980	F23M2.14	pseudo
MACS_peak_3414	3	19964149	19964842	74.83	693	108	26	5.66	3.28852e-08	promoter-TSS (AT3G53920.1)	-547	SIGC	RNA POLYMERASE SIGMA-SUBUNIT|RNApolymerase sigma-subunit C|SIG3|SIGMA FACTOR 3	RNA polymerase sigma-subunit C
MACS_peak_3529	3	22074808	22075053	74.82	245	122	12	10.17	3.2961e-08	intron (AT3G59760.3, intron 1 of 9)	485	OASC	ARABIDOPSIS THALIANA CYSTEINSYNTHASE-C|ATCS-C|CSASE C|O-acetylserine (thiol) lyase isoform C	cysteine synthase C
MACS_peak_1517	2	558685	559000	74.77	315	136	13	11.74	3.33426e-08	promoter-TSS (AT2G02170.1)	-45	AT2G02170	F5O4.6|F5O4_6	Remorin family protein
MACS_peak_1129	1	23469103	23469535	74.75	432	336	16	8.61	3.34965e-08	promoter-TSS (AT1G63260.2)	-115	TET10	F9N12.12|F9N12_12|tetraspanin10	tetraspanin10
MACS_peak_1550	2	1299862	1300409	74.75	547	273	17	10.75	3.34965e-08	exon (AT2G04042.1, exon 1 of 1)	1640	AT2G04042	-	pseudo
MACS_peak_1765	2	7845588	7845988	74.75	400	258	16	11.51	3.34965e-08	promoter-TSS (AT2G18050.1)	-135	HIS1-3	T27K22.8|T27K22_8|histone H1-3	histone H1-3
MACS_peak_4331	4	16107608	16107919	74.74	311	129	13	11.59	3.35738e-08	TTS (AT4G33490.2)	882	AT4G33480	F17M5.240|F17M5_240	uncharacterized protein
MACS_peak_575	1	10180602	10180973	74.72	371	251	15	13.98	3.37287e-08	TTS (AT1G29140.1)	270	ATS9	REGULATORY PARTICLE NON-ATPASE 6|RPN6|non-ATPase subunit 9	26S proteasome non-ATPase regulatory subunit 9
MACS_peak_2052	2	13252848	13253148	74.71	300	172	14	9.56	3.38065e-08	TTS (AT2G31083.1)	779	CLE5	CLAVATA3/ESR-RELATED 5	protein CLAVATA3/ESR-related 5
MACS_peak_3438	3	20410742	20410989	74.69	247	123	11	10.87	3.39625e-08	TTS (AT3G55080.2)	2580	AT3G55070	-	LisH/CRA/RING-U-box domain-containing protein
MACS_peak_1756	2	7738933	7739480	74.66	318	195	14	11.83	3.41979e-08	promoter-TSS (AT2G17800.2)	-649	ARAC1	ATGP2|ATRAC1|ATROP3|Arabidopsis RAC-like 1|RHO-RELATED GTPASES FROM PLANTS 3|ROP3|T17A5.14|T17A5_14	Rac-like GTP-binding protein ARAC1
MACS_peak_2185	2	15416868	15417186	74.66	547	133	22	8.63	3.41979e-08	promoter-TSS (AT2G36770.1)	-261	AT2G36770	F13K3.17|F13K3_17	UDP-glucosyl transferase 73C4
MACS_peak_827	1	17671540	17671858	74.66	318	85	13	8.6	3.41979e-08	Intergenic	1827	AT1G47946	-	uncharacterized protein
MACS_peak_1590	2	2163111	2163484	74.65	373	124	16	9.89	3.42768e-08	Intergenic	-1059	AT2G05750	T25M19.5|T25M19_5	pseudo
MACS_peak_3170	3	15521314	15521707	74.64	393	109	15	8.89	3.43558e-08	intron (AT3G43610.1, intron 4 of 13)	2576	AT3G43610	-	Spc97 / Spc98 family of spindle pole body (SBP) component
MACS_peak_173	1	2588388	2588760	74.57	372	129	14	10.75	3.4914e-08	promoter-TSS (AT1G08240.1)	49	AT1G08240	51687.TRNA-GLY-1	tRNA
MACS_peak_3816	4	6464590	6464962	74.57	372	119	14	13.98	3.4914e-08	promoter-TSS (AT4G10450.1)	-232	AT4G10450	F7L13.30|F7L13_30	60S ribosomal protein L9-2
MACS_peak_1993	2	12424932	12425386	74.52	454	125	18	11.16	3.53183e-08	exon (AT2G28930.2, exon 2 of 6)	384	PK1B	APK1B|T9I4.1|T9I4_1|protein kinase 1B	protein kinase APK1B
MACS_peak_5126	5	15565245	15565605	74.51	549	231	17	10.75	3.53997e-08	intron (AT5G38880.1, intron 6 of 9)	3769	AT5G38880	K15E6.9|K15E6_9	uncharacterized protein
MACS_peak_4885	5	7934900	7935418	74.51	518	236	18	9.09	3.53997e-08	promoter-TSS (AT5G23535.1)	-242	AT5G23535	-	50S ribosomal protein L24-like protein
MACS_peak_4750	5	5289893	5290442	74.51	516	381	18	9.96	3.53997e-08	promoter-TSS (AT5G16200.1)	34	AT5G16200	T21H19.120|T21H19_120	50S ribosomal protein related protein
MACS_peak_4913	5	8347140	8347656	74.51	360	117	14	10.39	3.53997e-08	promoter-TSS (AT5G24450.1)	378	CID13	CTC-interacting domain 13|T31K7.2|T31K7_2	CTC-interacting domain 13 protein
MACS_peak_727	1	13462143	13462462	74.5	319	193	13	11.83	3.54813e-08	Intergenic	-5972	AT1G36060	F5J5.5|F5J5_5	ethylene-responsive transcription factor ERF055
MACS_peak_5346	5	20133509	20133816	74.45	307	193	14	9.74	3.58922e-08	promoter-TSS (AT5G49610.1)	-537	TAS3b	trans-acting siRNA3B	miscRNA
MACS_peak_5587	5	24318731	24319119	74.39	388	258	16	7.68	3.63915e-08	promoter-TSS (AT5G60460.1)	-990	AT5G60460	MUF9.9|MUF9_9	protein transport protein SEC61 subunit beta
MACS_peak_4800	5	6095258	6095646	74.39	388	245	16	11.95	3.63915e-08	promoter-TSS (AT5G18400.3)	109	AT5G18403	-	defensin-like protein 218
MACS_peak_5592	5	24443562	24443999	74.36	437	259	17	7.68	3.66438e-08	promoter-TSS (AT5G60770.1)	-615	NRT2.4	ARABIDOPSIS THALIANA NITRATE TRANSPORTER 2.4|ATNRT2.4|MAE1.3|MAE1_3|nitrate transporter 2.4	nitrate transporter 2.4
MACS_peak_2683	3	4333201	4333547	74.35	346	203	14	12.95	3.67282e-08	exon (AT3G13340.2, exon 6 of 10)	1618	AT3G13340	-	transducin/WD40 domain-containing protein
MACS_peak_3444	3	20526665	20527019	74.35	311	106	15	9.85	3.67282e-08	promoter-TSS (AT3G55370.3)	-221	OBP3	OBF-binding protein 3|ZINC FINGER PROTEIN OBP3	Dof zinc finger protein DOF3.6
MACS_peak_4969	5	9474567	9474921	74.35	354	258	15	11.51	3.67282e-08	promoter-TSS (AT5G26920.2)	-938	CBP60G	Cam-binding protein 60-like G|F2P16.9|F2P16_9	Cam-binding protein 60-like G
MACS_peak_3437	3	20402439	20402750	74.35	354	139	15	10.63	3.67282e-08	promoter-TSS (AT3G55050.2)	0	AT3G55050	-	putative protein phosphatase 2C 48
MACS_peak_5103	5	15178059	15178358	74.29	299	120	15	9.71	3.72392e-08	exon (AT5G38035.1, exon 1 of 1)	1978	AT5G38035	-	pseudo
MACS_peak_4755	5	5398148	5398412	74.26	264	132	12	11.76	3.74973e-08	promoter-TSS (AT5G16520.1)	-825	AT5G16520	MQK4.27|MQK4_27	uncharacterized protein
MACS_peak_3308	3	18115568	18115878	74.22	310	185	13	8.32	3.78443e-08	exon (AT3G48850.1, exon 2 of 5)	776	PHT3;2	phosphate transporter 3;2	phosphate transporter 3;2
MACS_peak_3620	4	159008	159345	74.21	337	120	14	9.68	3.79315e-08	Intergenic	-1591	CYP86A2	ABERRANT INDUCTION OF TYPE THREE 1|ATT1|A_IG005I10.21|A_IG005I10_21|F5I10.21|F5I10_21|cytochrome P450|family 86|polypeptide 2|subfamily A	cytochrome P450 86A2
MACS_peak_4973	5	9682999	9683453	74.21	454	326	16	12.95	3.79315e-08	promoter-TSS (AT5G27420.1)	-846	CNI1	ATL31|F21A20.130|F21A20_130|carbon/nitrogen insensitive 1	E3 ubiquitin-protein ligase ATL31
MACS_peak_1152	1	24075852	24076165	74.2	313	145	14	9.89	3.80189e-08	exon (AT1G64790.1, exon 22 of 60)	6018	ILA	F13O11.35|F13O11_35|ILITYHIA	protein ILITYHIA
MACS_peak_3071	3	11197622	11197943	74.17	321	193	13	11.83	3.82825e-08	TTS (AT3G29252.1)	1192	AT3G29252	-	pseudo
MACS_peak_224	1	3447894	3448243	74.1	349	214	14	12	3.89045e-08	Intergenic	-1622	ZFP5	T10O24.9|T10O24_9|zinc finger protein 5	zinc finger protein 5
MACS_peak_3166	3	15446104	15446524	74.07	420	287	16	11.03	3.91742e-08	exon (AT3G43546.1, exon 1 of 1)	580	AT3G43546	-	pseudo
MACS_peak_1016	1	21058212	21058644	74.06	432	322	15	9.68	3.92645e-08	promoter-TSS (AT1G56240.1)	-851	PP2-B13	AtPP2-B13|F14G9.15|F14G9_15|phloem protein 2-B13	phloem protein 2-B13
MACS_peak_2350	2	18379202	18379459	74.04	239	119	11	10.73	3.94457e-08	promoter-TSS (AT2G44520.1)	-233	COX10	F4I1.50|F4I1_50|cytochrome c oxidase 10	protoheme IX farnesyltransferase
MACS_peak_1525	2	698148	698387	74.04	257	128	12	11.71	3.94457e-08	TTS (AT2G02570.2)	2649	AT2G02570	T8K22.13|T8K22_13	nucleic acid binding/RNA binding protein
MACS_peak_4091	4	12033511	12033778	73.98	267	133	15	9.58	3.99945e-08	TTS (AT4G22970.2)	3625	AT4G22960	F7H19.140|F7H19_140	uncharacterized protein
MACS_peak_4812	5	6413254	6413630	73.97	484	132	16	10.58	4.00867e-08	promoter-TSS (AT5G19110.1)	-272	AT5G19110	T24G5.10|T24G5_10	Eukaryotic aspartyl protease family protein
MACS_peak_248	1	3880979	3881471	73.97	492	203	16	9.68	4.00867e-08	promoter-TSS (AT1G11550.1)	-304	AT1G11550	51678.TRNA-LEU-1	tRNA
MACS_peak_74	1	970477	970961	73.97	376	135	14	11.83	4.00867e-08	promoter-TSS (AT1G03840.1)	-589	MGP	F21M11.25|F21M11_25|Magpie	zinc finger protein MAGPIE
MACS_peak_4668	5	4056098	4056522	73.94	424	227	15	9.48	4.03645e-08	5' UTR (AT5G12850.1, exon 1 of 2)	123	AT5G12850	T24H18.20|T24H18_20	zinc finger CCCH domain-containing protein 56
MACS_peak_2362	2	18532623	18533234	73.9	611	296	18	14.88	4.0738e-08	Intergenic	-1177	AT2G44930	T13E15.6	uncharacterized protein
MACS_peak_118	1	1539284	1539807	73.89	523	144	20	9.71	4.08319e-08	exon (AT1G05290.1, exon 3 of 4)	1016	AT1G05290	YUP8H12.10|YUP8H12_10	CCT motif-containing protein
MACS_peak_397	1	6728178	6728524	73.89	346	106	14	8.89	4.08319e-08	promoter-TSS (AT1G19430.1)	-311	AT1G19430	F18O14.20|F18O14_20	putative methyltransferase PMT28
MACS_peak_5710	5	26412768	26413000	73.88	232	116	12	8.69	4.09261e-08	intron (AT5G66050.1, intron 6 of 9)	-1227	MIR170	microRNA170	miscRNA
MACS_peak_4753	5	5339508	5339831	73.84	255	127	13	10.83	4.13048e-08	exon (AT5G16300.4, exon 1 of 6)	1551	AT5G16300	MQK4.2|MQK4_2	Vps51/Vps67 family (components of vesicular transport) protein
MACS_peak_4271	4	15275066	15275389	73.84	323	77	13	7.53	4.13048e-08	promoter-TSS (AT4G31500.1)	82	CYP83B1	ALTERED TRYPTOPHAN REGULATION 4|ATR4|CYTOCHROME P450 MONOOXYGENASE 83B1|F3L17.70|F3L17_70|RED ELONGATED 1|RED1|RNT1|RUNT 1|SUPERROOT 2|SUR2|cytochrome P450|family 83|polypeptide 1|subfamily B	cytochrome P450 83B1
[truncated: 3,746 more rows]

## Sheet: GNC_Rep2
Supplemental Dataset S1. Annotation for all the peaks related to GNC and CGA1 binding identified by MACS program
PeakID	Chr	Start	End	Peak Score	length	summit	tags	FE	P-value	Annotation	Distance to TSS	Gene Name	Gene Alias	Gene Description
MACS_peak_1443	2	9608	10328	646.47	720	400	320	9.65	2.25424e-65	promoter-TSS (AT2G01023.1)	-201	AT2G01023	-	uncharacterized protein
MACS_peak_5722	Pt	110291	114390	344.93	4099	974	1970	2.57	3.21366e-35	exon (ATCG01010.1, exon 1 of 1)	297
MACS_peak_3182	3	16790380	16791206	240.04	826	435	42	23.66	9.90832e-25	promoter-TSS (AT3G45740.1)	32	AT3G45740	-	hydrolase family protein / HAD-superfamily protein
MACS_peak_725	1	14040511	14040697	239.11	186	93	18	19.36	1.22744e-24	promoter-TSS (AT1G37007.1)	-314	AT1G37010	T32E20.23|T32E20_23	uncharacterized protein
MACS_peak_2879	3	8409869	8410607	211.62	738	372	37	22.58	6.88652e-22	promoter-TSS (AT3G23450.1)	-195	AT3G23450	-	uncharacterized protein
MACS_peak_841	1	18296312	18296869	204.11	557	137	36	19.7	3.8815e-21	TTS (AT1G49430.1)	3271	LCR16	low-molecular-weight cysteine-rich 16	low-molecular-weight cysteine-rich 16
MACS_peak_1996	2	12893539	12894032	202.62	493	236	31	23.62	5.47016e-21	Intergenic	-1249	AT2G30220	T9D9.3|T9D9_3	GDSL-like Lipase/Acylhydrolase family protein
MACS_peak_4964	5	9820561	9821034	201.34	473	375	30	19.04	7.34514e-21	exon (AT5G27730.1, exon 3 of 13)	549	AT5G27730	T1G16.60|T1G16_60	uncharacterized protein
MACS_peak_5015	5	12607296	12607555	196.73	259	129	24	19.7	2.12324e-20	promoter-TSS (AT5G33380.1)	-384	AT5G33380	F19N2.100|F19N2_100	pseudo
MACS_peak_1902	2	11338872	11339066	192.29	194	97	16	17.2	5.90201e-20	promoter-TSS (AT2G26660.1)	37	SPX2	ARABIDOPSIS THALIANA SPX DOMAIN GENE 2|ATSPX2|F18A8.3|F18A8_3|SPX domain gene 2	SPX domain-containing protein 2
MACS_peak_2990	3	10513242	10514058	188.47	816	283	36	16.13	1.42233e-19	TTS (AT3G28190.1)	1112	AT3G28193	-	uncharacterized protein
MACS_peak_2146	2	15250164	15250537	187.79	373	148	27	17.41	1.66341e-19	intron (AT2G36370.1, intron 10 of 18)	2558	AT2G36370	F2H17.2|F2H17_2	BTB/POZ domain-containing protein FBL11
MACS_peak_1407	1	29575701	29576425	187.16	724	390	34	17.2	1.92309e-19	promoter-TSS (AT1G78620.2)	107	emb1473	T30F21.4|T30F21_4|embryo defective 1473	50S ribosomal protein L13
MACS_peak_2575	3	3127597	3128619	186.64	1022	473	41	14.04	2.1677e-19	Intergenic	-1964	AT3G10120	-	uncharacterized protein
MACS_peak_4290	4	16021658	16022478	186.14	820	282	38	15.1	2.4322e-19	promoter-TSS (AT4G33220.1)	-371	PME44	A. THALIANA PECTIN METHYLESTERASE 44|ATPME44|F4I10.150|F4I10_150|pectin methylesterase 44	pectinesterase 44
MACS_peak_3800	4	7193840	7194028	185.3	188	94	16	16.05	2.95121e-19	exon (AT4G12000.1, exon 3 of 4)	1218	AT4G12000	F16J13.70|F16J13_70	SNARE associated Golgi family protein
MACS_peak_1383	1	29006827	29007473	183.96	646	290	32	20.43	4.01791e-19	Intergenic	-2059	AT1G77200	T14N5.6|T14N5_6	ERF/AP2 transcription factor family protein DREB A-4
MACS_peak_3400	2	18810904	18811295	181.37	391	142	17	20.16	6.43335e-19	promoter-TSS (AT2G45660.1)	-58	AGL20	AGAMOUS-like 20|ATSOC1|F17K2.19|MADS-BOX PROTEIN AGL20|SOC1|SUPPRESSOR OF OVEREXPRESSION OF CO 1	MADS-box protein SOC1
MACS_peak_4515	5	1553142	1554115	180.31	973	267	38	13.98	9.31108e-19	TTS (AT5G05240.1)	2241	AT5G05230	K18I23.3|K18I23_3	U-box domain-containing protein 62
MACS_peak_4417	4	18259007	18259580	180.17	573	426	30	18.28	9.61612e-19	promoter-TSS (AT4G39210.1)	-315	APL3	T22F8.110|T22F8_110	glucose-1-phosphate adenylyltransferase large subunit 3
MACS_peak_1920	2	11601621	11602587	179.58	966	638	43	10.67	1.10154e-18	intron (AT2G27150.1, intron 1 of 9)	350	AAO3	ABSCISIC ALDEHYDE OXIDASE 3|AOdelta|Aldehyde oxidase delta|Arabidopsis thaliana aldehyde oxidase 3|At-AO3|AtAAO3|F20F1.2|F20F1_2|abscisic aldehyde oxidase 3	abscisic-aldehyde oxidase
MACS_peak_2163	2	15547095	15547835	178.84	740	344	35	16.44	1.30617e-18	intron (AT2G37020.1, intron 3 of 6)	952	AT2G37020	T1J8.20|T1J8_20	translin family protein
MACS_peak_4031	4	11645863	11646747	176.87	884	598	38	13.35	2.05589e-18	3' UTR (AT4G21960.1, exon 4 of 4)	2087	AT4G21950	F1N20.4	uncharacterized protein
MACS_peak_3349	3	19535584	19536481	176.66	897	755	40	13.01	2.15774e-18	TTS (AT3G52710.1)	1448	AT3G52710	-	uncharacterized protein
MACS_peak_227	1	3948141	3948302	176.46	161	80	13	13.34	2.25944e-18	promoter-TSS (AT1G11710.1)	-492	AT1G11710	F25C20.14|F25C20_14	pentatricopeptide repeat-containing protein
MACS_peak_3750	4	6029617	6029973	171.24	356	147	24	15.93	7.51623e-18	promoter-TSS (AT4G09530.1)	-71	AT4G09530	T15G18.50|T15G18_50	SAUR-like auxin-responsive protein
MACS_peak_3921	4	9813180	9813937	171.12	757	631	35	12.14	7.72681e-18	exon (AT4G17610.1, exon 5 of 35)	1351	AT4G17610	DL4840C|FCAALL.71	tRNA/rRNA methyltransferase (SpoU) family protein
MACS_peak_5309	5	19611381	19611782	170.83	401	258	25	21.51	8.26038e-18	promoter-TSS (AT5G48390.1)	-480	ATZIP4	MJE7.2|MJE7_2	ZIP4-like protein
MACS_peak_2834	3	7703835	7703993	169.87	158	79	12	12.9	1.03039e-17	promoter-TSS (AT3G21865.1)	-529	PEX22	peroxin 22	peroxisome biogenesis protein 22
MACS_peak_3257	3	17964075	17964243	169.87	168	84	13	13.98	1.03039e-17	intron (AT3G48500.2, intron 7 of 10)	1955	PDE312	PIGMENT DEFECTIVE 312|PLASTID TRANSCRIPTIONALLY ACTIVE 10|PTAC10	RNA binding protein PDE312
MACS_peak_31	1	515674	515846	169.62	172	86	15	11.61	1.09144e-17	promoter-TSS (AT1G02475.1)	266	AT1G02480	51953.TRNA-PHE-1	tRNA
MACS_peak_5253	5	18462203	18463000	169.55	797	680	39	10.83	1.10917e-17	intron (AT5G45550.1, intron 1 of 6)	440	AT5G45550	MFC19.22|MFC19_22	maintenance of ploidy protein MOB1
MACS_peak_3365	3	19898304	19898850	169.18	546	313	30	15.88	1.20781e-17	TTS (AT3G53690.1)	-1165	AT3G53680	-	Acyl-CoA N-acyltransferase with RING/FYVE/PHD-type zinc finger domain-containing protein
MACS_peak_3907	4	9505694	9506424	168.69	382	268	25	18.06	1.35207e-17	promoter-TSS (AT4G16890.1)	-604	SNC1	BAL|BALL|CONSTITUTIVE 1|DL4475C|FCAALL.51|SUPPRESSOR OF NPR1-1	protein SUPPRESSOR OF npr1-1, CONSTITUTIVE 1
MACS_peak_3785	4	6781066	6781448	168.69	730	469	32	13.98	1.35207e-17	intron (AT4G11130.1, intron 1 of 3)	735	RDR2	RNA-dependent RNA polymerase 2|SILENCING MOVEMENT DEFICIENT 1|SMD1|T22B4.110|T22B4_110	RNA-dependent RNA polymerase 2
MACS_peak_5285	5	19198640	19199299	168.25	659	288	32	15.48	1.49624e-17	exon (AT5G47300.1, exon 1 of 1)	845	AT5G47300	MQL5.16|MQL5_16	putative F-box protein
MACS_peak_4843	5	7288091	7289049	166.5	958	275	36	13.98	2.23872e-17	exon (AT5G22020.1, exon 2 of 3)	912	AT5G22020	-	strictosidine synthase family protein
MACS_peak_123	1	1916025	1916609	165.95	584	430	31	17.15	2.54097e-17	promoter-TSS (AT1G06265.2)	-39	AT1G06265	-	ncRNA
MACS_peak_5300	5	19522464	19523116	164.89	652	264	30	18.28	3.2434e-17	exon (AT5G48150.2, exon 4 of 4)	1863	PAT1	MIF21.4|MIF21_4|phytochrome a signal transduction 1	GRAS family transcription factor
MACS_peak_3619	4	1044531	1045212	164.68	681	285	31	19.79	3.40408e-17	Intergenic	2121	SAG21	Arabidopsis thaliana late embryogenensis abundant like 5|AtLEA5|T14P8.2|T14P8_2|senescence-associated gene 21	senescence-associated protein SAG21
MACS_peak_906	1	19617207	19617379	163.48	172	86	13	13.04	4.48745e-17	TTS (AT1G52680.1)	279	AT1G52670	F6D8.11|F6D8_11	Single hybrid motif superfamily protein
MACS_peak_1746	2	8023920	8024536	162.58	616	319	29	18.28	5.52077e-17	Intergenic	-2806	OFP7	ARABIDOPSIS THALIANA OVATE FAMILY PROTEIN 7|ATOFP7|F24H14.15|F24H14_15|ovate family protein 7	ovate family protein 7
MACS_peak_2305	2	18120315	18120819	161.75	504	134	31	14.29	6.68344e-17	intron (AT2G43710.2, intron 1 of 2)	605	SSI2	F18O19.18|FAB2|FATTY ACID BIOSYNTHESIS 2	acyl-[acyl-carrier-protein] desaturase
MACS_peak_3561	3	23362403	23363148	161.33	745	403	32	20.67	7.36207e-17	Intergenic	-1087	AT3G63233	-	uncharacterized protein
MACS_peak_650	1	12064982	12065899	160.91	917	625	40	14.34	8.10961e-17	exon (AT1G33260.2, exon 2 of 2)	932	AT1G33260	T16O9.6|T16O9_6	probable receptor-like protein kinase
MACS_peak_426	1	7347089	7347575	160.8	486	119	26	22.58	8.31764e-17	TTS (AT1G21010.1)	1176	AT1G21010	F9H16.19|F9H16_19	uncharacterized protein
MACS_peak_521	1	9267017	9267779	160.65	762	295	37	15.48	8.60994e-17	Intergenic	2994	AT1G26773	-	uncharacterized protein
MACS_peak_1504	2	1115710	1115921	160.15	211	105	16	15.48	9.66051e-17	exon (AT2G03667.1, exon 7 of 14)	1689	AT2G03667	-	asparagine synthase
MACS_peak_2604	3	3658194	3658965	159.38	771	434	36	17.24	1.15345e-16	Intergenic	-1797	AT3G11590	-	uncharacterized protein
MACS_peak_424	1	7326628	7326807	158.93	179	89	13	13.98	1.27938e-16	exon (AT1G20980.1, exon 3 of 10)	2130	SPL14	ATSPL14|F9H16.3|F9H16_3|FBR6|SPL1R2|SQUAMOSA PROMOTER BINDING PROTEIN-LIKE 14|squamosa promoter binding protein-like 14	squamosa promoter binding-like protein 14
MACS_peak_2457	3	649423	649696	158.93	273	136	20	21.51	1.27938e-16	promoter-TSS (AT3G02910.1)	-254	AT3G02910	F13E7.14|F13E7_14	AIG2-like (avirulence induced gene) family protein
MACS_peak_5119	5	15835135	15835315	158.93	180	90	13	13.98	1.27938e-16	promoter-TSS (AT5G39540.1)	-805	AT5G39540	MIJ24.2|MIJ24_2	F-box associated ubiquitination effector family protein
MACS_peak_2565	3	2929375	2930056	158.37	681	292	30	15.93	1.45546e-16	exon (AT3G09540.1, exon 3 of 5)	1512	AT3G09540	-	pectin lyase-like superfamily protein
MACS_peak_2902	3	8869702	8870229	157.4	527	353	27	14.47	1.8197e-16	intron (AT3G24430.1, intron 8 of 13)	2235	HCF101	HIGH-CHLOROPHYLL-FLUORESCENCE 101	protein high chlorophyll fluorescence 101
MACS_peak_948	1	20349244	20349666	157.3	422	273	26	14.44	1.86209e-16	promoter-TSS (AT1G54490.1)	-736	XRN4	5'-3' EXORIBONUCLEASE|ACC INSENSITIVE 1|AIN1|ATXRN4|EIN5|ETHYLENE INSENSITIVE 5|EXORIBONUCLEASE 4|F20D21.30|F20D21_30|exoribonuclease 4	5'-3' exoribonuclease 4
MACS_peak_3727	4	5314487	5315346	156.77	859	497	33	10.75	2.10378e-16	promoter-TSS (AT4G08390.4)	12	SAPX	STROMAL ASCORBATE PEROXIDASE|T28D5.80|T28D5_80|stromal ascorbate peroxidase	L-ascorbate peroxidase S
MACS_peak_748	1	16277728	16278592	156.05	864	729	33	10.75	2.48313e-16	exon (AT1G43190.2, exon 2 of 15)	453	PTB3	F1I21.14|F1I21_14|polypyrimidine tract-binding protein 3	polypyrimidine tract-binding protein 3
MACS_peak_910	1	19699748	19700505	155.83	757	441	31	13.98	2.61216e-16	Intergenic	-1645	NAC019	ANAC019|F14G24.16|F14G24_16|NAC domain containing protein 19	NAC domain-containing protein 19
MACS_peak_2292	2	17696583	17696789	155.47	206	103	15	15.51	2.83792e-16	promoter-TSS (AT2G42490.1)	-833	AT2G42490	MHK10.21|MHK10_21	copper amine oxidase family protein
MACS_peak_2147	2	15272528	15273015	155.35	487	289	27	13.12	2.91743e-16	promoter-TSS (AT2G36402.1)	51	GRF3	AtGRF3|F1O11.3|F1O11_3|growth-regulating factor 3	growth-regulating factor 3
MACS_peak_2508	3	1686728	1687233	154.53	505	241	28	18.65	3.52371e-16	exon (AT3G05710.1, exon 7 of 8)	1978	SYP43	ATSYP43|F18C1.2|F18C1_2|syntaxin of plants 43	syntaxin-43
MACS_peak_127	1	2014294	2014999	153	705	480	30	13.65	5.01187e-16	exon (AT1G06580.1, exon 1 of 1)	-1102	PDS1	4-HYDROXYPHENYLPYRUVATE DIOXYGENASE|F12K11.9|F12K11_9|HPD|P-HYDROXYPHENYLPYRUVATE DIOXYGENASE|phytoene desaturation 1	4-hydroxyphenylpyruvate dioxygenase
MACS_peak_4337	4	16765637	16766276	152.65	639	121	33	13.15	5.4325e-16	intron (AT4G35240.1, intron 1 of 5)	1130	AT4G35240	F23E12.200|F23E12_200	uncharacterized protein
MACS_peak_5281	5	19117365	19117586	152.42	221	110	18	14.34	5.72796e-16	exon (AT5G47060.1, exon 2 of 2)	688	AT5G47060	MQD22.20|MQD22_20	uncharacterized protein
MACS_peak_4207	4	14742549	14743369	151.88	820	145	35	10.48	6.48634e-16	exon (AT4G30150.1, exon 2 of 10)	507	AT4G30150	F6G3.180|F6G3_180	uncharacterized protein
MACS_peak_4626	5	3607959	3608158	151.49	199	99	15	13.19	7.09578e-16	exon (AT5G11310.1, exon 2 of 2)	1657	AT5G11310	F2I11.200|F2I11_200	pentatricopeptide repeat-containing protein
MACS_peak_3304	3	18705486	18706123	151.36	637	492	29	14.1	7.31139e-16	intron (AT3G50400.1, intron 3 of 4)	1040	AT3G50400	-	GDSL esterase/lipase
MACS_peak_4004	4	11240699	11241463	150.18	764	398	32	9.67	9.59401e-16	promoter-TSS (AT4G21060.2)	351	AT4G21060	T13K14.220|T13K14_220	galactosyltransferase family protein
MACS_peak_1705	2	7600037	7600616	149.83	579	293	29	16.25	1.03992e-15	exon (AT2G17490.1, exon 1 of 1)	1794	AT2G17490	MJB20.5|MJB20_5	pseudo
MACS_peak_5620	5	25420410	25420610	149.71	200	100	16	12.38	1.06905e-15	intron (AT5G63490.1, intron 7 of 14)	1674	AT5G63490	MLE2.12|MLE2_12	CBS / octicosapeptide/Phox/Bemp1 domain-containing protein
MACS_peak_1226	1	26193451	26193906	149.55	455	128	25	19.77	1.10917e-15	promoter-TSS (AT1G69630.1)	-505	AT1G69630	F24J1.28	F-box/LRR-repeat protein 13
MACS_peak_209	1	3559631	3560272	149.38	641	326	28	16.13	1.15345e-15	exon (AT1G10710.1, exon 6 of 10)	1594	PHS1	POOR HOMOLOGOUS SYNAPSIS 1|T16B5.15	poor homologous synapsis 1
MACS_peak_1488	2	832356	832723	149.2	367	140	24	19.35	1.20226e-15	promoter-TSS (AT2G02860.1)	-85	SUT2	ARABIDOPSIS THALIANA SUCROSE TRANSPORTER 3|ATSUC3|ATSUT2|SUC3|SUCROSE TRANSPORTER 3|T17M13.3|T17M13_3|sucrose transporter 2	sucrose transport protein SUC3
MACS_peak_706	1	13470487	13470976	149.14	489	268	25	17.99	1.21899e-15	5' UTR (AT1G36070.2, exon 1 of 10)	167	AT1G36070	F5J5.6|F5J5_6	transducin/WD-40 repeat-containing protein
MACS_peak_4311	4	16311804	16312393	148.91	589	270	30	12.7	1.28529e-15	TTS (AT4G34050.2)	1284	CCoAOMT1	F28A23.190|F28A23_190|caffeoyl coenzyme A O-methyltransferase 1	putative caffeoyl-CoA O-methyltransferase
MACS_peak_71	1	1029093	1030131	148.37	1038	768	42	9.03	1.45546e-15	promoter-TSS (AT1G04000.1)	-493	AT1G04000	F21M11.6|F21M11_6	uncharacterized protein
MACS_peak_1330	1	28109091	28109364	148.18	273	136	19	20.43	1.52055e-15	exon (AT1G74810.1, exon 4 of 13)	754	BOR5	F9E10.34|F9E10_34	boron transporter 5
MACS_peak_3870	4	8520019	8520187	148.18	168	84	12	12.9	1.52055e-15	promoter-TSS (AT4G14890.1)	360	OASA1	ATCYS-3A|CYTACS1|DL3480C|FCAALL.34|O-ACETHYLSERINE SULFHYDRYLASE|O-ACETYLSERINE (THIOL)LYASE|O-acetylserine (thiol) lyase (OAS-TL) isoform A1|OLD3|ONSET OF LEAF DEATH 3	O-acetylserine (thiol) lyase (OAS-TL) isoform A1
MACS_peak_4663	5	4372673	4372829	148.18	156	78	11	11.83	1.52055e-15	TTS (AT5G13590.1)	2059	AT5G13580	T6I14.7	ABC transporter G family member 6
MACS_peak_1543	2	1845504	1845785	147.96	281	140	22	18.6	1.59956e-15	exon (AT2G05120.2, exon 4 of 8)	1213	AT2G05120	F5G3.2|F5G3_2	nucleoporin, Nup133/Nup155-like protein
MACS_peak_4383	4	17616542	17617179	147.71	637	465	30	11.78	1.69434e-15	3' UTR (AT4G37470.1, exon 2 of 2)	-1085	SRFR1	F6G17.110|F6G17_110|SUPPRESSOR OF RPS4-RLD 1	suppressor of RPS4-RLD 1
MACS_peak_1080	1	23325518	23325740	147.08	222	111	18	13.54	1.95884e-15	exon (AT1G62970.1, exon 1 of 1)	2312	AT1G62970	F16P17.12|F16P17_12	chaperone DnaJ-domain containing protein
MACS_peak_1495	2	969736	970395	146.37	659	376	28	13.98	2.30675e-15	promoter-TSS (AT2G03210.1)	-48	FUT2	ATFUT2|T18E12.12|T18E12_12|fucosyltransferase 2	fucosyltransferase 2
MACS_peak_4548	5	2194575	2194912	146.2	337	123	22	16.27	2.39883e-15	exon (AT5G07060.1, exon 4 of 4)	1128	AT5G07060	MOJ9.23|MOJ9_23	MOS4-associated complex subunit 5C
MACS_peak_3276	3	18248101	18248429	145.35	328	214	21	17.57	2.91743e-15	Intergenic	-1511	AT3G49220	-	putative pectinesterase/pectinesterase inhibitor 34
MACS_peak_647	1	12030364	12030596	145.27	232	116	18	14.77	2.97167e-15	promoter-TSS (AT1G33180.1)	-105	AT1G33180	-	pseudo
MACS_peak_2149	2	15317760	15318116	144.83	356	145	22	16.93	3.28852e-15	promoter-TSS (AT2G36500.1)	-90	AT2G36500	F1O11.13|F1O11_13	CBS / octicosapeptide/Phox/Bemp1 domain-containing protein
MACS_peak_5196	5	17419826	17420211	144.71	385	263	22	13.98	3.38065e-15	TTS (AT5G43380.1)	1963	TOPP6	type one serine/threonine protein phosphatase 6	type one serine/threonine protein phosphatase 6
MACS_peak_137	1	2241064	2241267	144.58	203	101	14	14.42	3.48337e-15	TTS (AT1G07280.2)	2936	AT1G07280	F22G5.38|F22G5_38	tetratricopeptide repeat-containing protein-like protein
MACS_peak_3600	4	623538	624186	144.57	648	511	29	16.39	3.4914e-15	TTS (AT4G01460.1)	1988	TIP1;3	ATTIP1.3|F11O4.1|F11O4_1|GAMMA-TIP3|tonoplast intrinsic protein 1;3	aquaporin TIP1-3
MACS_peak_3389	3	20262288	20263183	144.5	895	545	33	13.19	3.54813e-15	intron (AT3G54740.1, intron 1 of 4)	345	AT3G54740	-	uncharacterized protein
MACS_peak_2874	3	8265227	8265702	144.31	475	358	24	13.98	3.70681e-15	promoter-TSS (AT3G23165.1)	-405	LCR42	low-molecular-weight cysteine-rich 42	low-molecular-weight cysteine-rich 42
MACS_peak_287	1	5032428	5032629	144.26	201	100	14	14.36	3.74973e-15	TTS (AT1G14650.2)	3919	NHX8	ATNHX8|F10B6.1|F10B6_1|Na+/H+ exchanger 8|SODIUM HYDROGEN EXCHANGER 8	sodium/hydrogen exchanger 8
MACS_peak_3670	4	2536706	2537253	144.15	547	330	27	14.2	3.84592e-15	promoter-TSS (AT4G04970.1)	-59	GSL1	ATGSL01|ATGSL1|GLUCAN SYNTHASE LIKE 1|GLUCAN SYNTHASE LIKE-1|GSL01|T32N4.8|T32N4_8|glucan synthase-like 1	glucan synthase-like 1
MACS_peak_5215	5	17802319	17802842	144.07	523	245	25	17.2	3.91742e-15	intron (AT5G44200.2, intron 6 of 8)	1484	CBP20	ATCBP20|CAP-binding protein 20|MLN1.12|MLN1_12	nuclear cap-binding protein subunit 20
MACS_peak_1660	2	6894311	6894884	143.8	573	461	26	12.9	4.16869e-15	TTS (AT2G15830.1)	480	AT2G15830	F19G14.17|F19G14_17	uncharacterized protein
MACS_peak_3225	3	17466601	17467126	143.7	525	127	25	17.2	4.2658e-15	exon (AT3G47400.1, exon 2 of 3)	1274	AT3G47400	-	Probable pectinesterase/pectinesterase inhibitor 33
MACS_peak_5380	5	21464729	21464889	143.69	160	80	12	10.83	4.27563e-15	exon (AT5G52920.1, exon 4 of 12)	1271	PKP-BETA1	MXC20.15|MXC20_15|PKP1|PKP2|PLASTIDIAL PYRUVATE KINASE 1|PLASTIDIAL PYRUVATE KINASE 2|plastidic pyruvate kinase beta subunit 1	plastidial pyruvate kinase 2
MACS_peak_2359	2	18878793	18879546	143.16	753	557	32	14.41	4.83059e-15	exon (AT2G45880.1, exon 9 of 11)	3276	AT2G45870	F4I18.15	Bestrophin-like protein
MACS_peak_2217	2	16292702	16293436	142.84	734	110	33	10.67	5.19996e-15	intron (AT2G39010.1, intron 2 of 3)	1592	PIP2E	PIP2;6|PLASMA MEMBRANE INTRINSIC PROTEIN 2;6|T7F6.18|T7F6_18|plasma membrane intrinsic protein 2E	plasma membrane intrinsic protein 2E
MACS_peak_4751	5	5458867	5459460	142.54	593	294	31	14.29	5.57186e-15	exon (AT5G16630.1, exon 13 of 13)	-1812	AT5G16640	MTG13.9|MTG13_9	pentatricopeptide repeat-containing protein
MACS_peak_3289	3	18418728	18419543	142.43	815	461	32	11.61	5.71479e-15	promoter-TSS (AT3G49668.1)	-858	AT3G49668	-	ncRNA
MACS_peak_1148	1	24828372	24828560	142.4	188	94	13	13.04	5.7544e-15	promoter-TSS (AT1G66550.2)	-36	WRKY67	ATWRKY67|F28G11.3|F28G11_3|WRKY DNA-binding protein 67	putative WRKY transcription factor 67
MACS_peak_2822	3	7493470	7494052	142.21	582	283	26	20.43	6.01174e-15	exon (AT3G21300.1, exon 10 of 10)	2528	AT3G21300	-	RNA methyltransferase family protein
MACS_peak_2139	2	15167924	15168291	142.07	367	184	26	12.86	6.20869e-15	promoter-TSS (AT2G36140.1)	-433	AT2G36145	-	uncharacterized protein
MACS_peak_2075	2	14036776	14037101	141.95	325	194	22	12.32	6.38263e-15	promoter-TSS (AT2G33090.1)	-978	AT2G33090	F25I18.17|F25I18_17	transcription elongation factor (TFIIS) family protein
MACS_peak_2667	3	4615794	4616483	141.73	689	551	31	12.15	6.71429e-15	Intergenic	-1291	APG12B	APG12|AUTOPHAGY 12|AUTOPHAGY 12 B	ubiquitin-like protein ATG12B
MACS_peak_5002	5	11058961	11059449	141.72	488	243	24	16.13	6.72977e-15	TTS (AT5G29026.1)	1419	AT5G29026	-	pseudo
MACS_peak_383	1	6754587	6754760	141.48	173	86	12	11.9	7.11214e-15	promoter-TSS (AT1G19490.1)	-675	AT1G19490	F18O14.41	basic-leucine zipper transcription factor family protein
MACS_peak_1336	1	28184942	28185533	140.65	591	339	26	20.43	8.60994e-15	promoter-TSS (AT1G75080.1)	-266	BZR1	BRASSINAZOLE-RESISTANT 1|F9E10.7|F9E10_7	brassinazole-resistant 1 protein
MACS_peak_1356	1	28533948	28534527	140.3	579	463	26	14.7	9.33254e-15	promoter-TSS (AT1G76020.1)	440	AT1G76030	VHA-B1	V-type proton ATPase subunit B1
MACS_peak_2483	3	1256497	1257198	140.29	701	357	29	17.05	9.35406e-15	promoter-TSS (AT3G04620.1)	21	AT3G04620	F7O18.10|F7O18_10	DUO1-activated nucleic acid binding protein
MACS_peak_1977	2	12637847	12638316	139.94	469	163	24	15.22	1.01391e-14	promoter-TSS (AT2G29525.1)	146	AT2G29520	42492.TRNA-VAL-1	tRNA
MACS_peak_5373	5	21336591	21337336	139.88	745	609	29	12.75	1.02802e-14	promoter-TSS (AT5G52570.2)	38	BETA-OHASE 2	B2|BCH2|BETA CAROTENOID HYDROXYLASE 2|CHY2|F6N7.5|F6N7_5|FERREDOXIN-DEPENDENT DIIRON OXYGENASE|beta-carotene hydroxylase 2	beta-carotene hydroxylase 2
MACS_peak_2456	3	646379	646915	139.82	536	131	26	13.54	1.04232e-14	TTS (AT3G02890.1)	837	AT3G02900	F13E7.15|F13E7_15	uncharacterized protein
MACS_peak_4698	5	4852552	4853604	139.71	1052	478	40	11.81	1.06905e-14	promoter-TSS (AT5G14995.1)	-335	AT5G14995	-	ECA1 gametogenesis related family protein
MACS_peak_1661	2	6906472	6906696	139.39	224	112	16	15.48	1.1508e-14	exon (AT2G15860.1, exon 8 of 9)	2845	AT2G15860	F19G14.14|F19G14_14	uncharacterized protein
MACS_peak_1869	2	10500436	10501035	139.29	599	266	26	12.9	1.17761e-14	intron (AT2G24690.1, intron 7 of 10)	2009	AT2G24683	-	uncharacterized protein
MACS_peak_2350	2	18806327	18806736	139.14	409	308	23	16.44	1.21899e-14	TTS (AT2G45650.1)	2182	AGL6	AGAMOUS-like 6|F17K2.18	agamous-like MADS-box protein AGL6
MACS_peak_2636	3	4234540	4234995	139.07	455	120	23	15.05	1.2388e-14	promoter-TSS (AT3G13170.1)	-576	ATSPO11-1	SPO11-1	meiotic recombination protein SPO11-1
MACS_peak_4371	4	17351438	17351877	139.03	439	294	24	11.28	1.25026e-14	5' UTR (AT4G36840.1, exon 1 of 1)	305	AT4G36840	AP22.62|AP22_62	galactose oxidase/kelch motif-containing protein
MACS_peak_2785	3	6794971	6795722	138.63	751	468	31	15.66	1.37088e-14	TTS (AT3G19560.1)	2036	AT3G19560	-	putative F-box protein
MACS_peak_549	1	9777688	9778275	138.51	587	126	26	13.59	1.40929e-14	promoter-TSS (AT1G28050.1)	-172	AT1G28050	F13K9.15|F13K9_15	B-box type zinc finger protein 13
MACS_peak_1339	1	28218054	28218759	138.1	705	560	30	11.98	1.54882e-14	promoter-TSS (AT1G75190.1)	-77	AT1G75180	F22H5.9|F22H5_9	Erythronate-4-phosphate dehydrogenase family protein
MACS_peak_47	1	782677	783265	137.95	588	234	26	11.46	1.60325e-14	promoter-TSS (AT1G03210.1)	23	AT1G03210	F15K9.19|F15K9_19	Phenazine biosynthesis PhzC/PhzF protein
MACS_peak_2788	3	6838509	6839018	137.7	509	145	24	17.2	1.69824e-14	Intergenic	-1517	AT3G19680	-	uncharacterized protein
MACS_peak_783	1	17202274	17202439	137.64	165	82	11	11.83	1.72187e-14	TTS (AT1G46048.1)	208	AT1G46048	F2G19.36	pseudo
MACS_peak_1798	2	9016188	9016470	137.64	196	98	13	13.98	1.72187e-14	exon (AT2G20990.1, exon 7 of 11)	1767	SYTA	ARABIDOPSIS THALIANA SYNAPTOTAGMIN A|ATSYTA|F26H11.25|NTMC2T1.1|NTMC2TYPE1.1|SYNAPTOTAGMIN 1|SYT1|synaptotagmin A	synaptotagmin A
MACS_peak_4605	5	3213645	3213906	137.64	282	141	19	20.43	1.72187e-14	intron (AT5G10240.2, intron 10 of 13)	-1353	AT5G10235	67608.TRNA-ARG-1|67609.TRNA-ARG-1	tRNA
MACS_peak_5570	5	24567635	24567804	137.64	243	121	16	17.2	1.72187e-14	intron (AT5G61060.1, intron 10 of 12)	-1105	AT5G61050	MAF19.6|MAF19_6	histone deacetylase-like protein
MACS_peak_3883	4	8798688	8798931	137.64	261	130	17	18.28	1.72187e-14	Intergenic	-4517	AT4G15390	DL3740C|FCAALL.282	HXXXD-type acyl-transferase family protein
MACS_peak_1754	2	8138783	8138979	137.64	192	96	13	13.98	1.72187e-14	promoter-TSS (AT2G18780.1)	-763	AT2G18780	MSF3.16|MSF3_16	F-box protein
MACS_peak_4850	5	7455876	7456068	137.64	169	84	11	11.83	1.72187e-14	intron (AT5G22480.1, intron 2 of 16)	713	AT5G22480	MQJ16.2|MQJ16_2	ZPR1 zinc-finger domain protein
MACS_peak_2697	3	5118181	5118367	137.06	186	93	13	12.23	1.96789e-14	TTS (AT3G15190.1)	786	AT3G15200	-	pentatricopeptide repeat-containing protein
MACS_peak_3154	3	16321832	16322128	136.56	296	146	19	18.28	2.208e-14	intron (AT3G44780.1, intron 3 of 3)	624	AT3G44780	-	peptidase-C1 family protein-like protein
MACS_peak_5223	5	17989376	17989944	136.55	568	449	31	10.98	2.21309e-14	promoter-TSS (AT5G44600.1)	-201	AT5G44600	K15C23.4|K15C23_4	S-adenosyl-L-methionine-dependent methyltransferase domain-containing protein
MACS_peak_4112	4	12790998	12791451	136.51	453	261	25	12.94	2.23357e-14	intron (AT4G24820.2, intron 5 of 8)	-1434	AT4G24810	F6I7.20|F6I7_20	protein kinase family protein
MACS_peak_1779	2	8603368	8603549	136.49	181	90	13	12.14	2.24388e-14	exon (AT2G19920.1, exon 14 of 18)	-2702	AT2G19910	F6F22.6|F6F22_6	probable RNA-dependent RNA polymerase 3
MACS_peak_3097	3	14752705	14753159	136.35	454	118	23	13.54	2.31739e-14	exon (AT3G42660.1, exon 3 of 12)	1652	AT3G42660	-	transducin family protein / WD-40 repeat family protein
MACS_peak_669	1	12497732	12498111	136.31	379	142	21	16.13	2.33884e-14	promoter-TSS (AT1G34290.1)	-78	RLP5	AtRLP5|F23M19.6|F23M19_6|receptor like protein 5	receptor like protein 5
MACS_peak_4175	4	14002019	14002555	136.27	536	392	26	20.55	2.36048e-14	promoter-TSS (AT4G28250.1)	-218	EXPB3	ATEXPB3|ATHEXP BETA 1.6|F26K10.130|F26K10_130|expansin B3	expansin B3
MACS_peak_1294	1	27308050	27308708	135.67	658	262	29	11.74	2.71019e-14	promoter-TSS (AT1G72520.1)	-136	AT1G72520	T10D10.1|T10D10_1	lipoxygenase 4
MACS_peak_947	1	20344758	20344950	135.43	192	96	13	13.59	2.86418e-14	exon (AT1G54470.2, exon 1 of 7)	153	RPP27	F20D21.44|F20D21_44|resistance to Peronospora parasitica 27	resistance to Peronospora parasitica 27
MACS_peak_2133	2	15137898	15138469	135.43	571	356	25	21.51	2.86418e-14	promoter-TSS (AT2G36053.1)	-812	AT2G36053	-	uncharacterized protein
MACS_peak_1532	2	1645449	1645611	135.13	162	81	11	11.46	3.06902e-14	exon (AT2G04690.1, exon 3 of 6)	1033	AT2G04690	F28I8.27|F28I8_27	Pyridoxamine 5'-phosphate oxidase family protein
MACS_peak_301	1	5223045	5223474	135.06	429	287	22	11.83	3.11889e-14	TTS (AT1G15170.1)	861	AT1G15175	-	ncRNA
MACS_peak_276	1	4755463	4755634	134.8	171	85	12	10.98	3.31131e-14	promoter-TSS (AT1G13900.1)	31	AT1G13900	F16A14.11|F16A14_11	putative inactive purple acid phosphatase 2
MACS_peak_1866	2	10421022	10421547	134.77	525	115	24	12.9	3.33426e-14	promoter-TSS (AT2G24530.1)	-556	AT2G24530	F25P17.17|F25P17_17	uncharacterized protein
MACS_peak_2530	3	2286064	2286521	134.69	457	346	23	15.45	3.39625e-14	promoter-TSS (AT3G07180.2)	691	AT3G07185	60248.TRNA-LYS-1	tRNA
MACS_peak_1932	2	11897313	11897899	134.49	586	449	26	14.04	3.55631e-14	promoter-TSS (AT2G27940.1)	-336	AT2G27940	T1E2.14|T1E2_14	RING-H2 finger protein ATL57
MACS_peak_2226	2	16547132	16547848	133.98	716	176	30	15.48	3.99945e-14	Intergenic	-1906	EXPA4	ATEXP4|ATEXPA4|ATHEXP ALPHA 1.6|F17A14.7|F17A14_7|expansin A4	expansin A4
MACS_peak_3332	3	19267899	19268695	133.98	796	468	29	11.83	3.99945e-14	promoter-TSS (AT3G51915.1)	-513	AT3G51915	-	uncharacterized protein
MACS_peak_1254	1	26635087	26635272	133.7	185	92	13	11.74	4.2658e-14	Intergenic	-1075	AT1G70640	F5A18.18|F5A18_18	octicosapeptide/Phox/Bem1p (PB1) domain-containing protein
MACS_peak_1589	2	3726960	3727120	133.7	160	80	11	9.93	4.2658e-14	promoter-TSS (AT2G09860.1)	-248	AT2G09862	-	pseudo
MACS_peak_4156	4	13644621	13644894	133.7	273	136	19	17.15	4.2658e-14	promoter-TSS (AT4G27250.1)	-279	AT4G27250	M4I22.60|M4I22_60	Rossmann-fold NAD(P)-binding domain-containing protein
MACS_peak_2527	3	2167619	2167974	133.48	355	144	22	13.98	4.48745e-14	promoter-TSS (AT3G06868.1)	67	AT3G06868	-	uncharacterized protein
MACS_peak_1645	2	6546303	6547273	133.4	970	222	33	12.04	4.57088e-14	Intergenic	-2593	AT2G15100	T15J14.14|T15J14_14	pseudo
MACS_peak_4248	4	15447509	15447890	133.08	381	121	22	14.94	4.9204e-14	promoter-TSS (AT4G31920.1)	-741	RR10	ARR10|F11C18.3|response regulator 10	two-component response regulator ARR10
MACS_peak_1636	2	6246204	6246703	133	499	278	24	16.05	5.01187e-14	TTS (AT2G14620.1)	1673	XTH10	T6B13.14|T6B13_14|xyloglucan endotransglucosylase/hydrolase 10	xyloglucan endotransglucosylase/hydrolase protein 10
MACS_peak_4297	4	16127673	16127874	132.96	201	100	15	11.95	5.05825e-14	intron (AT4G33530.1, intron 8 of 9)	2685	KUP5	K+ uptake permease 5|T16L1.20|T16L1_20	K+ uptake permease 5
MACS_peak_4199	4	14553999	14555208	132.51	1209	274	43	6.77	5.61048e-14	exon (AT4G29720.1, exon 1 of 1)	563	PAO5	ATPAO5|T16L4.230|T16L4_230|polyamine oxidase 5	polyamine oxidase 5
MACS_peak_3962	4	10676325	10676503	132.44	178	89	12	12.08	5.70164e-14	promoter-TSS (AT4G19610.1)	-815	AT4G19610	F24J7.162|F24J7_162	nucleotide/nucleic acid binding protein
MACS_peak_771	1	17070473	17070701	132.15	228	114	15	15.05	6.09537e-14	TTS (AT1G45140.1)	3969	AT1G45140	F27F5.33	pseudo
MACS_peak_138	1	2300743	2301366	132.13	623	490	27	14.58	6.1235e-14	promoter-TSS (AT1G07485.1)	-320	AT1G07485	-	uncharacterized protein
MACS_peak_1500	2	1044198	1044694	132.11	496	160	25	13.54	6.15177e-14	TTS (AT2G03450.1)	546	AT2G03460	T4M8.11|T4M8_11	galactose oxidase/kelch-like protein
MACS_peak_812	1	17826260	17826556	131.8	296	134	21	15.93	6.60693e-14	TTS (AT1G48267.1)	678	MIR161	microRNA161	ncRNA
MACS_peak_3166	3	16654163	16654977	131.54	814	539	29	12.9	7.01455e-14	TTS (AT3G45400.1)	1443	AT3G45410	-	concanavalin A-like lectin kinase-like protein
MACS_peak_525	1	9279383	9279784	131.49	401	296	21	19.36	7.09578e-14	TTS (AT1G26796.1)	631	AT1G26796	-	self-incompatibility protein S1 family protein
MACS_peak_4187	4	14305427	14305875	131.23	448	212	22	15.05	7.53356e-14	TTS (AT4G29020.1)	730	AT4G29020	F19B15.50|F19B15_50	glycine-rich protein
MACS_peak_1127	1	24365994	24366488	131.22	494	298	25	14.25	7.55092e-14	promoter-TSS (AT1G65541.1)	-69	AT1G65541	-	uncharacterized protein
MACS_peak_4504	5	1442286	1442689	131.07	403	264	21	21.51	7.81628e-14	promoter-TSS (AT5G04920.1)	-505	AT5G04920	MUG13.23|MUG13_23|VPS36	vacuolar protein sorting-associated protein 36
MACS_peak_4758	5	5639049	5639499	130.84	450	184	22	20.43	8.24138e-14	TTS (AT5G17160.1)	318	AT5G17150	F2K13.300|F2K13_300	Cystatin/monellin superfamily protein
MACS_peak_610	1	11303603	11304151	130.72	548	350	24	12.9	8.47227e-14	exon (AT1G31570.1, exon 1 of 1)	5287	AT1G31570	T8E3.18	pseudo
MACS_peak_4808	5	6595430	6596155	130.71	725	351	28	13.29	8.4918e-14	promoter-TSS (AT5G19540.1)	91	AT5G19540	T20D1.60|T20D1_60	uncharacterized protein
MACS_peak_3004	3	10803447	10804269	130.48	822	365	29	9.68	8.95365e-14	TTS (AT3G28770.1)	4600	AT3G28780	-	uncharacterized protein
MACS_peak_4628	5	3662331	3662576	130.43	245	122	16	15.7	9.05733e-14	TTS (AT5G11470.1)	-3523	AT5G11460	F15N18.50|F15N18_50	uncharacterized protein
MACS_peak_2761	3	6383967	6384429	130.33	462	138	24	14.44	9.2683e-14	exon (AT3G18550.2, exon 1 of 4)	429	BRC1	ATTCP18|BRANCHED 1|TCP18	transcription factor TCP18
MACS_peak_2462	3	847241	847818	129.1	577	167	25	17.31	1.23027e-13	intron (AT3G03540.1, intron 2 of 4)	767	NPC5	T21P5.4|non-specific phospholipase C5	non-specific phospholipase C5
MACS_peak_242	1	4146824	4147079	128.74	255	127	17	16.33	1.3366e-13	exon (AT1G12220.1, exon 1 of 1)	-1010	AT1G12230	T28K15.4|T28K15_4	transaldolase-like protein
MACS_peak_92	1	1374298	1374845	128.63	547	270	24	13.65	1.37088e-13	intron (AT1G04870.1, intron 3 of 6)	1170	PRMT10	ATPRMT10|F13M7.14|F13M7_14|protein arginine methyltransferase 10	arginine methyltransferase 10
MACS_peak_3180	3	16785076	16785464	128.4	388	287	21	11.03	1.44544e-13	TTS (AT3G45710.1)	224	AT3G45720	-	putative nitrate excretion transporter 7
MACS_peak_2611	3	3795750	3795985	128.19	235	117	16	15.26	1.51705e-13	intron (AT3G11964.1, intron 33 of 39)	9437	AT3G11960	-	Cleavage and polyadenylation specificity factor (CPSF) A subunit protein
MACS_peak_3965	4	10696369	10696865	128.11	496	359	26	10.36	1.54525e-13	TTS (AT4G19650.1)	1626	NPR4	ATNPR4|NPR1-like protein 4|T16H5.20|T16H5_20	NPR1-like protein 4
MACS_peak_3780	4	6643820	6644499	127.99	679	576	32	9.27	1.58855e-13	exon (AT4G10800.1, exon 2 of 2)	851	AT4G10800	F25I24.10|F25I24_10	uncharacterized protein
MACS_peak_2085	2	14178337	14178833	127.92	496	351	23	15.57	1.61436e-13	promoter-TSS (AT2G33470.2)	66	GLTP1	ARABIDOPSIS GLYCOLIPID TRANSFER PROTEIN 1|ATGLTP1|F4P9.24|F4P9_24|glycolipid transfer protein 1	glycolipid transfer protein 1
MACS_peak_5324	5	20099181	20099885	127.61	704	456	29	9.86	1.7338e-13	Intergenic	-1046	AT5G49530	K6M13.8|K6M13_8	SIN-like protein
MACS_peak_5364	5	21069067	21070088	127.44	1021	692	35	15.25	1.80302e-13	promoter-TSS (AT5G51830.1)	6	AT5G51830	MIO24.3|MIO24_3	pfkB-like carbohydrate kinase family protein
MACS_peak_453	1	7872581	7873046	127.41	465	141	23	16.44	1.81552e-13	TTS (AT1G22275.1)	-1053	PAPP2C	T16E15.10|T16E15_10|phytochrome-associated protein phosphatase type 2C	phytochrome-associated protein phosphatase type 2C
MACS_peak_5634	5	25620092	25620809	127.3	243	121	15	16.13	1.86209e-13	promoter-TSS (AT5G64010.1)	-272	AT5G64010	MBM17.11|MBM17_11	uncharacterized protein
MACS_peak_4854	5	7493059	7493316	127.3	242	121	15	16.13	1.86209e-13	promoter-TSS (AT5G22560.1)	-12	AT5G22560	MQJ16.10|MQJ16_10	uncharacterized protein
MACS_peak_865	1	18697576	18697808	127.3	178	89	11	11.83	1.86209e-13	TTS (AT1G50460.1)	2752	AT1G50470	F11F12.24|F11F12_24	F-box associated ubiquitination effector family protein
MACS_peak_1523	2	1514232	1514410	127.3	232	116	15	16.13	1.86209e-13	intron (AT2G04340.1, intron 1 of 3)	809	AT2G04340	T23O15.19	uncharacterized protein
MACS_peak_2183	2	15728556	15728798	127.3	178	89	11	11.83	1.86209e-13	intron (AT2G37460.1, intron 1 of 5)	421	AT2G37460	F3G5.25|F3G5_25	nodulin MtN21-like transporter family protein
MACS_peak_3548	3	23201587	23201876	127.3	274	137	17	18.28	1.86209e-13	exon (AT3G62720.1, exon 1 of 1)	576	XT1	ATXT1|XXT1|XYG XYLOSYLTRANSFERASE 1|xylosyltransferase 1	xyloglucan 6-xylosyltransferase
MACS_peak_1699	2	7525310	7525577	127.3	267	133	17	18.28	1.86209e-13	Intergenic	-2232	AT2G17305	-	uncharacterized protein
MACS_peak_720	1	13914762	13914940	127.3	242	121	15	16.13	1.86209e-13	TTS (AT1G36750.1)	1246	AT1G36750	T15P17.5	pseudo
MACS_peak_3264	3	18070853	18071028	127.3	249	124	16	17.2	1.86209e-13	promoter-TSS (AT3G48750.1)	-595	CDC2	CDC2A|CDC2AAT|CDK2|CDKA1|CDKA;1|CYCLIN-DEPENDENT KINASE A;1|P34CDC2|cell division control 2	cyclin-dependent kinase A-1
MACS_peak_445	1	7709364	7709606	127.3	175	87	11	11.83	1.86209e-13	TTS (AT1G21925.1)	1240	AT1G21925	-	plant thionin family protein
MACS_peak_2473	3	1003648	1003897	127.3	289	144	18	19.36	1.86209e-13	intron (AT3G03900.1, intron 2 of 5)	498	APK3	F20H23.5|F20H23_5|adenosine-5'-phosphosulfate (APS) kinase 3	adenosine-5'-phosphosulfate (APS) kinase 3
MACS_peak_1662	2	6921252	6921526	127.3	257	128	16	17.2	1.86209e-13	exon (AT2G15890.1, exon 3 of 3)	636	MEE14	maternal effect embryo arrest 14	maternal effect embryo arrest 14 protein
MACS_peak_399	1	6946576	6946819	127.3	717	322	31	10.36	1.86209e-13	intron (AT1G20030.1, intron 1 of 1)	1003	AT1G20030	T20H2.19|T20H2_19	pathogenesis-related thaumatin-like protein
MACS_peak_3564	3	23426459	23426990	127.16	531	390	24	13.04	1.92309e-13	promoter-TSS (AT3G63445.2)	-363	AT3G63445	-	ncRNA
MACS_peak_5521	5	23723218	23723894	127.15	676	562	26	12.9	1.92752e-13	promoter-TSS (AT5G58720.2)	-419	AT5G58720	MZN1.26|MZN1_26	smr (Small MutS Related) domain-containing protein
MACS_peak_3628	4	1163277	1163867	127.01	590	449	26	12.18	1.99067e-13	exon (AT4G02660.1, exon 16 of 20)	4724	AT4G02655	-	uncharacterized protein
MACS_peak_2352	2	18821209	18821382	126.97	173	86	11	11.78	2.00909e-13	exon (AT2G45685.1, exon 1 of 1)	593	AT2G45680	F17K2.21	transcription factor TCP9
MACS_peak_2025	2	13255789	13256281	126.65	492	287	25	17.77	2.16272e-13	promoter-TSS (AT2G31090.1)	-103	AT2G31090	T16B12.10|T16B12_10	uncharacterized protein
MACS_peak_2291	2	17690306	17690601	126.54	295	170	18	18.28	2.2182e-13	promoter-TSS (AT2G42480.1)	-77	AT2G42485	-	ncRNA
MACS_peak_677	1	12851553	12851934	126.26	381	117	20	13.98	2.36592e-13	promoter-TSS (AT1G35140.1)	-253	PHI-1	EXL7|EXORDIUM LIKE 7|PHOSPHATE-INDUCED 1|T32G9.32|T32G9_32	protein EXORDIUM LIKE 1
MACS_peak_3291	3	18449778	18450216	126.14	438	301	22	13.89	2.4322e-13	TTS (AT3G49750.1)	408	AT3G49744	-	uncharacterized protein
MACS_peak_1871	2	10664563	10665360	126.1	797	669	28	13.98	2.45471e-13	intron (AT2G25070.1, intron 3 of 9)	1002	AT2G25070	F13D4.1	probable protein phosphatase 2C 21
MACS_peak_3531	3	23026543	23027019	125.91	476	394	22	11.83	2.56448e-13	3' UTR (AT3G62210.1, exon 2 of 2)	-1049	AT3G62200	-	putative endonuclease or glycosyl hydrolase
MACS_peak_769	1	17021358	17022076	125.45	718	365	33	11.81	2.85102e-13	promoter-TSS (AT1G45015.2)	33	AT1G45015	-	MD-2-related lipid recognition domain-containing protein
MACS_peak_2919	3	9275839	9276225	125.2	386	185	20	16.13	3.01995e-13	promoter-TSS (AT3G25545.1)	-813	AT3G25545	-	uncharacterized protein
MACS_peak_1893	2	11239605	11240069	125.03	464	138	22	18.68	3.14051e-13	intron (AT2G26420.1, intron 5 of 5)	2402	PIP5K3	1-phosphatidylinositol-4-phosphate 5-kinase 3|T9J22.9|T9J22_9	phosphatidylinositol-4-phosphate 5-kinase 3
MACS_peak_2701	3	5218829	5219220	124.96	391	247	22	13.98	3.19154e-13	exon (AT3G15470.1, exon 1 of 7)	1193	AT3G15470	-	WD40 domain-containing protein
MACS_peak_5472	5	22951599	22952405	124.92	806	352	28	8.6	3.22107e-13	TTS (AT5G56740.1)	574	AT5G56730	MIK19.18|MIK19_18	Insulinase (peptidase family M16) protein
MACS_peak_5055	5	14077878	14078312	124.81	434	317	21	12.9	3.3037e-13	TTS (AT5G35932.1)	1845	AT5G35932	-	pseudo
MACS_peak_393	1	6901675	6901836	124.69	161	80	11	10.03	3.39625e-13	exon (AT1G19880.1, exon 11 of 16)	2313	AT1G19880	F6F9.7|F6F9_7	regulator of chromosome condensation (RCC1) family protein
MACS_peak_4366	4	17280331	17280634	124.54	303	164	18	16.13	3.5156e-13	TTS (AT4G36648.1)	-1282	AT4G36640	AP22.47|AP22_47	sec14p-like phosphatidylinositol transfer protein
MACS_peak_592	1	10881756	10882188	124.52	432	231	22	14.41	3.53183e-13	intron (AT1G30680.1, intron 1 of 18)	375	AT1G30680	-	toprim domain-containing protein
MACS_peak_107	1	1682232	1682614	124.27	382	131	21	15.99	3.74111e-13	promoter-TSS (AT1G05630.2)	-24	5PTASE13	AT5PTASE13|F3F20.8|F3F20_8	Type I inositol-1,4,5-trisphosphate 5-phosphatase 13
MACS_peak_1392	1	29218559	29218996	124.23	437	204	21	13.98	3.77572e-13	Intergenic	-1760	PIP5K2	phosphatidylinositol-4-phosphate 5-kinase 2	phosphatidylinositol-4-phosphate 5-kinase 2
MACS_peak_1628	2	5698504	5698694	123.91	190	95	13	11.74	4.06443e-13	intron (AT2G13680.1, intron 16 of 40)	4201	CALS5	ARABIDOPSIS THALIANA GLUCAN SYNTHASE-LIKE 2|ATGSL02|GLS2|GLUCAN SYNTHASE-LIKE 2|callose synthase 5	callose synthase 5
MACS_peak_5126	5	15978593	15979011	123.69	418	288	21	16.35	4.27563e-13	TTS (AT5G39910.1)	199	AT5G39900	MYH19.60|MYH19_60	Small GTP-binding protein
MACS_peak_3751	4	6035345	6035525	123.55	180	90	13	9.27	4.4157e-13	exon (AT4G09540.1, exon 1 of 1)	728	AT4G09540	T15G18.40|T15G18_40	pseudo
MACS_peak_1034	1	22188413	22188917	123.42	504	135	23	13.04	4.54988e-13	exon (AT1G60160.1, exon 8 of 8)	2730	AT1G60160	T13D8.5|T13D8_5	putative potassium transporter 12
MACS_peak_5487	5	23238641	23239008	123.36	367	184	20	12.99	4.61318e-13	Intergenic	-2253	HA3	AHA3|ARABIDOPSIS THALIANA ARABIDOPSIS H(+)-ATPASE|ATAHA3|H(+)-ATPase 3|MJB24.16|MJB24_16|P-TYPE H(+)-ATPASE ISOFORM 3	H(+)-ATPase 3
MACS_peak_5050	5	13959773	13960168	123.34	395	133	20	13.98	4.63447e-13	promoter-TSS (AT5G35790.1)	-218	G6PD1	MWP19.3|glucose-6-phosphate dehydrogenase 1	glucose-6-phosphate dehydrogenase 1
MACS_peak_1837	2	9783417	9783722	123.16	305	163	19	14.01	4.83059e-13	TTS (AT2G22980.4)	-2746	SNG1	MALATE SINAPOYLTRANSFERASE|SCPL8|SERINE CARBOXYPEPTIDASE-LIKE 8|T20K9.18|sinapoylglucose 1	sinapoylglucose:malate sinapoyltransferase
MACS_peak_1203	1	25842052	25842630	123.13	578	115	24	10.46	4.86407e-13	promoter-TSS (AT1G68795.1)	-689	CLE12	CLAVATA3/ESR-RELATED 12	protein CLAVATA3/ESR-related 12
MACS_peak_4230	4	15139221	15139703	122.94	482	137	24	17.41	5.08159e-13	promoter-TSS (AT4G31130.1)	-622	AT4G31130	F6E21.50|F6E21_50	uncharacterized protein
MACS_peak_3298	3	18539324	18539721	122.93	397	267	20	17.2	5.09331e-13	promoter-TSS (AT3G50010.1)	78	AT3G50010	-	cysteine/histidine-rich C1 domain-containing protein
MACS_peak_989	1	21214949	21215393	122.89	444	311	21	11.83	5.14044e-13	promoter-TSS (AT1G56612.3)	218	AT1G56612	-	ncRNA
MACS_peak_4479	5	790089	790582	122.86	493	214	22	13.98	5.17607e-13	exon (AT5G03280.1, exon 7 of 8)	2908	EIN2	ATEIN2|CKR1|CYTOKININ RESISTANT 1|ENHANCED RESPONSE TO ABA3|ERA3|ETHYLENE INSENSITIVE 2|F12E4.10|F12E4_10|ORE2|ORE3|ORESARA 2|ORESARA 3|PIR2	protein ETHYLENE INSENSITIVE 2
MACS_peak_2886	3	8605960	8606215	122.67	255	127	16	16.17	5.40754e-13	TTS (AT3G23830.2)	1967	GRP4	GR-RBP4|glycine-rich RNA-binding protein 4	glycine-rich RNA-binding protein 4
MACS_peak_5437	5	22330054	22330706	122.6	652	312	25	10.75	5.49541e-13	intron (AT5G55040.1, intron 4 of 8)	1433	AT5G55040	K13P22.4|K13P22_4	DNA-binding bromodomain-containing protein
MACS_peak_4566	5	2665532	2666418	122.55	886	572	32	13.21	5.55904e-13	promoter-TSS (AT5G08280.1)	-1	YLS8	YELLOW-LEAF-SPECIFIC GENE 8	thioredoxin-like protein YLS8
MACS_peak_2375	2	19185403	19185747	122.3	344	135	19	14.58	5.88844e-13	promoter-TSS (AT2G46700.2)	-634	CRK3	ATCRK3|CDPK-related kinase 3|T3A4.8	CDPK-related kinase 3
MACS_peak_5666	5	26104293	26104719	121.81	426	123	22	12.85	6.59174e-13	promoter-TSS (AT5G65310.2)	108	HB5	ATHB-5|ATHB5|MNA5.4|MNA5_4|homeobox protein 5	homeobox-leucine zipper protein ATHB-5
MACS_peak_1318	1	27870340	27870760	121.73	420	124	21	19.06	6.71429e-13	TTS (AT1G74120.1)	-2182	CYP78A10	F2P9.2|F2P9_2|cytochrome P450|family 78|polypeptide 10|subfamily A	cytochrome P450, family 78, subfamily A, polypeptide 10
MACS_peak_4121	4	12971127	12971899	121.71	772	368	27	13.98	6.74528e-13	intron (AT4G25360.2, intron 2 of 2)	-1195	AT4G25370	T30C3.40|T30C3_40	Double Clp-N motif protein
MACS_peak_949	1	20409063	20409467	121.52	404	125	20	15.05	7.04693e-13	exon (AT1G54660.1, exon 1 of 1)	-1512	AT1G54650	T22H22.9|T22H22_9	Methyltransferase family protein
MACS_peak_2346	2	18728398	18728931	121.44	533	146	23	18.68	7.17794e-13	exon (AT2G45430.1, exon 1 of 1)	-1068	AT2G45434	-	uncharacterized protein
MACS_peak_2153	2	15342263	15343199	121.26	936	613	33	11.36	7.4817e-13	TTS (AT2G36590.1)	2606	ProT3	ATPROT3|F1O11.22|F1O11_22|PROLINE TRANSPORTER 3|proline transporter 3	proline transporter 3
MACS_peak_3317	3	18868379	18868947	121.23	568	339	24	13.09	7.53356e-13	exon (AT3G50760.1, exon 1 of 1)	598	GATL2	F18B3.40|galacturonosyltransferase-like 2	putative galacturonosyltransferase-like 2
MACS_peak_2329	2	18494465	18494968	121.11	503	118	22	15.05	7.74462e-13	promoter-TSS (AT2G44840.1)	-624	ERF13	ATERF13|EREBP|ETHYLENE-RESPONSIVE ELEMENT BINDING FACTOR 13|T13E15.15|ethylene-responsive element binding factor 13	ethylene-responsive transcription factor 13
MACS_peak_3318	3	18928735	18929096	121.02	361	127	19	18.28	7.90679e-13	promoter-TSS (AT3G50930.1)	-610	BCS1	cytochrome BC1 synthesis	cytochrome BC1 synthesis
MACS_peak_4370	4	17346409	17347168	120.9	759	472	31	8.76	8.12831e-13	promoter-TSS (AT4G36820.1)	-16	AT4G36820	AP22.5|AP22_5	uncharacterized protein
MACS_peak_2916	3	9214899	9215147	120.75	248	124	16	15.76	8.41395e-13	TTS (AT3G25400.1)	1467	AT3G25410	-	probable sodium/metabolite cotransporter BASS3
MACS_peak_784	1	17209549	17209917	120.51	368	108	20	16.44	8.89201e-13	Intergenic	-2837	AT1G46192	F2G19.38	pseudo
MACS_peak_705	1	13466732	13467135	120.41	403	133	20	13.75	9.09913e-13	TTS (AT1G36070.2)	3965	AT1G36070	F5J5.6|F5J5_6	transducin/WD-40 repeat-containing protein
MACS_peak_5466	5	22860656	22861484	120.27	828	555	29	10.83	9.39723e-13	exon (AT5G56452.2, exon 1 of 3)	266	AT5G56452	-	FBD-like domain family protein
MACS_peak_1668	2	7041582	7042251	120.09	669	461	26	12.9	9.7949e-13	exon (AT2G16250.1, exon 1 of 4)	1016	AT2G16250	F16F14.25|F16F14_25	putative LRR receptor-like serine/threonine-protein kinase
MACS_peak_4483	5	871038	871676	119.99	638	256	27	12.23	1.00231e-12	promoter-TSS (AT5G03490.1)	-103	AT5G03490	F12E4.260|F12E4_260	UDP-glycosyltransferase 89A2
MACS_peak_5171	5	16946152	16946345	119.88	193	96	13	11.14	1.02802e-12	intron (AT5G42390.1, intron 3 of 23)	998	AT5G42390	MDH9.8|MDH9_8	Insulinase (peptidase family M16) family protein
MACS_peak_2475	3	1036372	1037027	119.87	655	283	25	16.8	1.03039e-12	TTS (AT3G04010.1)	1200	AT3G04000	T11I18.11|T11I18_11	aldehyde reductase
MACS_peak_2888	3	8616834	8617201	119.75	367	115	19	10.75	1.05925e-12	TTS (AT3G23860.1)	627	AT3G23860	-	GTP-binding protein-like protein
MACS_peak_4442	4	18548104	18548517	119.74	413	268	20	17.2	1.0617e-12	promoter-TSS (AT4G40000.1)	-788	AT4G40000	T5J17.170|T5J17_170	S-adenosyl-L-methionine-dependent methyltransferases superfamily protein
MACS_peak_3467	3	21854877	21855383	119.7	506	380	24	12.35	1.07152e-12	5' UTR (AT3G59110.1, exon 1 of 8)	411	AT3G59110	-	protein kinase family protein
MACS_peak_4211	4	14813185	14814001	119.67	816	583	30	9.93	1.07895e-12	promoter-TSS (AT4G30250.1)	-772	AT4G30250	F9N11.100|F9N11_100	P-loop containing nucleoside triphosphate hydrolases superfamily protein
MACS_peak_5636	5	25697995	25698185	119.42	190	95	12	11.61	1.14288e-12	TTS (AT5G64240.1)	881	AT5G64250	MSJ1.9|MSJ1_9	Aldolase-type TIM barrel family protein
MACS_peak_271	1	4649574	4650103	119.41	529	340	23	15.1	1.14551e-12	TTS (AT1G13600.1)	1630	bZIP58	AtbZIP58|F21F23.3|basic leucine-zipper 58	basic leucine-zipper 58
MACS_peak_2499	3	1567237	1567793	119.39	556	236	23	13.75	1.1508e-12	promoter-TSS (AT3G05425.1)	41	AT3G05425	-	uncharacterized protein
MACS_peak_1072	1	23146722	23147189	119.33	467	126	23	13.32	1.16681e-12	exon (AT1G62530.1, exon 4 of 4)	1368	AT1G62530	T3P18.9|T3P18_9	uncharacterized protein
MACS_peak_377	1	6636592	6637120	119.25	528	283	23	14.04	1.1885e-12	Intergenic	-3769	ARF19	ARF11|AUXIN RESPONSE FACTOR11|IAA22|T29M8.9|T29M8_9|auxin response factor 19|indole-3-acetic acid inducible 22	auxin response factor 19
MACS_peak_3549	3	23206765	23207229	119.21	464	344	21	16.13	1.1995e-12	TTS (AT3G62730.1)	568	AT3G62725	-	pseudo
MACS_peak_3035	3	11667186	11667919	119.17	733	365	26	11.83	1.2106e-12	exon (AT3G29775.1, exon 1 of 1)	2197	AT3G29775	T26G12.20	pseudo
MACS_peak_5355	5	20862098	20862442	119.14	513	222	26	10.53	1.21899e-12	promoter-TSS (AT5G51330.1)	-559	SWI1	DYAD|MFG13.3|MFG13_3|SWITCH1	protein DYAD
MACS_peak_1405	1	29509867	29510380	119.14	344	190	21	12.75	1.21899e-12	exon (AT1G78430.1, exon 3 of 3)	1165	RIP2	F3F9.6|F3F9_6|ROP interactive partner 2	ROP interactive partner 4
MACS_peak_3228	3	17501044	17501581	119.05	537	324	28	8.13	1.24451e-12	TTS (AT3G47490.3)	2976	AT3G47490	-	HNH endonuclease
MACS_peak_2113	2	14769611	14770272	118.93	661	305	27	13.54	1.27938e-12	exon (AT2G35050.1, exon 2 of 9)	1218	AT2G35050	F19I3.28|F19I3_28	protein kinase family protein
MACS_peak_5237	5	18143749	18143997	118.92	248	124	20	11.05	1.28233e-12	exon (AT5G44925.1, exon 1 of 1)	-1726	ARAD2	ARABINAN DEFICIENT 2|ARABINOSYLTRANSFERASE|K21C13.11|K21C13_11	putative arabinosyltransferase
MACS_peak_4892	5	8290827	8291405	118.69	578	229	26	14.34	1.35207e-12	Intergenic	-3077	AT5G24320	MOP9.16|MOP9_16	transducin/WD40 domain-containing protein
MACS_peak_4520	5	1637314	1637518	118.63	204	102	13	12.44	1.37088e-12	exon (AT5G05540.2, exon 6 of 11)	1118	SDN2	MOP10.8|MOP10_8|small RNA degrading nuclease 2	small RNA degrading nuclease 2
MACS_peak_2799	3	7036023	7036411	118.44	388	255	21	12.47	1.43219e-12	promoter-TSS (AT3G20155.1)	-918	AT3G20155	-	uncharacterized protein
MACS_peak_5116	5	15727754	15728174	118.39	420	283	20	11.83	1.44877e-12	promoter-TSS (AT5G39260.1)	-506	EXPA21	ATEXP21|ATEXPA21|ATHEXP ALPHA 1.20|EXP21|EXPANSIN 21|K3K3.110|K3K3_110|expansin A21	expansin A21
MACS_peak_1393	1	29237450	29237919	118.32	469	244	21	15.05	1.47231e-12	intron (AT1G77760.1, intron 3 of 3)	1760	NIA1	GNR1|NITRATE REDUCTASE|NITRATE REDUCTASE 1|NR1|T32E8.9|T32E8_9|nitrate reductase 1	nitrate reductase [NADH] 1
MACS_peak_1277	1	27008772	27009532	118.17	760	291	27	8.18	1.52405e-12	promoter-TSS (AT1G71820.2)	-412	SEC6	F14O23.20|F14O23_20	protein SEC6
MACS_peak_1791	2	8895780	8896353	118.15	573	224	23	16.13	1.53109e-12	TTS (AT2G20630.2)	1151	AT2G20625	F23N11.15|F23N11_15	uncharacterized protein
MACS_peak_1738	2	7918173	7918377	118.11	204	102	13	12.35	1.54525e-12	exon (AT2G18193.1, exon 1 of 2)	1002	AT2G18193	-	P-loop containing nucleoside triphosphate hydrolases superfamily protein
MACS_peak_1960	2	12356352	12356881	118.09	529	131	23	10.91	1.55239e-12	TTS (AT2G28800.2)	-1186	AT2G28790	F8N16.8|F8N16_8	pathogenesis-related thaumatin-like protein
MACS_peak_5533	5	23921933	23922352	118	419	132	21	16.27	1.58489e-12	promoter-TSS (AT5G59300.1)	-839	UBC7	ARABIDOPSIS THALIANA UBIQUITIN CARRIER PROTEIN 7|ATUBC7|MNC17.22|MNC17_22|ubiquitin carrier protein 7	ubiquitin conjugating enzyme E2
MACS_peak_1953	2	12284888	12285730	117.89	842	488	29	13.65	1.62555e-12	exon (AT2G28640.1, exon 2 of 2)	1336	EXO70H5	ATEXO70H5|T8O18.7|T8O18_7|exocyst subunit exo70 family protein H5	exocyst subunit exo70 family protein H5
MACS_peak_3969	4	10740669	10740844	117.85	206	103	13	12.31	1.64059e-12	promoter-TSS (AT4G19740.1)	-137	AT4G19740	T16H5.100|T16H5_100	glycosyl hydrolase family protein
MACS_peak_139	1	2312190	2312396	117.85	175	87	11	10.42	1.64059e-12	promoter-TSS (AT1G07520.1)	-488	AT1G07520	F22G5.41|F22G5_41	GRAS family transcription factor
MACS_peak_1794	2	8944704	8945366	117.76	662	346	25	13.49	1.67494e-12	promoter-TSS (AT2G20770.1)	209	AT2G20760	F5H14.27|F5H14_27	Clathrin light chain protein
MACS_peak_2939	3	9651766	9652098	117.75	332	200	18	13.98	1.6788e-12	exon (AT3G26340.1, exon 4 of 8)	965	AT3G26340	-	proteasome subunit beta type-5-B
MACS_peak_1675	2	7126555	7126945	117.74	390	117	21	10.66	1.68267e-12	exon (AT2G16440.1, exon 17 of 18)	-3918	PAP10	ATPAP10|F16F14.7|F16F14_7|purple acid phosphatase 10	purple acid phosphatase 10
MACS_peak_5448	5	22545415	22545706	117.34	291	145	18	16.93	1.84502e-12	exon (AT5G55670.1, exon 1 of 2)	1240	AT5G55670	MDF20.11|MDF20_11	RNA recognition motif-containing protein
MACS_peak_822	1	17942095	17942767	117.32	672	387	26	14.51	1.85353e-12	TTS (AT1G48530.1)	1884	AT1G48530	T1N15.15|T1N15_15	uncharacterized protein
MACS_peak_929	1	20010056	20010631	117.28	575	449	25	12.56	1.87068e-12	Intergenic	-1024	AT1G53610	F22G10.6	uncharacterized protein
MACS_peak_842	1	18307651	18308021	117.27	370	246	19	14.7	1.87499e-12	TTS (AT1G49450.1)	-1067	AT1G49460	51473.TRNA-TYR-1	tRNA
MACS_peak_237	1	4113923	4114349	117.26	426	117	20	11.83	1.87932e-12	TTS (AT1G12120.1)	3458	AT1G12120	T28K15.14|T28K15_14	uncharacterized protein
MACS_peak_2120	2	14834105	14834813	117.23	708	550	26	9.16	1.89234e-12	exon (AT2G35200.1, exon 1 of 1)	611	AT2G35200	T4C15.13|T4C15_13	uncharacterized protein
MACS_peak_3778	4	6569671	6569850	117.19	179	89	11	11.83	1.90985e-12	Intergenic	-2132	AT4G10630	T4F9.90|T4F9_90	Glutaredoxin family protein
MACS_peak_2912	3	9114465	9114711	117.19	284	142	17	18.28	1.90985e-12	TTS (AT3G25014.1)	119	AT3G25014	-	uncharacterized protein
MACS_peak_5446	5	22507605	22507840	117.19	188	94	11	11.83	1.90985e-12	intron (AT5G55560.1, intron 1 of 2)	156	AT5G55560	MWC10.1|MWC10_1	putative serine/threonine-protein kinase WNK11
MACS_peak_955	1	20485010	20485198	117.19	266	133	16	17.2	1.90985e-12	TTS (AT1G54940.1)	3414	PGSIP4	F14C21.47|F14C21_47|plant glycogenin-like starch initiation protein 4	putative UDP-glucuronate:xylan alpha-glucuronosyltransferase 4
MACS_peak_4068	4	12177365	12177617	117.19	288	144	17	18.28	1.90985e-12	TTS (AT4G23290.1)	2751	CRK20	F21P8.170|F21P8_170|cysteine-rich RLK (RECEPTOR-like protein kinase) 20	putative cysteine-rich receptor-like protein kinase 20
MACS_peak_611	1	11310267	11310551	117.19	246	123	15	16.13	1.90985e-12	promoter-TSS (AT1G31580.1)	-760	ECS1	CXC750|F27M3.20|F27M3_20	protein ECS1
MACS_peak_78	1	1126283	1126462	117.19	219	109	13	13.98	1.90985e-12	intron (AT1G04230.1, intron 3 of 7)	855	AT1G04230	-	uncharacterized protein
MACS_peak_3669	4	2526546	2526800	117.19	254	127	15	16.13	1.90985e-12	TTS (AT4G04957.1)	689	AT4G04957	-	uncharacterized protein
MACS_peak_2157	2	15388421	15388709	117.19	179	89	11	11.83	1.90985e-12	TTS (AT2G36710.1)	-2144	AT2G36700	F13K3.10|F13K3_10	putative pectinesterase 14
MACS_peak_4707	5	4920496	4920679	117.19	252	126	15	16.13	1.90985e-12	TTS (AT5G15160.1)	2060	BNQ2	BANQUO 2|BASIC HELIX-LOOP-HELIX PROTEIN 134|BHLH134|F8M21.50|F8M21_50	protein banquo 2
MACS_peak_5518	5	23700378	23700591	117.19	185	92	11	11.83	1.90985e-12	promoter-TSS (AT5G58660.1)	-259	PSY1	MZN1.10|MZN1_10|plant peptide containing sulfated tyrosine 1	tyrosine-sulfated glycopeptide 1
MACS_peak_4460	5	484642	484827	117.19	183	91	11	11.83	1.90985e-12	intron (AT5G02320.1, intron 6 of 7)	1699	MYB3R-5	ARABIDOPSIS THALIANA MYB DOMAIN PROTEIN 3R5|ATMYB3R5|T1E22.80|T1E22_80|myb domain protein 3r-5	myb domain protein 3r-5
MACS_peak_4886	5	8145131	8145385	117.19	254	127	15	16.13	1.90985e-12	promoter-TSS (AT5G24090.1)	-6	CHIA	ATCHIA|MZF18.2|MZF18_2|chitinase A	chitinase A
MACS_peak_1178	1	25382080	25382346	117.19	237	118	14	15.05	1.90985e-12	Intergenic	-3069	ARR11	F12A21.15|F12A21_15|response regulator 11	two-component response regulator ARR11
MACS_peak_3203	3	17046168	17046387	117.19	235	117	14	15.05	1.90985e-12	Intergenic	-2778	AT3G46360	-	uncharacterized protein
MACS_peak_5349	5	20712441	20712678	117.19	213	106	13	13.98	1.90985e-12	promoter-TSS (AT5G50915.2)	-245	AT5G50915	-	transcription factor bHLH137
MACS_peak_1181	1	25422072	25422525	117.09	453	334	22	12.94	1.95434e-12	exon (AT1G67800.2, exon 5 of 11)	1104	AT1G67800	F12A21.7|F12A21_7	Copine (Calcium-dependent phospholipid-binding protein) family protein
MACS_peak_4684	5	4616271	4616654	117.02	383	272	20	10.6	1.98609e-12	intron (AT5G14310.1, intron 1 of 1)	1145	CXE16	AtCXE16|F18O22.100|F18O22_100|carboxyesterase 16	carboxyesterase 16
MACS_peak_2131	2	15118874	15119554	116.88	680	353	27	19.86	2.05116e-12	promoter-TSS (AT2G36010.1)	-328	E2F3	ATE2FA|E2F TRANSCRIPTION FACTOR-3 E2F3|E2F transcription factor 3|F11F19.8|F11F19_8	E2F transcription factor 3
MACS_peak_2262	2	17209827	17210196	116.88	369	117	19	15.63	2.05116e-12	promoter-TSS (AT2G41270.1)	315	M10	ATM10|F13H10.17|F13H10_17	late embryogenesis abundant protein M10
MACS_peak_1098	1	23624242	23624623	116.86	381	124	19	12.9	2.06063e-12	TTS (AT1G63700.1)	4679	YDA	EMB71|EMBRYO DEFECTIVE 71|F24D7.11|F24D7_11|MAP KINASE KINASE KINASE 4|MAPKKK4|YODA	YODA MAPKK kinase
MACS_peak_1951	2	12223987	12224760	116.85	773	457	27	12.31	2.06538e-12	TTS (AT2G28540.2)	4169	RAP2.7	T17D12.11|T17D12_11|TARGET OF EARLY ACTIVATION TAGGED (EAT) 1|TOE1|related to AP2.7	TARGET OF EARLY ACTIVATION TAGGED 1
MACS_peak_2854	3	8002013	8002518	116.85	505	375	23	12.14	2.06538e-12	TTS (AT3G22580.1)	879	AT3G22580	-	bifunctional inhibitor/lipid-transfer protein/seed storage 2S albumin-like protein
MACS_peak_4869	5	7802493	7802674	116.59	181	90	11	11.73	2.1928e-12	TTS (AT5G23190.1)	1110	AT5G23180	MKD15.4|MKD15_4	uncharacterized protein
MACS_peak_2573	3	3096731	3096913	116.54	182	91	12	9.85	2.2182e-12	TTS (AT3G10035.1)	606	AT3G10035	60243.TRNA-ARG-1	tRNA
MACS_peak_2554	3	2728966	2729446	116.39	480	140	21	13.98	2.29615e-12	TTS (AT3G08960.1)	1991	AT3G08950	-	copper chaperone SCO1-like protein HCC1
MACS_peak_1082	1	23361981	23362573	116.37	592	393	26	12.66	2.30675e-12	intron (AT1G63020.2, intron 1 of 19)	210	NRPD1A	F16P17.19|F16P17_19|NRPD1|NUCLEAR RNA POLYMERASE D 1A|POL IVA|SDE4|SILENCING MOVEMENT DEFICIENT 2|SMD2|nuclear RNA polymerase D1A	DNA-directed RNA polymerase IV subunit 1
MACS_peak_410	1	7117261	7117446	116.32	185	92	11	11.68	2.33346e-12	intron (AT1G20550.1, intron 3 of 8)	807	AT1G20550	F5M15.13	O-fucosyltransferase-like protein
MACS_peak_2277	2	17521169	17521754	116.15	585	304	24	17.66	2.42661e-12	exon (AT2G41970.1, exon 5 of 8)	1294	AT2G41970	T6D20.14|T6D20_14	putative protein kinase
MACS_peak_5130	5	16107072	16107369	115.99	297	175	17	12.9	2.51768e-12	exon (AT5G40290.1, exon 7 of 19)	1280	AT5G40290	MSN9.190|MSN9_190	metal-dependent phosphohydrolase HD domain-containing protein
MACS_peak_2720	3	5557184	5557655	115.97	471	120	21	11.55	2.5293e-12	intron (AT3G16370.1, intron 2 of 4)	710	AT3G16370	T2O4.2	GDSL esterase/lipase
MACS_peak_4308	4	16279531	16279917	115.86	386	256	19	13.98	2.59418e-12	TTS (AT4G33970.1)	2170	AT4G33970	F17I5.160|F17I5_160	pollen-specific leucine-rich repeat extensin-like protein 4
MACS_peak_4699	5	4862453	4862886	115.57	433	303	21	16.33	2.77332e-12	exon (AT5G15020.2, exon 14 of 23)	3361	SNL2	F2G14.140|F2G14_140|SIN3-like 2	paired amphipathic helix protein Sin3-like 2
MACS_peak_3718	4	5087279	5087817	115.32	538	241	22	16.13	2.93765e-12	promoter-TSS (AT4G08110.1)	-908	AT4G08110	F9M13.14|F9M13_14	pseudo
MACS_peak_2370	2	19050339	19050732	115.24	393	220	20	13.54	2.99226e-12	promoter-TSS (AT2G46410.1)	-195	CPC	CAPRICE|F11C10.10|MYB FAMILY TRANSCRIPTION FACTOR CPC	transcription factor CPC
MACS_peak_3253	3	17818329	17818740	115.24	411	267	22	13.13	2.99226e-12	intron (AT3G48190.1, intron 46 of 78)	14196	AT3G48195	-	Phox (PX) domain-containing protein
MACS_peak_5549	5	24200409	24200629	115.21	220	110	16	10.32	3.01301e-12	5' UTR (AT5G60100.2, exon 2 of 10)	845	PRR3	APRR3|MGO3.8|MGO3_8|pseudo-response regulator 3	pseudo-response regulator 3
MACS_peak_774	1	17093824	17094123	115.2	299	122	17	17.13	3.01995e-12	Intergenic	-2510	AT1G45163	-	uncharacterized protein
MACS_peak_5709	5	26804507	26805165	115.13	658	144	25	9.03	3.06902e-12	promoter-TSS (AT5G67180.1)	-587	TOE3	K21H1.22|K21H1_22|target of early activation tagged (EAT) 3	target of early activation tagged 3
MACS_peak_3465	3	21842581	21843146	115.12	565	291	24	13.12	3.0761e-12	promoter-TSS (AT3G59100.1)	-543	GSL11	ATGSL11|glucan synthase-like 11|gsl11	putative callose synthase 6
MACS_peak_3236	3	17597312	17597976	115.07	664	534	26	10.27	3.11172e-12	exon (AT3G47730.1, exon 4 of 16)	1252	ABCA2	A. THALIANA ABC2 HOMOLOG 1|ABC2 homolog 1|ATATH1|ATH1|ATP-binding cassette A2	ABC transporter A family member 2
MACS_peak_2297	2	17804850	17805318	114.89	468	348	22	15.82	3.2434e-12	exon (AT2G42790.1, exon 4 of 13)	965	CSY3	F7D19.21|F7D19_21|citrate synthase 3	citrate synthase 3
MACS_peak_4275	4	15881113	15881654	114.84	541	208	22	12.9	3.28095e-12	promoter-TSS (AT4G32900.2)	128	AT4G32910	-	uncharacterized protein
MACS_peak_5135	5	16225326	16225527	114.82	201	100	13	11.81	3.2961e-12	promoter-TSS (AT5G40490.1)	51	AT5G40490	MNF13.1|MNF13_1	RNA-binding (RRM/RBD/RNP motifs) family protein
MACS_peak_2041	2	13548148	13548874	114.79	517	228	24	14.52	3.31894e-12	exon (AT2G31865.1, exon 4 of 11)	1025	PARG2	poly(ADP-ribose) glycohydrolase 2	poly(ADP-ribose) glycohydrolase 2
MACS_peak_1911	2	11472833	11473350	114.79	726	376	26	10.18	3.31894e-12	intron (AT2G26890.1, intron 1 of 21)	1233	GRV2	F12C20.7|F12C20_7|GRAVITROPISM DEFECTIVE 2|KAM2|KATAMARI2	gravitropism defective 2
MACS_peak_4118	4	12875842	12876377	114.72	535	306	23	13.52	3.37287e-12	promoter-TSS (AT4G25080.1)	-736	CHLM	F24A6.6|MGPIXMT|magnesium-protoporphyrin IX methyltransferase	magnesium-protoporphyrin IX methyltransferase
MACS_peak_879	1	19006722	19006975	114.68	253	126	15	15.57	3.40408e-12	promoter-TSS (AT1G51270.4)	-661	AT1G51270	F11M15.13|F11M15_13	vesicle-associated protein 1-4
MACS_peak_3735	4	5609613	5610027	114.62	414	277	22	11.49	3.45144e-12	intron (AT4G08790.1, intron 4 of 8)	1395	AT4G08790	T32A17.100|T32A17_100	Nitrilase/cyanide hydratase and apolipoprotein N-acyltransferase family protein
MACS_peak_1395	1	29239338	29239641	114.58	216	108	15	10.69	3.48337e-12	promoter-TSS (AT1G77760.1)	-45	NIA1	GNR1|NITRATE REDUCTASE|NITRATE REDUCTASE 1|NR1|T32E8.9|T32E8_9|nitrate reductase 1	nitrate reductase [NADH] 1
MACS_peak_736	1	15934028	15934244	114.58	303	160	17	17.2	3.48337e-12	intron (AT1G42470.1, intron 32 of 36)	-2071	AT1G42480	T8D8.4|T8D8_4	uncharacterized protein
MACS_peak_2529	3	2198325	2198895	114.45	570	327	26	9.56	3.58922e-12	Intergenic	1487	AT3G06962	-	ncRNA
MACS_peak_2932	3	9532333	9532961	114.43	628	293	24	14.47	3.60579e-12	promoter-TSS (AT3G26090.1)	-101	RGS1	ATRGS1|REGULATOR OF G-PROTEIN SIGNALING 1	putative membrane receptor protein RGS1
MACS_peak_3992	4	11127894	11128380	114.34	486	105	21	13.81	3.68129e-12	promoter-TSS (AT4G20760.1)	-878	AT4G20760	AT4G20750|F21C20.110|F21C20_110	Rossmann-fold NAD(P)-binding domain-containing protein
MACS_peak_4848	5	7355518	7355743	114.33	218	109	14	12.64	3.68978e-12	promoter-TSS (AT5G22200.1)	-57	AT5G22200	-	late embryogenesis abundant hydroxyproline-rich glycoprotein
MACS_peak_2009	2	13050106	13050295	114.33	173	86	11	9.93	3.68978e-12	promoter-TSS (AT2G30630.2)	-982	AT2G30630	T11J7.2|T11J7_2	P-loop containing nucleoside triphosphate hydrolases superfamily protein
MACS_peak_1882	2	11016124	11016297	114.33	189	94	12	10.83	3.68978e-12	TTS (AT2G25820.1)	1321	AT2G25820	F17H15.15|F17H15_15	ethylene-responsive transcription factor ERF042
MACS_peak_992	1	21323692	21323910	114.33	225	112	14	12.64	3.68978e-12	exon (AT1G57570.1, exon 6 of 7)	-1278	AT1G57580	T8L23.5|T8L23_5	F-box protein
MACS_peak_4418	4	18272757	18273776	114.16	1019	711	39	11.23	3.83707e-12	TTS (AT4G39260.1)	-1410	RL1	ATRL1|RAD-like 1|RADIALIS-LIKE SANT/MYB 2|RSM2|T22F8.150|T22F8_150	protein RAD-like 1
MACS_peak_5579	5	24692374	24692687	114.04	313	184	18	14.46	3.94457e-12	Intergenic	-1436	MYB28	AtMYB28|HAG1|HIGH ALIPHATIC GLUCOSINOLATE 1|MFB13.22|MFB13_22|PMG1|PRODUCTION OF METHIONINE-DERIVED GLUCOSINOLATE 1|myb domain protein 28	transcription factor MYB28
MACS_peak_2582	3	3245311	3245779	113.97	468	214	21	14.25	4.00867e-12	promoter-TSS (AT3G10439.1)	216	AT3G10440	-	Shugoshin C terminus
MACS_peak_5650	5	25871553	25871853	113.86	300	176	17	16.86	4.1115e-12	TTS (AT5G64720.1)	1110	AT5G64720	MVP7.4|MVP7_4	cysteine-rich protein EC1.5
MACS_peak_3275	3	18246567	18247222	113.83	655	358	25	18.71	4.14e-12	Intergenic	-2881	AT3G49220	-	putative pectinesterase/pectinesterase inhibitor 34
MACS_peak_3845	4	8078517	8078953	113.79	436	149	24	11.4	4.1783e-12	intron (AT4G13980.1, intron 1 of 2)	579	AT-HSFA5	DL3030C|FCAALL.27|HEAT SHOCK TRANSCRIPTION FACTOR A5|HSFA5	heat stress transcription factor A-5
MACS_peak_5468	5	22900189	22900516	113.76	327	113	18	12.04	4.20727e-12	exon (AT5G56560.1, exon 1 of 3)	629	AT5G56560	MKN22.8|MKN22_8	FBD, F-box and leucine rich repeat domain-containing protein
MACS_peak_3214	3	17218342	17218948	113.67	606	288	29	12.19	4.29536e-12	exon (AT3G46740.1, exon 1 of 7)	698	TOC75-III	MAR1|MODIFIER OF ARG1 1|translocon at the outer envelope membrane of chloroplasts 75-III	protein TOC75-3
MACS_peak_2236	2	16686582	16686754	113.6	172	86	11	9.83	4.36516e-12	promoter-TSS (AT2G39970.1)	41	AT2G39970	T28M21.13|T28M21_13	peroxisomal nicotinamide adenine dinucleotide carrier
MACS_peak_1205	1	25940714	25941599	113.59	885	247	33	10.82	4.37522e-12	promoter-TSS (AT1G68990.2)	-7	AT1G69000	60091.TRNA-MET-1	tRNA
[truncated: 5,360 more rows]

## Sheet: CGA1_Rep1
Supplemental Dataset S1. Annotation for all the peaks related to GNC and CGA1 binding identified by MACS program
[truncated: 2,457 more rows]

[truncated: 1 more sheets: CGA1_Rep2]
