# Supplementary material for: Genome‐wide binding analysis of AtGNC and AtCGA1 demonstrates their cross‐regulation and common and specific functions
Source: Plant Direct. 2017 Oct 16;1(4):e00016. doi: 10.1002/pld3.16 (PMC6508505; doi:10.1002/pld3.16)
Supplement: Supplementary file 3 [file PLD3-1-e00016-s003.xlsx]

## Sheet: GNC Associated Genes
Supplemental Dataset S2. GNC and CGA1 associated genes identified by ChIP-Seq
Gene ID	Gene Name	Gene Alias	Gene Description
AT1G01290	CNX3	F6F3.9|F6F3_9|cofactor of nitrate reductase and xanthine dehydrogenase 3	cyclic pyranopterin monophosphate synthase accessory protein
AT1G01430	TBL25	F6F3.23|F6F3_23|TRICHOME BIREFRINGENCE-LIKE 25	protein trichome birefringence-like 25
AT1G01720	ATAF1	ANAC002|Arabidopsis NAC domain containing protein 2|T1N6.12|T1N6_12	putative transcriptional activator with NAC domain
AT1G01870	AT1G01870	51779.TRNA-VAL-1	tRNA
AT1G02145	ALG12	EBS4|EMS-MUTAGENIZED BRI1(BRASSINOSTEROID INSENSITIVE 1) SUPPRESSOR 4|homolog of asparagine-linked glycosylation 12	Dol-P-Man:Man(7)GlcNAc(2)-PP-Dol alpha-1,6-mannosyltransferase
AT1G02480	AT1G02480	51953.TRNA-PHE-1	tRNA
AT1G02890	AT1G02890	F22D16.11|F22D16_11	AAA-type ATPase family protein
AT1G03106	AT1G03106	-	uncharacterized protein
AT1G03200	AT1G03200	F15K9.24|F15K9_24	uncharacterized protein
AT1G03210	AT1G03210	F15K9.19|F15K9_19	Phenazine biosynthesis PhzC/PhzF protein
AT1G03230	AT1G03230	F15K9.16|F15K9_16	aspartyl protease-like protein
AT1G03515	AT1G03515	50828.TRNA-ASP-1	tRNA
AT1G03540	AT1G03540	F21B7.16	pentatricopeptide repeat-containing protein
AT1G03650	AT1G03650	F21B7.25	Acyl-CoA N-acyltransferases -like protein
AT1G03730	AT1G03730	F21B7.33	uncharacterized protein
AT1G03750	SWI2	CHR9|CHROMATIN REMODELING 9|F21M11.34|F21M11_34|SNF2|SUCROSE NON-FERMENTING 2|switch 2	protein CHROMATIN REMODELING 9
AT1G03840	MGP	F21M11.25|F21M11_25|Magpie	zinc finger protein MAGPIE
AT1G03890	AT1G03890	F21M11.18|F21M11_18	12S seed storage protein CRD
AT1G03982	AT1G03982	-	PAK-box/P21-Rho-binding family protein
AT1G04000	AT1G04000	F21M11.6|F21M11_6	uncharacterized protein
AT1G04110	SDD1	F20D22.12|F20D22_12|STOMATAL DENSITY AND DISTRIBUTION	subtilisin-like protease SDD1
AT1G04250	AXR3	AUXIN RESISTANT 3|F19P19.31|F19P19_31|IAA17|indole-3-acetic acid inducible 17	auxin-responsive protein IAA17
AT1G04290	AT1G04290	F19P19.27|F19P19_27	thioesterase-like protein
AT1G04501	AT1G04501	-	uncharacterized protein
AT1G04980	PDIL2-2	ARABIDOPSIS THALIANA PROTEIN DISULFIDE ISOMERASE 10|ATPDI10|ATPDIL2-2|F13M7.3|F13M7_3|PDI-like 2-2|PDI10|PROTEIN DISULFIDE ISOMERASE	protein disulfide-isomerase like 2-2
AT1G05170	AT1G05170	YUP8H12.22|YUP8H12_22	putative beta-1,3-galactosyltransferase 2
AT1G05440	AT1G05440	T25N20.9|T25N20_9	C-8 sterol isomerase
AT1G05630	5PTASE13	AT5PTASE13|F3F20.8|F3F20_8	Type I inositol-1,4,5-trisphosphate 5-phosphatase 13
AT1G05710	AT1G05710	F3F20.16|F3F20_16	basic helix-loop-helix domain-containing protein
AT1G05835	AT1G05835	-	PHD finger protein
AT1G05880	ARI12	ARABIDOPSIS ARIADNE 12|ARIADNE 12|ATARI12|T20M3.15|T20M3_15	putative E3 ubiquitin-protein ligase ARI12
AT1G06020	AT1G06020	T21E18.7|T21E18_7	putative fructokinase-3
AT1G06210	AT1G06210	F9P14.7|F9P14_7	ENTH/VHS/GAT family protein
AT1G06265	AT1G06265	-	ncRNA
AT1G06570	PDS1	4-HYDROXYPHENYLPYRUVATE DIOXYGENASE|F12K11.9|F12K11_9|HPD|P-HYDROXYPHENYLPYRUVATE DIOXYGENASE|phytoene desaturation 1	4-hydroxyphenylpyruvate dioxygenase
AT1G06690	AT1G06690	F12K11.2|F12K11_2	uncharacterized oxidoreductase
AT1G06740	AT1G06740	F4H5.17|F4H5_17	pseudo
AT1G06750	AT1G06750	F4H5.16|F4H5_16	P-loop containing nucleoside triphosphate hydrolases superfamily protein
AT1G07485	AT1G07485	-	uncharacterized protein
AT1G07520	AT1G07520	F22G5.41|F22G5_41	GRAS family transcription factor
AT1G07725	EXO70H6	ATEXO70H6|exocyst subunit exo70 family protein H6	exocyst subunit exo70 family protein H6
AT1G07920	AT1G07920	T6D22.2|T6D22_2	elongation factor 1-alpha 3
AT1G08240	AT1G08240	51687.TRNA-GLY-1	tRNA
AT1G08510	FATB	T27G7.19|T27G7_19|fatty acyl-ACP thioesterases B	fatty acyl-ACP thioesterases B
AT1G08630	THA1	F22O13.11|F22O13_11|threonine aldolase 1	threonine aldolase
AT1G09026	AT1G09026	-	uncharacterized protein
AT1G09280	AT1G09280	T12M4.1|T12M4_1	uncharacterized protein
AT1G09625	AT1G09625	-	uncharacterized protein
AT1G09740	AT1G09740	F21M12.12|F21M12_12	adenine nucleotide alpha hydrolases-like protein
AT1G09815	POLD4	polymerase delta 4	DNA polymerase delta subunit 4
AT1G09840	SK41	ATSK41|F21M12.23|F21M12_23|shaggy-like protein kinase 41	Shaggy-related protein kinase kappa
AT1G10020	AT1G10020	T27I1.4|T27I1_4	uncharacterized protein
AT1G10060	BCAT-1	ATBCAT-1|T27I1.8|T27I1_8|branched-chain amino acid transaminase 1	branched-chain-amino-acid aminotransferase 1
AT1G10390	AT1G10390	F14N23.29|F14N23_29	nucleoporin autopeptidase
AT1G10470	ARR4	ATRR1|IBC7|INDUCED BY CYTOKININ 7|MEE7|RESPONCE REGULATOR 1|T10O24.8|T10O24_8|maternal effect embryo arrest 7|response regulator 4	two-component response regulator ARR4
AT1G11180	AT1G11180	T28P6.15|T28P6_15	secretory carrier-associated membrane protein 5
AT1G11400	PYM	T23J18.7|T23J18_7|partner of Y14-MAGO	partner of Y14-mago
AT1G11550	AT1G11550	51678.TRNA-LEU-1	tRNA
AT1G11570	NTL	NTF2-like|T23J18.32|T23J18_32	nuclear transport factor 2-like protein
AT1G11710	AT1G11710	F25C20.14|F25C20_14	pentatricopeptide repeat-containing protein
AT1G11880	AT1G11880	F12F1.28|F12F1_28	transferases, transferring hexosyl groups
AT1G11910	APA1	ATAPA1|F12F1.24|F12F1_24|aspartic proteinase A1	aspartic proteinase A1
AT1G12015	AT1G12015	51018.SNORNA00001	ncRNA
AT1G12180	AT1G12180	T28K15.15|T28K15_15	uncharacterized protein
AT1G12520	CCS	ATCCS|COPPER/ZINC SUPEROXIDE DISMUTASE COPPER CHAPERONE|F5O11.26|F5O11_26|copper chaperone for SOD1	copper chaperone for SOD1
AT1G12570	AT1G12570	F5O11.31|F5O11_31	glucose-methanol-choline (GMC) oxidoreductase-like protein
AT1G12660	AT1G12660	T12C24.19|T12C24_19	putative pathogenesis-related protein
AT1G13020	EIF4B2	F3F19.4|F3F19_4|eukaryotic initiation factor 4B2	eukaryotic initiation factor 4B2
AT1G13060	PBE1	20S PROTEASOME BETA SUBUNIT PBE1|20S proteasome beta subunit E1|F3F19.8|F3F19_8	20S proteasome beta subunit E1
AT1G13260	RAV1	EDF4|ETHYLENE RESPONSE DNA BINDING FACTOR 4|T6J4.2|T6J4_2|related to ABI3/VP1 1	AP2/ERF and B3 domain-containing transcription factor RAV1
AT1G13485	AT1G13485	-	uncharacterized protein
AT1G13520	AT1G13520	F13B4.3|F13B4_3	uncharacterized protein
AT1G13740	AFP2	ABI five binding protein 2|F21F23.17|F21F23_17	ABI five binding protein 2
AT1G13880	AT1G13880	F16A14.9|F16A14_9	ELM2 domain-containing protein
AT1G13900	AT1G13900	F16A14.11|F16A14_11	putative inactive purple acid phosphatase 2
AT1G14340	AT1G14340	F14L17.11|F14L17_11	RNA recognition motif-containing protein
AT1G14345	AT1G14345	-	NAD(P)-linked oxidoreductase-like protein
AT1G14980	CPN10	MITOCHONDRIAL CHAPERONIN 10|T15D22.2|T15D22_2|chaperonin 10	chaperonin 10
AT1G15390	PDF1A	ATDEF1|peptide deformylase 1A	peptide deformylase 1A
AT1G15770	AT1G15770	F7H2.11|F7H2_11	uncharacterized protein
AT1G16150	WAKL4	T24D18.23|T24D18_23|wall associated kinase-like 4	wall associated kinase-like 4
AT1G16160	WAKL5	T24D18.24|T24D18_24|wall associated kinase-like 5	wall-associated receptor kinase-like 5
AT1G16905	AT1G16905	-	curculin-like (mannose-binding) lectin-like protein
AT1G17490	AT1G17490	F28G4.23	uncharacterized protein
AT1G17615	AT1G17615	F1L3.31|F1L3_31	Disease resistance protein (TIR-NBS class)
AT1G17830	AT1G17830	F2H15.6|F2H15_6	uncharacterized protein
AT1G18220	PUP9	ATPUP9|T10F20.24|purine permease 9	purine permease 9
AT1G18330	EPR1	EARLY-PHYTOCHROME-RESPONSIVE1|F15H18.16|F15H18_16|REVEILLE 7|RVE7	early-phytochrome-responsive1
AT1G18570	MYB51	AtMYB51|BW51A|BW51B|F25I16.9|F25I16_9|HIG1|HIGH INDOLIC GLUCOSINOLATE 1|myb domain protein 51	myb domain protein 51
AT1G18710	MYB47	AtMYB47|F6A14.18|F6A14_18|myb domain protein 47	myb domain protein 47
AT1G18790	AT1G18790	F6A14.11|F6A14_11	RWP-RK domain-containing protein
AT1G18880	AT1G18880	F6A14.2|F6A14_2	probable peptide/nitrate transporter
AT1G19430	AT1G19430	F18O14.20|F18O14_20	putative methyltransferase PMT28
AT1G19460	AT1G19460	F18O14.24|F18O14_24	Galactose oxidase/kelch repeat superfamily protein
AT1G19490	AT1G19490	F18O14.41	basic-leucine zipper transcription factor family protein
AT1G19650	AT1G19650	F14P1.2|F14P1_2	Sec14p-like phosphatidylinositol transfer family protein
AT1G19690	AT1G19690	F14P1.35|F14P1_35	NAD(P)-binding Rossmann-fold superfamily protein
AT1G19870	iqd32	F6F9.8|F6F9_8|IQ-domain 32	protein IQ-domain 32
AT1G19968	AT1G19968	-	ncRNA
AT1G20010	TUB5	T20H2.21|T20H2_21|tubulin beta-5 chain	tubulin beta-5 chain
AT1G20130	AT1G20130	T20H2.9|T20H2_9	anther-specific proline-rich protein APG
AT1G20300	AT1G20300	F14O10.10|F14O10_10	pentatricopeptide repeat-containing protein
AT1G20430	AT1G20430	F5M15.30|F5M15_30	uncharacterized protein
AT1G20610	CYCB2;3	Cyclin B2;3|F5M15.6	cyclin-B2-3
AT1G20810	AT1G20810	F2D10.32|F2D10_32	peptidyl-prolyl cis-trans isomerase FKBP18
AT1G20860	PHT1;8	F9H16.16|F9H16_16|phosphate transporter 1;8	phosphate transporter 1;8
AT1G21310	EXT3	ATEXT3|F16F4.4|F16F4_4|ROOT-SHOOT-HYPOCOTYL DEFECTIVE|RSH|extensin 3	extensin 3
AT1G21320	AT1G21320	F16F4.3|F16F4_3	nucleic acid/nucleotide binding protein
AT1G21350	AT1G21350	F24J8.1|F24J8_1	thioredoxin-like protein
AT1G21480	AT1G21480	F24J8.10|F24J8_10	Exostosin family protein
AT1G21560	AT1G21560	F24J8.19|F24J8_19	uncharacterized protein
AT1G21950	AT1G21950	T26F17.18|T26F17_18	uncharacterized protein
AT1G22460	AT1G22460	F12K8.19|F12K8_19	O-fucosyltransferase family protein
AT1G22700	AT1G22700	T22J18.13|T22J18_13	Ycf37-like photosystem I biogenesis related protein
AT1G22760	PAB3	POLY(A) BINDING PROTEIN 3|T22J18.7|T22J18_7|poly(A) binding protein 3	polyadenylate-binding protein 3
AT1G22985	AT1G22985	-	ethylene-responsive transcription factor ERF069
AT1G23830	AT1G23830	F5O8.39|F5O8_39	uncharacterized protein
AT1G23980	AT1G23980	T23E23.15|T23E23_15	RING-H2 finger protein ATL47
AT1G24180	IAR4	F3I6.11|F3I6_11|IAA-CONJUGATE-RESISTANT 4	pyruvate dehydrogenase E1 component subunit alpha-2
AT1G24330	AT1G24330	F3I6.27|F3I6_27	U-box domain-containing protein 6
AT1G25380	NDT2	ARABIDOPSIS THALIANA NAD+ TRANSPORTER 2|ATNDT2|F4F7.45|NAD+ transporter 2	NAD+ transporter 2
AT1G25550	AT1G25550	-	nitrate-inducible, GARP-type transcriptional repressor 1-like protein
AT1G26300	AT1G26300	F28B23.4|F28B23_4	BSD domain-containing protein
AT1G26680	AT1G26680	T24P13.6|T24P13_6	transcriptional factor B3 family protein
AT1G26730	AT1G26730	T24P13.11|T24P13_11	phosphate transporter PHO1-7
AT1G26740	AT1G26740	T24P13.27	ribosomal L32p protein family
AT1G26795	AT1G26795	-	self-incompatibility protein S1-like protein
AT1G26815	AT1G26815	-	FBD domain family protein
AT1G27120	AT1G27120	T7N9.18|T7N9_18	putative beta-1,3-galactosyltransferase 17
AT1G27130	GSTU13	ATGSTU13|GLUTATHIONE S-TRANSFERASE 12|GST12|T7N9.190|T7N9_190|glutathione S-transferase tau 13	glutathione S-transferase tau 13
AT1G27150	AT1G27150	T7N9.21|T7N9_21	StaR-like protein domain-containing protein
AT1G27450	APT1	ADENINE PHOSPHORIBOSYL TRANSFERASE 1|ARABIDOPSIS THALIANA ADENINE PHOSPHORIBOSYLTRANSFERASE 1|ATAPT1|F17L21.24|F17L21_24|adenine phosphoribosyl transferase 1	adenine phosphoribosyl transferase 1
AT1G27540	AT1G27540	T17H3.4|T17H3_4	uncharacterized protein
AT1G27680	APL2	ADPGLC-PPase large subunit|T22C5.13|T22C5_13	glucose-1-phosphate adenylyltransferase large subunit 2
AT1G27770	ACA1	CA2+-ATPASE|PEA1|PLASTID ENVELOPE ATPASE 1|T22C5.23|T22C5_23|autoinhibited Ca2+-ATPase 1	autoinhibited Ca2+-ATPase 1
AT1G28050	AT1G28050	F13K9.15|F13K9_15	B-box type zinc finger protein 13
AT1G28570	AT1G28570	F1K23.19|F1K23_19	GDSL esterase/lipase
AT1G28670	ARAB-1	-	lipase ARAB-1
AT1G29300	UNE1	F28N24.3|F28N24_3|unfertilized embryo sac 1	uncharacterized protein
AT1G29480	AT1G29480	F15D2.6|F15D2_6	uncharacterized protein
AT1G30010	AT1G30010	T1P2.4|T1P2_4	protein NUCLEAR MATURASE 1
AT1G30060	AT1G30060	T1P2.17|T1P2_17	COP1-interacting protein-like protein
AT1G30300	AT1G30300	F12P21.8|F12P21_8	metallo-beta-lactamase domain-containing protein
AT1G30380	PSAK	PSI-K|T4K22.2|T4K22_2|photosystem I subunit K	photosystem I reaction center subunit psaK
AT1G30660	AT1G30660	T5I8.11|T5I8_11	nucleic acid binding protein
AT1G30700	AT1G30700	T5I8.15|T5I8_15	FAD-binding Berberine family protein
AT1G30960	AT1G30960	F17F8.15	GTP-binding family protein
AT1G31200	PP2-A9	ATPP2-A9|F28K20.16|F28K20_16|phloem protein 2-A9	protein PHLOEM protein 2-LIKE A9
AT1G31460	AT1G31460	T8E3.13|T8E3_13	uncharacterized protein
AT1G31490	AT1G31490	F27M3.28|F27M3_28	HXXXD-type acyl-transferase-like protein
AT1G31580	ECS1	CXC750|F27M3.20|F27M3_20	protein ECS1
AT1G31650	ROPGEF14	ATROPGEF14|F27M3.15|F27M3_15|RHO guanyl-nucleotide exchange factor 14	RHO guanyl-nucleotide exchange factor 14
AT1G31790	AT1G31790	F5M6.20|F5M6_20	pentatricopeptide repeat-containing protein
AT1G31820	AT1G31820	-	polyamine transporter 1
AT1G31960	AT1G31960	F5M6.4	uncharacterized protein
AT1G32040	AT1G32040	T12O21.6|T12O21_6	pseudo
AT1G32150	bZIP68	AtbZIP68|F3C3.7|F3C3_7|basic region/leucine zipper transcription factor 68	basic region/leucine zipper transcription factor 68
AT1G32400	TOM2A	F5D14.17|F5D14_17|tobamovirus multiplication 2A	tobamovirus multiplication 2A protein
AT1G32710	AT1G32710	F6N18.10|F6N18_10	putative cytochrome c oxidase subunit 6b-like
AT1G32880	AT1G32880	F9L11.34|F9L11_34	armadillo/beta-catenin-like repeats-containing protein
AT1G33010	AT1G33010	F9L11.16|F9L11_16	putative F-box protein
AT1G33100	AT1G33100	T9L6.18|T9L6_18	MATE efflux family protein
AT1G33180	AT1G33180	-	pseudo
AT1G33220	AT1G33220	T9L6.8|T9L6_8	putative beta-1,3-glucanase
AT1G33950	AT1G33950	-	avirulence induced protein
AT1G34044	AT1G34044	-	pseudo
AT1G34290	RLP5	AtRLP5|F23M19.6|F23M19_6|receptor like protein 5	receptor like protein 5
AT1G34370	STOP1	F7P12.7|F7P12_7|sensitive to proton rhizotoxicity 1	protein SENSITIVE TO PROTON RHIZOTOXICITY 1
AT1G35140	PHI-1	EXL7|EXORDIUM LIKE 7|PHOSPHATE-INDUCED 1|T32G9.32|T32G9_32	protein EXORDIUM LIKE 1
AT1G35680	AT1G35680	F15O4.7	50S ribosomal protein L21
AT1G35730	PUM9	APUM9|F14D7.3|F14D7_3|pumilio 9	protein pumilio 9
AT1G35760	AT1G35760	F14D7.6|F14D7_6	pseudo
AT1G36030	AT1G36030	T22A15.5|T22A15_5	F-box family protein
AT1G36380	AT1G36380	F7F23.10|F7F23_10	uncharacterized protein
AT1G36495	AT1G36495	-	pseudo
AT1G36520	AT1G36520	F28J9.24	pseudo
AT1G37007	AT1G37007	-	uncharacterized protein
AT1G37010	AT1G37010	T32E20.23|T32E20_23	uncharacterized protein
AT1G42525	AT1G42525	-	uncharacterized protein
AT1G43715	AT1G43715	-	pseudo
AT1G43780	scpl44	F28H19.5|F28H19_5|serine carboxypeptidase-like 44	serine carboxypeptidase-like 44
AT1G44020	AT1G44020	F9C16.23|F9C16_23	cysteine/histidine-rich C1 domain-containing protein
AT1G45015	AT1G45015	-	MD-2-related lipid recognition domain-containing protein
AT1G45040	AT1G45040	F27F5.35	pseudo
AT1G45230	AT1G45230	-	uncharacterized protein
AT1G47420	SDH5	T3F24.12|succinate dehydrogenase 5	succinate dehydrogenase 5
AT1G47760	AGL102	AGAMOUS-like 102|T2E6.17|T2E6_17	protein agamous-like 102
AT1G47810	AT1G47810	T2E6.10|T2E6_10	F-box protein
AT1G48140	AT1G48140	F21D18.14|F21D18_14	dolichyl-phosphate mannose synthase 3
AT1G48230	AT1G48230	F21D18.5	probable sugar phosphate/phosphate translocator
AT1G48405	AT1G48405	-	Kinase interacting (KIP1-like) family protein
AT1G48560	AT1G48560	T1N15.18|T1N15_18	uncharacterized protein
AT1G48830	AT1G48830	F11I4.1|F11I4_1	40S ribosomal protein S7-1
AT1G49490	AT1G49490	F13F21.7|F13F21_7	Leucine-rich repeat family protein
AT1G49510	emb1273	F13F21.5|F13F21_5|embryo defective 1273	protein embryo defective 1273
AT1G49620	ICK5	F14J22.14|F14J22_14|ICN6|KIP-RELATED PROTEIN 7|KRP7	cyclin-dependent kinase inhibitor 7
AT1G49780	PUB26	F14J22.1|F14J22_1|plant U-box 26	U-box domain-containing protein 26
AT1G49870	AT1G49870	F10F5.13|F10F5_13	uncharacterized protein
AT1G49975	AT1G49975	-	uncharacterized protein
AT1G50000	AT1G50000	F2J10.21|F2J10_21	putative ribosomal RNA small subunit methyltransferase
AT1G50020	AT1G50020	F2J10.10|F2J10_10	uncharacterized protein
AT1G50160	AT1G50160	F14I3.22|F14I3_22	uncharacterized protein
AT1G50250	FTSH1	F14I3.14|F14I3_14|FTSH protease 1	ATP-dependent zinc metalloprotease FTSH 1
AT1G50570	AT1G50570	F11F12.11	calcium-dependent lipid-binding domain-containing protein
AT1G50880	AT1G50880	F8A12.10|F8A12_10	putative F-box protein
AT1G50900	AT1G50900	F8A12.12|F8A12_12	protein GRANA DEFICIENT CHLOROPLAST 1
AT1G51270	AT1G51270	F11M15.13|F11M15_13	vesicle-associated protein 1-4
AT1G51390	NFU5	ATNFU1|F11M15.25|F11M15_25|NFU domain protein 5	NFU domain protein 5
AT1G51740	SYP81	ARABIDOPSIS THALIANA ORTHOLOG OF YEAST UFE1 (UNKNOWN FUNCTION-ESSENTIAL 1)|ATSYP81|ATUFE1|F19C24.5|F19C24_5|ORTHOLOG OF YEAST UFE1 (UNKNOWN FUNCTION-ESSENTIAL 1)|UFE1|syntaxin of plants 81	syntaxin-81
AT1G51940	AT1G51940	T14L22.13|T14L22_13	LysM type receptor kinase-like protein
AT1G52130	AT1G52130	F5F19.19|F5F19_19	mannose-binding lectin-like protein
AT1G52680	AT1G52680	F6D8.10|F6D8_10	late embryogenesis abundant protein-like protein
AT1G53060	AT1G53060	F8L10.8|F8L10_8	legume lectin-like protein
AT1G53190	AT1G53190	F12M16.10|F12M16_10	RING/U-box domain-containing protein
AT1G53280	AT1G53280	F12M16.18|F12M16_18	DJ1-like protein B
AT1G53340	AT1G53340	F12M16.24|F12M16_24	cysteine/histidine-rich c1 domain-containing protein
AT1G53830	PME2	ATPME2|T18A20.6|T18A20_6|pectin methylesterase 2	pectin methylesterase 2
AT1G54060	ASIL1	6B-interacting protein 1-like 1|F15I1.14|F15I1_14	6B-interacting protein 1-like 1
AT1G54080	UBP1A	F15I1.16|F15I1_16|oligouridylate-binding protein 1A	oligouridylate-binding protein 1A
AT1G54220	AT1G54220	F20D21.4|F20D21_4	dihydrolipoyllysine-residue acetyltransferase component 3 of pyruvate dehydrogenase complex
AT1G54490	XRN4	5'-3' EXORIBONUCLEASE|ACC INSENSITIVE 1|AIN1|ATXRN4|EIN5|ETHYLENE INSENSITIVE 5|EXORIBONUCLEASE 4|F20D21.30|F20D21_30|exoribonuclease 4	5'-3' exoribonuclease 4
AT1G55110	IDD7	AtIDD7|T7N22.5|T7N22_5|indeterminate(ID)-domain 7	indeterminate(ID)-domain 7 protein
AT1G55220	AT1G55220	F7A10.6|F7A10_6	uncharacterized protein
AT1G55325	GCT	CCT|CENTER CITY|GRAND CENTRAL	RNA polymerase II transcription mediator
AT1G55920	SERAT2;1	ATSERAT2;1|F14J16.18|F14J16_18|SAT1|SAT5|SERINE ACETYLTRANSFERASE|SERINE ACETYLTRANSFERASE 1|SERINE ACETYLTRANSFERASE 5|serine acetyltransferase 2;1	serine acetyltransferase 1
AT1G55960	AT1G55960	F14J16.24|F14J16_24	putative polyketide cyclase/dehydrase and lipid transport-like protein
AT1G56110	NOP56	NOP56-LIKE PROTEIN|T6H22.10|T6H22_10|homolog of nucleolar protein NOP56	nucleolar protein NOP56-like protein
AT1G56120	AT1G56120	T6H22.9|T6H22_9	Leucine-rich repeat transmembrane protein kinase
AT1G56220	AT1G56220	F14G9.17|F14G9_17	dormancy/auxin associated protein
AT1G56240	PP2-B13	AtPP2-B13|F14G9.15|F14G9_15|phloem protein 2-B13	phloem protein 2-B13
AT1G56260	AT1G56260	F14G9.13|F14G9_13	uncharacterized protein
AT1G56612	AT1G56612	-	ncRNA
AT1G57650	AT1G57650	T8L23.12|T8L23_12	ATP binding protein
AT1G57765	AT1G57765	-	uncharacterized protein
AT1G57790	AT1G57790	F12K22.16|F12K22_16	F-box protein
AT1G57830	AT1G57830	F12K22.13|F12K22_13	Toll-Interleukin-Resistance domain-containing protein
AT1G58100	AT1G58100	T15M6.11	transcription factor TCP8
AT1G58180	BCA6	A. THALIANA BETA CARBONIC ANHYDRASE 6|ATBCA6|T15M6.18|beta carbonic anhydrase 6	beta carbonic anhydrase 6
AT1G58265	AT1G58265	-	cytochrome P450-related protein
AT1G58280	AT1G58280	F19C14.10|F19C14_10	phosphoglycerate mutase-like protein
AT1G58470	RBP1	ATRBP1|F9K23.11|F9K23_11|RNA-binding protein 1	RNA-binding protein 1
AT1G59510	CF9	T30E16.3|T30E16_3	protein CF9
AT1G59590	ZCF37	T30E16.15|T30E16_15	protein ZCF37
AT1G59600	ZCW7	T30E16.16|T30E16_16	protein ZCW7
AT1G59800	AT1G59800	F23H11.12|F23H11_12	cullin-like protein 3
AT1G59900	E1 ALPHA	AT-E1 ALPHA|PYRUVATE DEHYDROGENASE E1 ALPHA SUBUNIT|pyruvate dehydrogenase complex E1 alpha subunit	pyruvate dehydrogenase complex E1 alpha subunit
AT1G60660	CB5LP	ARABIDOPSIS CYTOCHROME B5-LIKE PROTEIN|ATCB5LP|B5 #5|F8A5.18|F8A5_18|cytochrome B5-like protein	cytochrome B5-like protein
AT1G60780	HAP13	F8A5.29|F8A5_29|HAPLESS 13	protein HAPLESS 13
AT1G60783	AT1G60783	-	uncharacterized protein
AT1G60930	RECQ4B	ATRECQ4B|RECQ HELICASE L4B|RECQ helicase L4B|RECQL4B|T7P1.7|T7P1_7	RECQ helicase L4B
AT1G60960	IRT3	ATIRT3|IRON REGULATED TRANSPORTER 3|T7P1.10|T7P1_10|iron regulated transporter 3	Fe(2+) transport protein 3
AT1G61105	AT1G61105	-	Toll-Interleukin-Resistance (TIR) domain-containing protein
AT1G61350	AT1G61350	T1F9.16|T1F9_16	armadillo/beta-catenin-like repeat-containing protein
AT1G61890	AT1G61890	F8K4.9|F8K4_9	MATE efflux family protein
AT1G62020	AT1G62020	F8K4.21|F8K4_21	coatomer subunit alpha-1
AT1G62095	AT1G62095	-	pseudo
AT1G62262	SLAH4	SLAC1 homologue 4	SLAC1 homologue 4
AT1G62340	ALE1	ABNORMAL LEAF-SHAPE|ABNORMAL LEAF-SHAPE 1|ALE|F24O1.36|F24O1_36	subtilisin-like serine protease ALE1
AT1G62400	HT1	F24O1.13|F24O1_13|high leaf temperature 1	protein high leaf temperature 1
AT1G63250	AT1G63250	F9N12.13|F9N12_13	putative DEAD-box ATP-dependent RNA helicase 48
AT1G63260	TET10	F9N12.12|F9N12_12|tetraspanin10	tetraspanin10
AT1G63350	AT1G63350	F9N12.3|F9N12_3	CC-NBS-LRR class disease resistance protein
AT1G63670	AT1G63670	F24D7.14|F24D7_14	uncharacterized protein
AT1G63840	AT1G63840	T12P18.14|T12P18_14	RING/U-box domain-containing protein
AT1G64050	AT1G64050	F22C12.19|F22C12_19	uncharacterized protein
AT1G64590	AT1G64590	F1N19.16|F1N19_16	NAD(P)-binding Rossmann-fold superfamily protein
AT1G64650	AT1G64650	F1N19.22|F1N19_22	general substrate transporter-like protein
AT1G64890	AT1G64890	F13O11.19|F13O11_19	probable folate-biopterin transporter 7
AT1G65280	AT1G65280	T8F5.5|T8F5_5	DNAJ heat shock N-terminal domain-containing protein
AT1G65360	AGL23	AGAMOUS-like 23|T8F5.14|T8F5_14	protein agamous-like 23
AT1G65390	PP2-A5	AT1G65400|ATPP2-A5|T8F5.18|T8F5_18|phloem protein 2 A5	protein PHLOEM protein 2-LIKE A5
AT1G65541	AT1G65541	-	uncharacterized protein
AT1G65730	YSL7	F1E22.10|F1E22_10|YELLOW STRIPE like 7	putative metal-nicotianamine transporter YSL7
AT1G66245	AT1G66245	-	uncharacterized protein
AT1G66345	AT1G66345	-	pentatricopeptide repeat-containing protein
AT1G66550	WRKY67	ATWRKY67|F28G11.3|F28G11_3|WRKY DNA-binding protein 67	putative WRKY transcription factor 67
AT1G66870	AT1G66870	F4N21.2|F4N21_2	carbohydrate-binding X8 domain-containing protein
AT1G66910	AT1G66910	T4O24.8|T4O24_8	putative protein kinase
AT1G67120	AT1G67120	F5A8.11|F5A8_11	protein MIDASIN1
AT1G67560	AT1G67560	F12B7.11|F12B7_11	lipoxygenase 6
AT1G67775	CLE8	CLAVATA3/ESR-RELATED 8	CLAVATA3/ESR (CLE)-related protein 8
AT1G67830	FXG1	ATFXG1|Arabidopsis thaliana alpha-fucosidase 1|F12A21.4|F12A21_4|alpha-fucosidase 1	alpha-L-fucosidase 1
AT1G67856	AT1G67856	-	RING/U-box domain-containing protein
AT1G67900	AT1G67900	T23K23.25|T23K23_25	phototropic-responsive NPH3 family protein
AT1G68110	AT1G68110	T23K23.4|T23K23_4	putative clathrin assembly protein
AT1G68350	AT1G68350	T22E19.2|T22E19_2	uncharacterized protein
AT1G68360	AT1G68360	T22E19.1|T22E19_1	zinc finger-related protein
AT1G68795	CLE12	CLAVATA3/ESR-RELATED 12	protein CLAVATA3/ESR-related 12
AT1G69000	AT1G69000	60091.TRNA-MET-1	tRNA
AT1G69543	AT1G69543	-	pseudo
AT1G69630	AT1G69630	F24J1.28	F-box/LRR-repeat protein 13
AT1G69880	TH8	ATH8|T17F3.9|T17F3_9|thioredoxin H-type 8	thioredoxin H8
AT1G70070	EMB25	EMBRYO DEFECTIVE 25|F20P5.20|F20P5_20|INCREASED SIZE EXCLUSION LIMIT 2|ISE2|PDE317|PIGMENT DEFECTIVE 317	DEAD-box ATP-dependent RNA helicase ISE2
AT1G70090	LGT8	F20P5.18|F20P5_18|GALACTURONOSYLTRANSFERASE-LIKE 9|GATL9|glucosyl transferase family 8	putative galacturonosyltransferase-like 9
AT1G70100	AT1G70100	F20P5.17|F20P5_17	uncharacterized protein
AT1G70140	FH8	ATFH8|F20P5.14|F20P5_14|formin 8	formin-like protein 8
AT1G70190	AT1G70190	F20P5.9|F20P5_9	ribosomal protein L7/L12 domain-containing protein
AT1G70300	KUP6	F17O7.17|F17O7_17|K+ uptake permease 6	potassium transporter 6
AT1G70520	CRK2	F24J13.9|F24J13_9|cysteine-rich RLK (RECEPTOR-like protein kinase) 2	cysteine-rich receptor-like protein kinase 2
AT1G70570	AT1G70570	F24J13.14|F24J13_14	putative anthranilate phosphoribosyltransferase
AT1G70610	TAP1	ATTAP1|F5A18.21|F5A18_21|transporter associated with antigen processing protein 1	ABC transporter B family member 26
AT1G70730	AT1G70730	F5A18.9|F5A18_9	phosphoglucomutase 2
AT1G70985	AT1G70985	-	hydroxyproline-rich glycoprotein family protein
AT1G71090	AT1G71090	F23N20.8|F23N20_8	auxin efflux carrier family protein
AT1G71270	POK	ARABIDOPSIS THALIANA VPS52 HOMOLOG|ATVPS52|F3I17.8|F3I17_8|POKY POLLEN TUBE|T-DNA TRANSMISSION DEFECT 8|TTD8	Vps52 / Sac2-like protein
AT1G71528	AT1G71528	-	ncRNA
AT1G71820	SEC6	F14O23.20|F14O23_20	protein SEC6
AT1G71866	AT1G71866	-	EPIDERMAL PATTERNING FACTOR-like protein 7
AT1G72520	AT1G72520	T10D10.1|T10D10_1	lipoxygenase 4
AT1G72860	AT1G72860	F3N23.6|F3N23_6	TIR-NBS-LRR class disease resistance protein
AT1G73240	AT1G73240	T18K17.9|T18K17_9	uncharacterized protein
AT1G73440	AT1G73440	-	calmodulin-related protein
AT1G73875	AT1G73875	-	DNAse I-like superfamily protein
AT1G74410	AT1G74410	F1M20.9|F1M20_9	RING/U-box superfamily protein
AT1G75080	BZR1	BRASSINAZOLE-RESISTANT 1|F9E10.7|F9E10_7	brassinazole-resistant 1 protein
AT1G75180	AT1G75180	F22H5.9|F22H5_9	Erythronate-4-phosphate dehydrogenase family protein
AT1G75220	AT1G75220	F22H5.6|F22H5_6	sugar transporter ERD6-like 6
AT1G75630	AVA-P4	F10A5.17|F10A5_17|VACUOLAR H+-PUMPING ATPASE 16 KD PROTEOLIPID|vacuolar H+-pumping ATPase 16 kDa proteolipid subunit 4	V-type proton ATPase proteolipid subunit c4
AT1G75730	AT1G75730	F10A5.7|F10A5_7	uncharacterized protein
AT1G76030	AT1G76030	VHA-B1	V-type proton ATPase subunit B1
AT1G76250	AT1G76250	T23E18.18|T23E18_18	uncharacterized protein
AT1G76280	AT1G76280	F15M4.22	pentatricopeptide repeat-containing protein
AT1G76790	AT1G76790	F28O16.16|F28O16_16	indole glucosinolate o-methyltransferase 5
AT1G76840	AT1G76840	F28O16.22|F28O16_22	uncharacterized protein
AT1G76980	AT1G76980	F22K20.8|F22K20_8	uncharacterized protein
AT1G77250	AT1G77250	T14N5.11|T14N5_11	RING/FYVE/PHD zinc finger-containing protein
AT1G77310	AT1G77310	F2P24.2|F2P24_2	uncharacterized protein
AT1G77620	AT1G77620	T5M16.21|T5M16_21	P-loop containing nucleoside triphosphate hydrolases superfamily protein
AT1G77760	NIA1	GNR1|NITRATE REDUCTASE|NITRATE REDUCTASE 1|NR1|T32E8.9|T32E8_9|nitrate reductase 1	nitrate reductase [NADH] 1
AT1G77765	AT1G77765	-	uncharacterized protein
AT1G77770	AT1G77770	T32E8.10|T32E8_10	uncharacterized protein
AT1G77890	AT1G77890	AT1G77900|F28K19.10|F28K19_10	DNA-directed RNA polymerase II protein
AT1G78630	emb1473	T30F21.4|T30F21_4|embryo defective 1473	50S ribosomal protein L13
AT1G78960	LUP2	ATLUP2|YUP8H12R.43|YUP8H12R_43|lupeol synthase 2	lupeol synthase 2
AT1G78995	AT1G78995	-	uncharacterized protein
AT1G79080	AT1G79080	YUP8H12R.30|YUP8H12R_30	pentatricopeptide repeat-containing protein
AT1G79380	AT1G79380	T8K14.20|T8K14_20	ubiquitin ligase
AT1G79520	AT1G79520	T8K14.6|T8K14_6	cation efflux family protein
AT1G79650	RAD23B	F20B17.8|F20B17_8|RAD23|RADIATION SENSITIVE23B	ubiquitin receptor RAD23b
AT1G79760	DTA4	F19K16.26|F19K16_26|downstream target of AGL15-4	downstream target of AGL15-4
AT1G79920	AT1G79920	F19K16.12|F19K16_12	Heat shock protein 70
AT1G80010	FRS8	F18B13.10|F18B13_10|FAR1-related sequence 8	FAR1-related sequence 8
AT1G80130	AT1G80130	F18B13.21|F18B13_21	tetratricopeptide repeat domain-containing protein
AT1G80870	AT1G80870	F23A5.23|F23A5_23	putative receptor-like protein kinase
AT1G80970	AT1G80970	F23A5.33|F23A5_33	XH domain-containing protein
AT2G01010	AT2G01010	51593.RRNA00001	18S ribosomal RNA
AT2G01023	AT2G01023	-	uncharacterized protein
AT2G01120	ORC4	ATORC4|F23H14.9|F23H14_9|ORIGIN RECOGNITION COMPLEX SUBUNIT 4|origin recognition complex subunit 4	origin recognition complex subunit 4
AT2G01140	AT2G01140	-	fructose-bisphosphate aldolase 3
AT2G01420	PIN4	ARABIDOPSIS PIN-FORMED 4|ATPIN4|AUXIN TRANSPORTER SPLICE VARIANT B|F10A8.27|PIN-FORMED 4	auxin efflux carrier component 4
AT2G01470	STL2P	ATSEC12|F2I9.9|F2I9_9|SEC12P-like 2 protein	SEC12P-like 2 protein
AT2G01667	AT2G01667	-	uncharacterized protein
AT2G01810	AT2G01810	T8O11.2|T8O11_2	RING/FYVE/PHD zinc finger superfamily protein
AT2G01918	PQL3	PsbQ-like 3	oxygen evolving enhancer 3 (PsbQ)-like 3
AT2G02000	GAD3	F14H20.7|F14H20_7|glutamate decarboxylase 3	glutamate decarboxylase 3
AT2G02100	LCR69	F5O4.13|F5O4_13|PDF2.2|low-molecular-weight cysteine-rich 69	defensin-like protein 2
AT2G02170	AT2G02170	F5O4.6|F5O4_6	Remorin family protein
AT2G02240	MEE66	T16F16.3|maternal effect embryo arrest 66	F-box domain protein MEE66
AT2G02770	AT2G02770	T20F6.9|T20F6_9	4'-phosphopantetheinyl transferase domain-containing protein
AT2G02860	SUT2	ARABIDOPSIS THALIANA SUCROSE TRANSPORTER 3|ATSUC3|ATSUT2|SUC3|SUCROSE TRANSPORTER 3|T17M13.3|T17M13_3|sucrose transporter 2	sucrose transport protein SUC3
AT2G03050	EMB93	EMBRYO DEFECTIVE 93|SINGLET OXYGEN-LINKED DEATH ACTIVATOR 10|SOLDAT10|T17M13.22|T17M13_22	transcription termination factor family protein
AT2G03090	EXPA15	ATEXP15|ATEXPA15|ATHEXP ALPHA 1.3|EXP15|EXPANSIN 15|T17M13.26|T17M13_26|expansin A15	expansin A15
AT2G03210	FUT2	ATFUT2|T18E12.12|T18E12_12|fucosyltransferase 2	fucosyltransferase 2
AT2G03310	AT2G03310	T4M8.26|T4M8_26	uncharacterized protein
AT2G03450	PAP9	ATPAP9|PURPLE ACID PHOSPHATASE 9|T4M8.12|T4M8_12|purple acid phosphatase 9	purple acid phosphatase 9
AT2G03480	QUL2	QUASIMODO2 LIKE 2|T4M8.9|T4M8_9	QUASIMODO2 like 2
AT2G03870	AT2G03870	T18C20.7|T18C20_7	U6 snRNA-associated Sm-like protein LSm7
AT2G03920	AT2G03920	F3C11.3	pseudo
AT2G04037	AT2G04037	-	uncharacterized protein
AT2G04041	AT2G04041	-	uncharacterized protein
AT2G04080	AT2G04080	F3L12.9|F3L12_9	MATE efflux family protein
AT2G04378	AT2G04378	-	Beta-galactosidase related protein
AT2G04380	AT2G04380	T1O3.21|T1O3_21	uncharacterized protein
AT2G04860	AT2G04860	F28I8.8|F28I8_8	pentatricopeptide repeat-containing protein
AT2G04865	AT2G04865	-	aminotransferase-like, plant mobile domain family protein
AT2G05025	AT2G05025	-	pseudo
AT2G05210	AtPOT1a	ATPOT1|F5G3.11|F5G3_11|Protection of Telomeres 1a	protection of telomeres protein 1a
AT2G05380	GRP3S	F16J10.7|F16J10_7|glycine-rich protein 3 short isoform	glycine-rich protein 3 short isoform
AT2G05518	AT2G05518	-	ncRNA
AT2G05940	AT2G05940	T6P5.14|T6P5_14	RPM1-induced protein kinase
AT2G06280	AT2G06280	F18P14.7	pseudo
AT2G07050	CAS1	CYCLOARTENOL SYNTHASE 1|T4E14.16|T4E14_16|cycloartenol synthase 1	cycloartenol synthase
AT2G07100	AT2G07100	T25N22.6	pseudo
AT2G07720	AT2G07720	-	pseudo
AT2G09795	AT2G09795	-	ncRNA
AT2G09820	AT2G09820	T14C8.4	pseudo
AT2G09862	AT2G09862	-	pseudo
AT2G11140	AT2G11140	T13H18.4|T13H18_4	pseudo
AT2G11220	AT2G11220	T13H18.12|T13H18_12	pseudo
AT2G11440	AT2G11440	F3K12.4	pseudo
AT2G11930	AT2G11930	F23M2.9|F23M2_9	pseudo
AT2G11980	AT2G11980	F23M2.14	pseudo
AT2G12910	AT2G12910	T18E17.23	pseudo
AT2G13100	AT2G13100	T17A11.9|T17A11_9	putative glycerol-3-phosphate transporter 5
AT2G14160	AT2G14160	T22C12.9|T22C12_9	RNA-binding (RRM/RBD/RNP motifs) family protein
AT2G14210	AGL44	AGAMOUS-like 44|ANR1|ARABIDOPSIS NITRATE REGULATED 1|F15N24.5|F15N24_5	protein agamous-like 44
AT2G14900	AT2G14900	T26I20.6|T26I20_6	gibberellin-regulated protein
AT2G15012	AT2G15012	-	pseudo
AT2G15327	AT2G15327	-	uncharacterized protein
AT2G15390	FUT4	F26H6.9|F26H6_9|atfut4|fucosyltransferase 4	probable fucosyltransferase 4
AT2G15520	AT2G15520	-	pseudo
AT2G15660	AGL95	AGAMOUS-like 95	protein agamous-like 95
AT2G16210	AT2G16210	F7H1.23|F7H1_23	B3 domain-containing protein
AT2G16405	AT2G16405	-	transducin/WD-40 repeat-containing protein
AT2G16510	AT2G16510	F1P15.11|F1P15_11	ATPase, F0/V0 complex, subunit C protein
AT2G16535	AT2G16535	-	maternally expressed family protein
AT2G16600	ROC3	CYCLOPHILIN|T24I21.1|T24I21_1|rotamase CYP 3	cyclophilin ROC3
AT2G16640	TOC132	ATTOC132|MULTIMERIC TRANSLOCON COMPLEX IN THE OUTER ENVELOPE MEMBRANE 132|T24I21.5|T24I21_5|multimeric translocon complex in the outer envelope membrane 132	translocase of chloroplast 132
AT2G16980	AT2G16980	F12A24.16|F12A24_16	major facilitator protein
AT2G17300	AT2G17300	F5J6.6|F5J6_6	uncharacterized protein
AT2G17390	AKR2B	F5J6.15|F5J6_15|ankyrin repeat-containing 2B	ankyrin repeat-containing 2B
AT2G17450	RHA3A	F5J6.22|RING-H2 FINGER PROTEIN RHA3A|RING-H2 finger A3A	RING-H2 finger protein ATL44
AT2G17490	AT2G17490	MJB20.5|MJB20_5	pseudo
AT2G17530	AT2G17530	MJB20.9|MJB20_9	putative protein kinase
AT2G17556	AT2G17556	-	uncharacterized protein
AT2G17740	AT2G17740	T17A5.16|T17A5_16	cysteine/histidine-rich C1 domain-containing protein
AT2G17770	BZIP27	ATBZIP27|FD PARALOG|FDP|T17A5.15|T17A5_15|basic region/leucine zipper motif 27	bZIP transcription factor FD-like protein
AT2G17800	ARAC1	ATGP2|ATRAC1|ATROP3|Arabidopsis RAC-like 1|RHO-RELATED GTPASES FROM PLANTS 3|ROP3|T17A5.14|T17A5_14	Rac-like GTP-binding protein ARAC1
AT2G17840	ERD7	EARLY-RESPONSIVE TO DEHYDRATION 7|T13L16.14|T13L16_14	senescence/dehydration related protein
AT2G17960	AT2G17960	T27K22.17|T27K22_17	uncharacterized protein
AT2G18050	HIS1-3	T27K22.8|T27K22_8|histone H1-3	histone H1-3
AT2G18160	bZIP2	ATBZIP2|F8D23.6|F8D23_6|G-BOX BINDING FACTOR 5|GBF5|TRANSCRIPTION FACTOR GBF5|basic leucine-zipper 2	basic leucine-zipper 2
AT2G18590	AT2G18590	F24H14.6|F24H14_6	major facilitator protein
AT2G18650	MEE16	MSF3.3|MSF3_3|maternal effect embryo arrest 16	putative RING-H2 finger protein ATL49
AT2G18670	AT2G18670	MSF3.5|MSF3_5	RING-H2 finger protein ATL56
AT2G18780	AT2G18780	MSF3.16|MSF3_16	F-box protein
AT2G18820	AT2G18820	MSF3.20	pseudo
AT2G18850	AT2G18850	MSF3.23|MSF3_23	SET domain-containing protein
AT2G18876	AT2G18876	-	Afadin/alpha-actinin-binding protein
AT2G18880	VEL2	F19F24.8|F19F24_8|vernalization5/VIN3-like	vernalization5/VIN3-like protein
AT2G18990	TXND9	F19F24.19|F19F24_19|thioredoxin domain-containing protein 9 homolog	thioredoxin domain-containing protein 9-like protein
AT2G19100	AT2G19100	T20K24.11|T20K24_11	pseudo
AT2G19120	AT2G19120	T20K24.14|T20K24_14	P-loop containing nucleoside triphosphate hydrolases superfamily protein
AT2G19780	AT2G19780	F6F22.19|F6F22_19	leucine-rich repeat-containing protein
AT2G19790	AT2G19790	F6F22.18|F6F22_18	SNARE-like superfamily protein
AT2G20080	AT2G20080	T2G17.12|T2G17_12	uncharacterized protein
AT2G20300	ALE2	Abnormal Leaf Shape 2|F11A3.15|F11A3_15	receptor-like serine/threonine-protein kinase ALE2
AT2G20760	AT2G20760	F5H14.27|F5H14_27	Clathrin light chain protein
AT2G21060	GRP2B	ATCSP4|ATGRP2B|COLD SHOCK DOMAIN PROTEIN 4|F26H11.18|F26H11_18|GLYCINE-RICH PROTEIN 2B|glycine-rich protein 2B	glycine-rich protein 2B
AT2G21370	XK-1	F3K23.13|F3K23_13|XK1|XYLULOSE KINASE 1|xylulose kinase-1	xylulose kinase-1
AT2G21490	LEA	F3K23.25|F3K23_25|dehydrin LEA	dehydrin LEA
AT2G21500	AT2G21500	F3K23.26|F3K23_26	RING/U-box domain-containing protein
AT2G21590	APL4	F2G1.14|F2G1_14	glucose-1-phosphate adenylyltransferase large subunit
AT2G21740	AT2G21740	F7D8.6|F7D8_6	protein EGG CELL 1.2
AT2G21800	EME1A	ATEME1A|F7D8.12|F7D8_12|essential meiotic endonuclease 1A	essential meiotic endonuclease 1A
AT2G22170	AT2G22170	T26C19.17|T26C19_17	PLAT-plant-stress domain-containing protein
AT2G22300	SR1	CALMODULIN-BINDING TRANSCRIPTION ACTIVATOR 3|CAMTA3|T26C19.4|T26C19_4|signal responsive 1	calmodulin-binding transcription activator 3
AT2G23020	AT2G23020	22741.TRNA-MET-1	tRNA
AT2G23630	sks16	F26B6.30|SKU5 similar 16	protein SKU5 similar 16
AT2G23850	AT2G23850	T29E15.5	pseudo
AT2G24140	AT2G24140	F27D4.5|F27D4_5	uncharacterized protein
AT2G24150	HHP3	F27D4.6|F27D4_6|heptahelical protein 3	heptahelical protein 3
AT2G24360	AT2G24360	T28I24.9|T28I24_9	putative serine/threonine/tyrosine kinase
AT2G24530	AT2G24530	F25P17.17|F25P17_17	uncharacterized protein
AT2G25420	AT2G25420	F13B15.8|F13B15_8	transducin family protein / WD-40 repeat family protein
AT2G25940	ALPHA-VPE	ALPHAVPE|F17H15.4|alpha-vacuolar processing enzyme	alpha-vacuolar processing enzyme
AT2G26080	GLDP2	AtGLDP2|T19L18.11|T19L18_11|glycine decarboxylase P-protein 2	glycine decarboxylase P-protein 2
AT2G26330	ER	ERECTA|QRP1|QUANTITATIVE RESISTANCE TO PLECTOSPHAERELLA 1|T1D16.3|T1D16_3	LRR receptor-like serine/threonine-protein kinase ERECTA
AT2G26390	AT2G26390	T9J22.6|T9J22_6	serpin-Z3
AT2G26530	AR781	T9J22.20|T9J22_20	uncharacterized protein
AT2G26560	PLA2A	PATATIN-LIKE PROTEIN 2|PHOSPHOLIPASE A 2A|PLA IIA|PLP2|T9J22.23|T9J22_23|phospholipase A 2A	phospholipase A 2A
AT2G26570	AT2G26570	T9J22.24|T9J22_24	coiled-coil protein WEB1
AT2G26650	KT1	AKT1|ATAKT1|F18A8.2|F18A8_2|K+ transporter 1|POTASSIUM TRANSPORTER	potassium channel AKT1
AT2G26660	SPX2	ARABIDOPSIS THALIANA SPX DOMAIN GENE 2|ATSPX2|F18A8.3|F18A8_3|SPX domain gene 2	SPX domain-containing protein 2
AT2G26760	CYCB1;4	Cyclin B1;4|F18A8.13|F18A8_13	cyclin-B1-4
AT2G26870	NPC2	F12C20.9|F12C20_9|non-specific phospholipase C2	non-specific phospholipase C2
AT2G27080	AT2G27080	T20P8.13|T20P8_13	late embryogenesis abundant hydroxyproline-rich glycoprotein
AT2G27260	AT2G27260	F12K2.16|F12K2_16	late embryogenesis abundant hydroxyproline-rich glycoprotein
AT2G27375	AT2G27375	-	pseudo
AT2G27940	AT2G27940	T1E2.14|T1E2_14	RING-H2 finger protein ATL57
AT2G28210	ACA2	ATACA2|T3B23.12|T3B23_12|alpha carbonic anhydrase 2	alpha carbonic anhydrase 2
AT2G28290	SYD	CHR3|CHROMATIN REMODELING COMPLEX SUBUNIT R|CHROMATIN REMODELING COMPLEX SUBUNIT R 3|SPLAYED	chromatin structure-remodeling complex protein SYD
AT2G28640	EXO70H5	ATEXO70H5|T8O18.7|T8O18_7|exocyst subunit exo70 family protein H5	exocyst subunit exo70 family protein H5
AT2G28650	EXO70H8	ATEXO70H8|T8O18.6|T8O18_6|exocyst subunit exo70 family protein H8	exocyst subunit exo70 family protein H8
AT2G28940	AT2G28940	T9I4.2|T9I4_2	protein kinase family protein
AT2G29110	GLR2.8	ATGLR2.8|T9I4.19|T9I4_19|glutamate receptor 2.8	glutamate receptor 2.8
AT2G29120	GLR2.7	ATGLR2.7|GLUTAMATE RECEPTOR 2.7|T9I4.20|T9I4_20|glutamate receptor 2.7	glutamate receptor 2.7
AT2G29290	AT2G29290	F16P2.33|F16P2_33	tropinone reductase-like protein
AT2G29300	AT2G29300	F16P2.32|F16P2_32	tropinone reductase-like protein
AT2G29520	AT2G29520	42492.TRNA-VAL-1	tRNA
AT2G29620	AT2G29620	T27A16.28|T27A16_28	uncharacterized protein
AT2G29680	CDC6	ATCDC6|T27A16.22|T27A16_22|cell division control 6	cell division control 6
AT2G29690	ASA2	ATHANSYNAB|T27A16.21|T27A16_21|anthranilate synthase 2	anthranilate synthase component I-2
AT2G29810	AT2G29810	T27A16.9|T27A16_9	Galactose oxidase/kelch repeat superfamily protein
AT2G30130	ASL5	LBD12|PCK1|PEACOCK 1|T27E13.13|T27E13_13	LOB domain-containing protein 12
AT2G30260	U2B''	T9D9.7|T9D9_7|U2 small nuclear ribonucleoprotein B	U2 small nuclear ribonucleoprotein B''
AT2G30630	AT2G30630	T11J7.2|T11J7_2	P-loop containing nucleoside triphosphate hydrolases superfamily protein
AT2G30640	AT2G30640	T11J7.3	pseudo
AT2G30760	AT2G30760	T11J7.15|T11J7_15	uncharacterized protein
AT2G30910	ARPC1A	ACTIN-RELATED PROTEIN C1|ARPC1|F7F1.12|F7F1_12|actin-related protein C1A	actin-related protein C1A
AT2G31018	AT2G31018	-	uncharacterized protein
AT2G31060	AT2G31060	T16B12.13|T16B12_13	elongation factor family protein
AT2G31090	AT2G31090	T16B12.10|T16B12_10	uncharacterized protein
AT2G31625	AT2G31625	-	pseudo
AT2G31751	AT2G31751	-	ncRNA
AT2G31865	PARG2	poly(ADP-ribose) glycohydrolase 2	poly(ADP-ribose) glycohydrolase 2
AT2G32140	AT2G32140	F22D22.11|F22D22_11	transmembrane receptor protein
AT2G32300	UCC1	uclacyanin 1	uclacyanin 1
AT2G32460	MYB101	ABC transporter of the mitochondrion 1|ARABIDOPSIS THALIANA MYB 1|ATM1|ATMYB101|T32F6.1|myb domain protein 101	myb domain protein 101
AT2G32580	AT2G32580	T26B15.14|T26B15_14	uncharacterized protein
AT2G32700	LUH	F24L7.16|F24L7_16|LEUNIG_homolog	WD40 repeat protein MUCILAGE-MODIFIED 1
AT2G32920	PDIL2-3	ARABIDOPSIS THALIANA PROTEIN DISULFIDE ISOMERASE 9|ATPDI9|ATPDIL2-3|PDI-like 2-3|PDI9|PROTEIN DISULFIDE ISOMERASE 9|T21L14.14|T21L14_14	protein disulfide-isomerase like 2-3
AT2G33090	AT2G33090	F25I18.17|F25I18_17	transcription elongation factor (TFIIS) family protein
AT2G33470	GLTP1	ARABIDOPSIS GLYCOLIPID TRANSFER PROTEIN 1|ATGLTP1|F4P9.24|F4P9_24|glycolipid transfer protein 1	glycolipid transfer protein 1
AT2G33620	AT2G33620	F4P9.39|F4P9_39	AT hook motif DNA-binding family protein
AT2G33730	AT2G33730	T1B8.4|T1B8_4	DEAD-box ATP-dependent RNA helicase 21
AT2G33850	AT2G33850	T1B8.15|T1B8_15	uncharacterized protein
AT2G34040	AT2G34040	T14G11.16|T14G11_16	Apoptosis inhibitory protein 5
AT2G34315	AT2G34315	-	avirulence induced family protein
AT2G34430	LHCB1.4	F13P17.29|LHCB1.4|LIGHT-HARVESTING CHLOROPHYLL-PROTEIN COMPLEX II SUBUNIT B1|light-harvesting chlorophyll-protein complex II subunit B1	light-harvesting chlorophyll protein complex II subunit B1
AT2G34860	EDA3	F19I3.9|F19I3_9|embryo sac development arrest 3	embryo sac development arrest 3 protein
AT2G34950	AT2G34950	17686.TRNA-THR-1	tRNA
AT2G34990	AT2G34990	F19I3.22|F19I3_22	RING-H2 finger protein ATL38
AT2G35150	EXL1	EXORDIUM like 1|T4C15.11	EXORDIUM like 7
AT2G35170	AT2G35170	T4C15.16|T4C15_16	histone H3 K4-specific methyltransferase SET7/9-like protein
AT2G35370	GDCH	GLYCINE DECARBOXYLASE COMPLEX H PROTEIN|glycine decarboxylase complex H	glycine decarboxylase complex protein H
AT2G35380	AT2G35380	T32F12.24|T32F12_24	peroxidase 20
AT2G35630	MOR1	GEM1|MICROTUBULE ORGANIZATION 1|T20F21.17|T20F21_17	protein MICROTUBULE ORGANIZATION 1
AT2G35760	AT2G35760	T20F21.5|T20F21_5	CASP-like protein
AT2G35859	AT2G35859	-	ncRNA
AT2G36010	E2F3	ATE2FA|E2F TRANSCRIPTION FACTOR-3 E2F3|E2F transcription factor 3|F11F19.8|F11F19_8	E2F transcription factor 3
AT2G36026	AT2G36026	-	Ovate family protein
AT2G36053	AT2G36053	-	uncharacterized protein
AT2G36080	AT2G36080	F9C22.1	B3 DNA-binding domain transcription factor
AT2G36145	AT2G36145	-	uncharacterized protein
AT2G36300	AT2G36300	F2H17.9|F2H17_9	Integral membrane Yip1-like protein
AT2G36307	ZPR4	LITTLE ZIPPER 4	ncRNA
AT2G36310	URH1	F2H17.8|F2H17_8|uridine-ribohydrolase 1	Uridine nucleosidase 1
AT2G36400	GRF3	AtGRF3|F1O11.3|F1O11_3|growth-regulating factor 3	growth-regulating factor 3
AT2G36500	AT2G36500	F1O11.13|F1O11_13	CBS / octicosapeptide/Phox/Bemp1 domain-containing protein
AT2G36540	AT2G36540	F1O11.17|F1O11_17	Haloacid dehalogenase-like hydrolase (HAD) superfamily protein
AT2G36620	RPL24A	F13K3.2|F13K3_2|ribosomal protein L24	60S ribosomal protein L24-1
AT2G36770	AT2G36770	F13K3.17|F13K3_17	UDP-glucosyl transferase 73C4
AT2G36870	XTH32	T1J8.5|T1J8_5|xyloglucan endotransglucosylase/hydrolase 32	probable xyloglucan endotransglucosylase/hydrolase protein 32
AT2G37190	AT2G37190	T2N18.5|T2N18_5	ribosomal protein L11 family protein
AT2G37250	ADK	ATPADK1|F3G5.4|F3G5_4|adenosine kinase	adenosine kinase
AT2G37410	TIM17-2	ATTIM17-2|F3G5.20|F3G5_20|TIM17|TRANSLOCASE OF THE INNER MEMBRANE 17|translocase inner membrane subunit 17-2	mitochondrial import inner membrane translocase subunit Tim17-2
AT2G37585	AT2G37585	-	core-2/I-branching beta-1,6-N-acetylglucosaminyltransferase family protein
AT2G37830	AT2G37830	T8P21.26|T8P21_26	pseudo
AT2G37930	AT2G37930	T8P21.16|T8P21_16	uncharacterized protein
AT2G38310	PYL4	PYR1-like 4|RCAR10|T19C21.20|T19C21_20|regulatory components of ABA receptor 10	abscisic acid receptor PYL4
AT2G38350	AT2G38350	T19C21.16|T19C21_16	uncharacterized protein
AT2G38390	AT2G38390	T19C21.12|T19C21_12	peroxidase 23
AT2G38510	AT2G38510	T6A23.29|T6A23_29	MATE efflux family protein
AT2G38610	AT2G38610	T6A23.19|T6A23_19	RNA-binding KH domain-containing protein
AT2G39420	AT2G39420	F12L6.8|F12L6_8	alpha/beta-Hydrolases superfamily protein
AT2G39855	AT2G39855	-	uncharacterized protein
AT2G39970	AT2G39970	T28M21.13|T28M21_13	peroxisomal nicotinamide adenine dinucleotide carrier
AT2G40000	HSPRO2	ARABIDOPSIS ORTHOLOG OF SUGAR BEET HS1 PRO-1 2|ATHSPRO2|T28M21.16|T28M21_16|ortholog of sugar beet HS1 PRO-1 2	HS1 PRO-1 2-like protein
AT2G40490	HEME2	T2P4.16|T2P4_16	Uroporphyrinogen decarboxylase
AT2G40620	AT2G40620	T2P4.3|T2P4_3	bZIP transcription factor
AT2G40840	DPE2	T20B5.4|T20B5_4|disproportionating enzyme 2	4-alpha-glucanotransferase DPE2
AT2G41020	AT2G41020	AT2G41030|T3K9.21|T3K9_21	WW domain-containing protein
AT2G41070	EEL	ATBZIP12|DPBF4|ENHANCED EM LEVEL|T3K9.16|T3K9_16	ABI5-like transcription factor EEL
AT2G41280	M10	ATM10|F13H10.17|F13H10_17	late embryogenesis abundant protein M10
AT2G41750	AT2G41750	T11A7.15|T11A7_15	DTW domain-containing protein
AT2G41945	AT2G41945	-	uncharacterized protein
AT2G42000	AT2G42000	T6D20.11|T6D20_11	metallothionein 4A
AT2G42060	AT2G42060	T6D20.5|T6D20_5	cysteine/histidine-rich C1 domain-containing protein
AT2G42170	AT2G42170	T24P15.8	actin family protein
AT2G42485	AT2G42485	-	ncRNA
AT2G42490	AT2G42490	MHK10.21|MHK10_21	copper amine oxidase family protein
AT2G42540	COR15A	COR15|F14N22.19|F14N22_19|cold-regulated 15a	cold-regulated protein 15a
AT2G42720	AT2G42720	F7D19.28|F7D19_28	F-box/LRR-repeat protein
AT2G43795	AT2G43795	-	uncharacterized protein
AT2G43800	AT2G43800	F18O19.9	formin-like protein 2
AT2G43920	HOL2	ATHOL2|F6E13.5|HARMLESS TO OZONE LAYER 2	putative thiol methyltransferase 1
AT2G44480	BGLU17	F4I1.29|beta glucosidase 17	beta glucosidase 17
AT2G44520	COX10	F4I1.50|F4I1_50|cytochrome c oxidase 10	protoheme IX farnesyltransferase
AT2G44670	AT2G44670	F16B22.16	uncharacterized protein
AT2G44740	CYCP4;1	F16B22.23|cyclin p4;1	cyclin p4;1
AT2G44840	ERF13	ATERF13|EREBP|ETHYLENE-RESPONSIVE ELEMENT BINDING FACTOR 13|T13E15.15|ethylene-responsive element binding factor 13	ethylene-responsive transcription factor 13
AT2G44900	ARABIDILLO-1	T13E15.9	protein ARABIDILLO 1
AT2G45020	AT2G45020	44465.TRNA-ARG-1	tRNA
AT2G45180	AT2G45180	F4L23.31	protease inhibitor/seed storage/lipid transfer protein (LTP) family protein
AT2G45190	AFO	ABNORMAL FLORAL ORGANS|ABNORMAL FLORAL ORGANS PROTEIN|F4L23.30|FIL|FILAMENTOUS FLOWER|YAB1|YABBY1	axial regulator YABBY 1
AT2G45220	AT2G45220	F4L23.27	putative pectinesterase/pectinesterase inhibitor 17
AT2G45412	AT2G45412	-	uncharacterized protein
AT2G45550	CYP76C4	F17K2.8|cytochrome P450|family 76|polypeptide 4|subfamily C	cytochrome P450 76C4
AT2G45660	AGL20	AGAMOUS-like 20|ATSOC1|F17K2.19|MADS-BOX PROTEIN AGL20|SOC1|SUPPRESSOR OF OVEREXPRESSION OF CO 1	MADS-box protein SOC1
AT2G45840	AT2G45840	F4I18.18	uncharacterized protein
AT2G46030	UBC6	T3F17.32|ubiquitin-conjugating enzyme 6	ubiquitin-conjugating enzyme E2 6
AT2G46160	AT2G46160	T3F17.19	RING-H2 finger protein ATL67
AT2G46320	AT2G46320	T3F17.3	mitochondrial substrate carrier family protein
AT2G46410	CPC	CAPRICE|F11C10.10|MYB FAMILY TRANSCRIPTION FACTOR CPC	transcription factor CPC
AT2G46550	AT2G46550	F13A10.8	uncharacterized protein
AT2G46700	CRK3	ATCRK3|CDPK-related kinase 3|T3A4.8	CDPK-related kinase 3
AT2G46870	NGA1	F19D11.25|NGATHA1	B3 domain-containing transcription factor NGA1
AT2G47010	AT2G47010	F14M4.16	uncharacterized protein
AT2G47015	MIR408	microRNA408	ncRNA
AT2G47130	AT2G47130	F14M4.4	short-chain dehydrogenase reductase 3
AT2G47360	AT2G47360	T8I13.20	uncharacterized protein
AT2G47520	HRE2	HYPOXIA RESPONSIVE ERF (ETHYLENE RESPONSE FACTOR) 2|T30B22.18	ethylene-responsive transcription factor ERF071
AT2G47550	AT2G47550	T30B22.15	probable pectinesterase/pectinesterase inhibitor 20
AT2G47895	AT2G47895	-	ncRNA
AT3G01040	GAUT13	T4P13.28|T4P13_28|galacturonosyltransferase 13	putative galacturonosyltransferase 13
AT3G01320	SNL1	SIN3-like 1|T22N4.5|T22N4_5	paired amphipathic helix protein Sin3-like 1
AT3G01516	AT3G01516	-	uncharacterized protein
AT3G01550	PPT2	ATPPT2|F4P13.10|F4P13_10|PHOSPHOENOLPYRUVATE (PEP)/PHOSPHATE TRANSLOCATOR 2|phosphoenolpyruvate (pep)/phosphate translocator 2	phosphoenolpyruvate (pep)/phosphate translocator 2
AT3G01690	AT3G01690	F4P13.23|F4P13_23	alpha/beta-hydrolase domain-containing protein
AT3G01770	BET10	ATBET10|F28J7.10|bromodomain and extraterminal domain protein 10	bromodomain and extraterminal domain protein 10
AT3G01840	AT3G01840	F28J7.37|F28J7_37	LysM-containing receptor-like kinase
AT3G02150	PTF1	CYCLOIDEA AND PCF TRANSCRIPTION FACTOR 13|F1C9.6|TCP13|TEOSINTE BRANCHED1|TFPD|plastid transcription factor 1	transcription factor TCP13
AT3G02270	AT3G02270	F14P3.8|F14P3_8	trimeric LpxA-like enzyme
AT3G02710	AT3G02710	F16B3.34|F16B3_34	mRNA splicing-related protein
AT3G02875	ILR1	F13E7.18|F13E7_18|IAA-AMINO ACID HYDROLASE|IAA-LEUCINE RESISTANT 1	IAA-amino acid hydrolase ILR1
AT3G02910	AT3G02910	F13E7.14|F13E7_14	AIG2-like (avirulence induced gene) family protein
AT3G03170	AT3G03170	T17B22.14|T17B22_14	uncharacterized protein
AT3G04620	AT3G04620	F7O18.10|F7O18_10	DUO1-activated nucleic acid binding protein
AT3G04765	MIR167C	microRNA167C	ncRNA
AT3G04860	AT3G04860	T9J14.19|T9J14_19	uncharacterized protein
AT3G05425	AT3G05425	-	uncharacterized protein
AT3G05470	AT3G05470	F22F7.8|F22F7_8	Actin-binding protein FH2
AT3G05480	RAD9	ATRAD9|F22F7.7|F22F7_7	DNA damage repair protein RAD9
AT3G05710	SYP43	ATSYP43|F18C1.2|F18C1_2|syntaxin of plants 43	syntaxin-43
AT3G05740	RECQI1	F18C1.21|RECQ helicase l1	ATP-dependent DNA helicase Q-like 1
AT3G05810	AT3G05810	F10A16.10|F10A16_10	uncharacterized protein
AT3G05920	AT3G05920	F2O10.12|F2O10_12	heavy-metal-associated domain-containing protein
AT3G05940	AT3G05940	F2O10.10	uncharacterized protein
AT3G06400	CHR11	F24P17.13|F24P17_13|chromatin-remodeling protein 11	chromatin-remodeling protein 11
AT3G06550	AT3G06550	F5E6.12|F5E6_12	O-acetyltransferase family protein
AT3G06610	AT3G06610	F5E6.6|F5E6_6	DNA-binding enhancer-like protein
AT3G06760	AT3G06760	-	protein dehydration-INDUCED 19-4
AT3G06868	AT3G06868	-	uncharacterized protein
AT3G07185	AT3G07185	60248.TRNA-LYS-1	tRNA
AT3G07195	AT3G07195	-	RPM1-interacting protein 4 (RIN4) family protein
AT3G07390	AIR12	Auxin-Induced in Root cultures 12	auxin-induced in root cultures protein 12
AT3G07450	AT3G07450	-	protease inhibitor/seed storage/lipid transfer protein (LTP) family protein
AT3G07540	AT3G07540	-	Actin-binding FH2 (formin homology 2) family protein
AT3G07630	ADT2	arogenate dehydratase 2	arogenate dehydratase 2
AT3G07650	COL9	CONSTANS-like 9	zinc finger protein CONSTANS-LIKE 9
AT3G07750	AT3G07750	MLP3.20	3'-5'-exoribonuclease family protein
AT3G08670	AT3G08670	-	uncharacterized protein
AT3G08800	AT3G08800	-	protein short-root interacting embryonic lethal
AT3G08970	ATERDJ3A	THERMOSENSITIVE MALE STERILE 1|TMS1	J domain protein ATERDJ3A
AT3G08990	AT3G08990	T16O11.5	yippee family putative zinc-binding protein
AT3G09390	MT2A	ARABIDOPSIS THALIANA METALLOTHIONEIN-1|ARABIDOPSIS THALIANA METALLOTHIONEIN-K|ATMT-1|ATMT-K|metallothionein 2A	metallothionein 2A
AT3G09920	PIP5K9	phosphatidyl inositol monophosphate 5 kinase	phosphatidyl inositol monophosphate 5 kinase
AT3G10185	AT3G10185	-	Gibberellin-regulated family protein
AT3G10360	PUM4	APUM4|pumilio 4	protein pumilio 4
AT3G10440	AT3G10440	-	Shugoshin C terminus
AT3G11030	TBL32	TRICHOME BIREFRINGENCE-LIKE 32	protein trichome birefringence-like 32
AT3G11110	AT3G11110	-	RING-H2 finger protein ATL66
AT3G11150	AT3G11150	F11B9.8	2-oxoglutarate (2OG) and Fe(II)-dependent oxygenase superfamily protein
AT3G11160	AT3G11160	-	uncharacterized protein
AT3G11320	AT3G11320	-	probable sugar phosphate/phosphate translocator
AT3G11385	AT3G11385	-	cysteine/histidine-rich C1 domain-containing protein
AT3G11760	AT3G11760	-	uncharacterized protein
AT3G12320	AT3G12320	-	uncharacterized protein
AT3G12400	ELC	ATELC	protein ELC
AT3G12520	SULTR4;2	SULFATE TRANSPORTER|sulfate transporter 4;2	putative sulfate transporter 4.2
AT3G12545	AT3G12545	-	Bifunctional inhibitor/lipid-transfer protein/seed storage 2S albumin superfamily protein
AT3G12550	AT3G12550	-	XH/XS domain-containing protein
AT3G13170	ATSPO11-1	SPO11-1	meiotic recombination protein SPO11-1
AT3G13235	AT3G13235	-	DNA damage-inducible protein 1
AT3G13450	DIN4	DARK INDUCIBLE 4	branched chain alpha-keto acid dehydrogenase E1 beta
AT3G13560	AT3G13560	-	glucan endo-1,3-beta-glucosidase 4
AT3G13624	AT3G13624	-	pseudo
AT3G14000	ATBRXL2	BRX-LIKE2	protein Brevis radix-like 2
AT3G14172	AT3G14172	-	uncharacterized protein
AT3G14185	AT3G14185	-	ncRNA
AT3G14600	AT3G14600	-	60S ribosomal protein L18a-3
AT3G14700	AT3G14700	-	SART-1 family protein
AT3G14770	AT3G14770	-	bidirectional sugar transporter SWEET2
AT3G14900	AT3G14900	-	uncharacterized protein
AT3G15390	SDE5	silencing defective 5	protein silencing defective 5
AT3G15830	AT3G15830	-	phosphatidic acid phosphatase-related protein
AT3G16060	AT3G16060	-	ATP binding microtubule motor family protein
AT3G16490	IQD26	IQ-domain 26	protein IQ-domain 26
AT3G16690	AT3G16690	-	bidirectional sugar transporter SWEET16
AT3G16820	AT3G16820	-	F-box and associated interaction domain-containing protein
AT3G16830	TPR2	TOPLESS-related 2	Topless-related 2 protein
AT3G17420	GPK1	glyoxysomal protein kinase 1	glyoxysomal protein kinase 1
AT3G17840	RLK902	receptor-like kinase 902	receptor-like kinase 902
AT3G17860	JAZ3	JAI3|JASMONATE-INSENSITIVE 3|TIFY6B|jasmonate-zim-domain protein 3	jasmonate-zim-domain protein 3
AT3G18010	WOX1	WUSCHEL related homeobox 1	WUSCHEL-related homeobox 1
AT3G18400	NAC058	NAC domain containing protein 58|anac058	NAC domain containing protein 58
AT3G18500	AT3G18500	-	DNAse I-like superfamily protein
AT3G18600	AT3G18600	-	DEAD-box ATP-dependent RNA helicase 51
AT3G18740	AT3G18740	-	ribosomal protein L7Ae/L30e/S12e/Gadd45 family protein
AT3G18830	PMT5	ARABIDOPSIS THALIANA POLYOL/MONOSACCHARIDE TRANSPORTER 5|ATPLT5|ATPMT5|POLYOL TRANSPORTER 5|polyol/monosaccharide transporter 5	polyol transporter 5
AT3G19220	SCO2	CYO1|MVI11.22|SHI-YO-U MEANS COTYLEDON IN JAPANESE|SNOWY COTYLEDON 2	disulfide-isomerase SCO2
AT3G19460	AT3G19460	-	reticulon-like protein B11
AT3G19508	AT3G19508	-	uncharacterized protein
AT3G19560	AT3G19560	-	putative F-box protein
AT3G19960	ATM1	MYOSIN|myosin 1	myosin 1
AT3G19970	AT3G19970	-	uncharacterized protein
AT3G19980	FYPP3	ATFYPP3|EMB2736|EMBRYO DEFECTIVE 2736|SERINE/THREONINE PROTEIN PHOSPHATASE|STPP|flower-specific|phytochrome-associated protein phosphatase 3	phytochrome-associated serine/threonine protein phosphatase 3
AT3G20155	AT3G20155	-	uncharacterized protein
AT3G20880	WIP4	MOE17.19|WIP domain protein 4	WIP domain protein 4
AT3G20900	AT3G20900	-	uncharacterized protein
AT3G20960	CYP705A33	cytochrome P450|family 705|polypeptide 33|subfamily A	cytochrome P450, family 705, subfamily A, polypeptide 33
AT3G21020	AT3G21020	MSA6.32	pseudo
AT3G21055	PSBTN	PSII-T|photosystem II subunit T	photosystem II subunit T
AT3G21090	AT3G21090	-	ABC transporter G family member 15
AT3G21220	MKK5	ARABIDOPSIS THALIANA MITOGEN-ACTIVATED PROTEIN KINASE KINASE 5|ATMAP2K_ALPHA|ATMEK5|ATMKK5|MAP KINASE KINASE 5|MAP kinase kinase 5|MAP2K_A|MEK5	mitogen-activated protein kinase kinase 5
AT3G21351	AT3G21351	-	uncharacterized protein
AT3G21420	AT3G21420	-	oxidoreductase, 2OG-Fe(II) oxygenase family protein
AT3G21465	AT3G21465	-	uncharacterized protein
AT3G21475	AT3G21475	60473.TRNA-PRO-1	tRNA
AT3G21860	SK10	ASK10|SKP1-like 10	SKP1-like protein 10
AT3G21865	PEX22	peroxin 22	peroxisome biogenesis protein 22
AT3G21950	AT3G21950	-	methyltransferase
AT3G21980	AT3G21980	-	uncharacterized protein
AT3G22360	AOX1B	alternative oxidase 1B	alternative oxidase 1B
AT3G22690	AT3G22690	-	uncharacterized protein
AT3G22780	TSO1	ATTSO1|CHINESE FOR 'UGLY'	putative DNA binding protein TSO1
AT3G22810	AT3G22810	-	uncharacterized protein
AT3G22820	AT3G22820	-	allergen-related protein
AT3G22840	ELIP1	EARLY LIGHT-INDUCABLE PROTEIN|ELIP	chlorophyll A-B binding, early light-inducible protein
AT3G23165	LCR42	low-molecular-weight cysteine-rich 42	low-molecular-weight cysteine-rich 42
AT3G23290	LSH4	LIGHT SENSITIVE HYPOCOTYLS 4	protein LIGHT SENSITIVE HYPOCOTYLS 4
AT3G23450	AT3G23450	-	uncharacterized protein
AT3G23470	AT3G23470	-	cyclopropane-fatty-acyl-phospholipid synthase
AT3G23580	RNR2A	RNR2|ribonucleotide reductase 2A	ribonucleoside-diphosphate reductase small chain A
AT3G23630	IPT7	ARABIDOPSIS THALIANA ISOPENTENYLTRANSFERASE 7|ATIPT7|isopentenyltransferase 7	adenylate isopentenyltransferase 7
AT3G23637	DVL21	DEVIL 21	DVL family protein
AT3G23810	SAHH2	ATSAHH2|S-ADENOSYL-L-HOMOCYSTEINE (SAH) HYDROLASE 2|S-adenosyl-l-homocysteine (SAH) hydrolase 2	adenosylhomocysteinase 2
AT3G24120	AT3G24120	-	myb family transcription factor
AT3G24503	ALDH2C4	ALDH1A|REDUCED EPIDERMAL FLUORESCENCE1|REF1|aldehyde dehydrogenase 1A|aldehyde dehydrogenase 2C4	aldehyde dehydrogenase 2C4
AT3G25200	AT3G25200	-	uncharacterized protein
AT3G25545	AT3G25545	-	uncharacterized protein
AT3G25660	AT3G25660	-	amidase family protein
AT3G25700	AT3G25700	T5M7.5	aspartyl protease family protein
AT3G25870	AT3G25870	-	uncharacterized protein
AT3G26090	RGS1	ATRGS1|REGULATOR OF G-PROTEIN SIGNALING 1	putative membrane receptor protein RGS1
AT3G26220	CYP71B3	CYTOCHROME P450 MONOOXYGENASE|cytochrome P450|family 71|polypeptide 3|subfamily B	cytochrome P450 71B3
AT3G26230	CYP71B24	cytochrome P450|family 71|polypeptide 24|subfamily B	cytochrome P450 71B24
AT3G26295	CYP71B33	F20C19.6|cytochrome P450|family 71|polypeptide 33|subfamily B	pseudo
AT3G26445	AT3G26445	-	beta-1,3-N-Acetylglucosaminyltransferase family protein
AT3G26480	AT3G26480	-	transducin/WD40 domain-containing protein
AT3G26690	NUDX13	ARABIDOPSIS THALIANA NUDIX HYDROLASE HOMOLOG 13|ATNUDT13|ATNUDX13|nudix hydrolase homolog 13	nudix hydrolase 13
AT3G26760	AT3G26760	-	Rossmann-fold NAD(P)-binding domain-containing protein
AT3G26934	AT3G26934	-	uncharacterized protein
AT3G26935	AT3G26935	-	putative S-acyltransferase
AT3G27090	AT3G27090	-	DCD (Development and Cell Death) domain protein
AT3G27350	AT3G27350	-	uncharacterized protein
AT3G27500	AT3G27500	-	cysteine/histidine-rich C1 domain-containing protein
AT3G27600	AT3G27600	-	SWAP (Suppressor-of-White-APricot)/surp RNA-binding domain-containing protein
AT3G27630	AT3G27630	-	uncharacterized protein
AT3G27900	AT3G27900	-	uncharacterized protein
AT3G28070	AT3G28070	-	nodulin MtN21-like transporter UMAMIT46
AT3G28153	AT3G28153	MMG15.19	pseudo
AT3G28243	AT3G28243	-	uncharacterized protein
AT3G28310	AT3G28310	-	uncharacterized protein
AT3G28690	AT3G28690	-	putative protein kinase
AT3G28750	AT3G28750	-	uncharacterized protein
AT3G28810	AT3G28810	-	uncharacterized protein
AT3G28890	RLP43	AtRLP43|receptor like protein 43	receptor like protein 43
AT3G28958	AT3G28958	-	plastocyanin-like domain-containing protein
AT3G29060	AT3G29060	-	EXS (ERD1/XPR1/SYG1) family protein
AT3G29080	AT3G29080	-	uncharacterized protein
AT3G29225	AT3G29225	-	pseudo
AT3G29240	AT3G29240	-	uncharacterized protein
AT3G29785	AT3G29785	-	uncharacterized protein
AT3G30320	AT3G30320	-	uncharacterized protein
AT3G30350	RGF4	GLV3|GOLVEN 3|root meristem growth factor 4	protein ROOT MERISTEM GROWTH FACTOR 4
AT3G30456	AT3G30456	-	uncharacterized protein
AT3G30705	AT3G30705	-	uncharacterized protein
AT3G30720	QQS	QUA-QUINE STARCH	qua-quine starch
AT3G30725	GDU6	AtGDU6|glutamine dumper 6	glutamine dumper 6
AT3G42360	AT3G42360	-	pseudo
AT3G42713	AT3G42713	-	pseudo
AT3G43005	AT3G43005	-	pseudo
AT3G43420	AT3G43420	-	uncharacterized protein
AT3G43575	AT3G43575	-	pseudo
AT3G44261	AT3G44261	-	uncharacterized protein
AT3G44600	CYP71	cyclophilin71	cyclophilin71
AT3G44700	AT3G44700	-	uncharacterized protein
AT3G44730	KP1	ARABIDOPSIS KINESIN-LIKE PROTEIN 1|ATKP1|kinesin-like protein 1	kinesin-like protein 1
AT3G45070	AT3G45070	-	sulfotransferase 5
AT3G45390	AT3G45390	-	concanavalin A-like lectin kinase-like protein
AT3G45446	AT3G45446	-	pseudo
AT3G45460	AT3G45460	-	IBR domain containing protein
AT3G45740	AT3G45740	-	hydrolase family protein / HAD-superfamily protein
AT3G45780	PHOT1	F16L2.3|JK224|NONPHOTOTROPIC HYPOCOTYL 1|NPH1|PHOTOTROPIN|ROOT PHOTOTROPISM 1|RPT1|phototropin 1	phototropin 1
AT3G46000	ADF2	actin depolymerizing factor 2	actin depolymerizing factor 2
AT3G46040	RPS15AD	ribosomal protein S15A D	40S ribosomal protein S15a-4
AT3G46130	MYB48	ATMYB48|ATMYB48-1|ATMYB48-2|ATMYB48-3|MYB111|PFG3|PRODUCTION OF FLAVONOL GLYCOSIDES 3|myb domain protein 111|myb domain protein 48	transcription factor MYB48
AT3G46206	AT3G46206	-	uncharacterized protein
AT3G46340	AT3G46340	-	putative receptor-like protein kinase
AT3G46450	AT3G46450	-	SEC14 cytosolic factor family protein / phosphoglyceride transfer family protein
AT3G46480	AT3G46480	F12A12.1	2-oxoglutarate (2OG) and Fe(II)-dependent oxygenase superfamily protein
AT3G46613	RTFL4	DEVIL 15|DVL15|ROTUNDIFOLIA like 4	protein ROTUNDIFOLIA like 4
AT3G47030	AT3G47030	-	F-box protein
AT3G47160	AT3G47160	-	RING/U-box domain-containing protein
AT3G47290	PLC8	ATPLC8|phosphatidylinositol-speciwc phospholipase C8	phosphoinositide phospholipase C8
AT3G47543	AT3G47543	-	uncharacterized protein
AT3G47580	AT3G47580	-	Leucine-rich repeat protein kinase family protein
AT3G47660	AT3G47660	-	Regulator of chromosome condensation (RCC1) family protein
AT3G48060	AT3G48060	-	BAH and TFIIS domain-containing protein
AT3G48090	EDS1	ATEDS1|EDS1 PROTEIN|enhanced disease susceptibility 1	enhanced disease susceptibility 1 protein
AT3G48100	RR5	ARABIDOPSIS THALIANA RESPONSE REGULATOR 2|ARR5|ATRR2|IBC6|INDUCED BY CYTOKININ 6|response regulator 5	two-component response regulator ARR5
AT3G48180	AT3G48180	-	uncharacterized protein
AT3G48430	REF6	relative of early flowering 6	lysine-specific demethylase REF6
AT3G48515	AT3G48515	67263.TRNA-TYR-1	tRNA
AT3G48540	AT3G48540	-	cytidine/deoxycytidylate deaminase family protein
AT3G48640	AT3G48640	-	uncharacterized protein
AT3G48660	AT3G48660	-	uncharacterized protein
AT3G48750	CDC2	CDC2A|CDC2AAT|CDK2|CDKA1|CDKA;1|CYCLIN-DEPENDENT KINASE A;1|P34CDC2|cell division control 2	cyclin-dependent kinase A-1
AT3G48840	AT3G48840	-	RNA-binding (RRM/RBD/RNP motifs) family protein
AT3G49150	AT3G49150	-	putative F-box/LRR-repeat protein
AT3G49668	AT3G49668	-	ncRNA
AT3G49725	AT3G49725	-	GTP-binding protein, HflX
AT3G49760	bZIP5	AtbZIP5|basic leucine-zipper 5	basic leucine-zipper 5
AT3G50010	AT3G50010	-	cysteine/histidine-rich C1 domain-containing protein
AT3G50690	AT3G50690	-	leucine-rich repeat (LRR) family protein
AT3G50751	AT3G50751	-	uncharacterized protein
AT3G50755	AT3G50755	-	pseudo
AT3G50930	BCS1	cytochrome BC1 synthesis	cytochrome BC1 synthesis
AT3G51110	AT3G51110	-	Half-A-TPR repeat-containing protein
AT3G51430	YLS2	SSL5|STRICTOSIDINE SYNTHASE-LIKE 5|YELLOW-LEAF-SPECIFIC GENE 2	strictosidine synthase-like 5
AT3G51700	AT3G51700	-	PIF1 helicase
AT3G51895	SULTR3;1	AST12|SULFATE TRANSPORTER 1|sulfate transporter 3;1	sulfate transporter 3;1
AT3G51915	AT3G51915	-	uncharacterized protein
AT3G51990	AT3G51990	-	serine/threonine-protein kinase-like protein
AT3G52003	AT3G52003	-	pseudo
AT3G52020	scpl39	serine carboxypeptidase-like 39	serine carboxypeptidase-like 39
AT3G52155	AT3G52155	-	phosphoglycerate mutase family protein
AT3G52330	AT3G52330	-	F-box associated ubiquitination effector family protein
AT3G52527	AT3G52527	-	pseudo
AT3G52890	KIPK	KCBP-interacting protein kinase|PROTEIN KINASE KIPK	KCBP-interacting protein kinase
AT3G53180	AT3G53180	-	nodulin/glutamine synthase-like protein
AT3G53700	MEE40	F5K20.2|maternal effect embryo arrest 40	protein MATERNAL EFFECT EMBRYO ARREST 40
AT3G53740	AT3G53740	-	60S ribosomal protein L36-2
AT3G53920	SIGC	RNA POLYMERASE SIGMA-SUBUNIT|RNApolymerase sigma-subunit C|SIG3|SIGMA FACTOR 3	RNA polymerase sigma-subunit C
AT3G54050	HCEF1	high cyclic electron flow 1	fructose-1,6-bisphosphatase
AT3G54150	AT3G54150	-	S-adenosyl-L-methionine-dependent methyltransferase-like protein
AT3G54350	emb1967	embryo defective 1967	protein embryo defective 1967
AT3G54400	AT3G54400	T14E10.1	aspartyl protease family protein
AT3G55050	AT3G55050	-	putative protein phosphatase 2C 48
AT3G55280	RPL23AB	ribosomal protein L23AB	60S ribosomal protein L23a-2
AT3G55370	OBP3	OBF-binding protein 3|ZINC FINGER PROTEIN OBP3	Dof zinc finger protein DOF3.6
AT3G55630	DFD	ATDFD|DHFS-FPGS homolog D	folylpolyglutamate synthase 3
AT3G55730	MYB109	AtMYB109|myb domain protein 109	myb domain protein 109
AT3G56060	AT3G56060	-	Glucose-methanol-choline (GMC) oxidoreductase family protein
AT3G56230	AT3G56230	-	BTB/POZ domain-containing protein
AT3G56490	HIT3	HINT1|HIS triad family protein 3|HISTIDINE TRIAD NUCLEOTIDE-BINDING 1	HIS triad family protein 3
AT3G56610	AT3G56610	-	uncharacterized protein
AT3G56930	AT3G56930	T8M16.5	putative S-acyltransferase
AT3G57200	AT3G57200	-	uncharacterized protein
AT3G57300	INO80	ATINO80|INO80 ORTHOLOG|INO80 ortholog	DNA helicase INO80 complex-like 1
AT3G57660	NRPA1	nuclear RNA polymerase A1	nuclear RNA polymerase A1
AT3G57770	AT3G57770	-	putative protein kinase
AT3G57820	AT3G57820	-	pseudo
AT3G57920	SPL15	squamosa promoter binding protein-like 15	squamosa promoter-binding-like protein 15
AT3G57930	AT3G57930	-	uncharacterized protein
AT3G58090	AT3G58090	F9D24.1	Disease resistance-responsive (dirigent-like protein) family protein
AT3G58190	LBD29	ASL16|ASYMMETRIC LEAVES 2-LIKE 16|lateral organ boundaries-domain 29	protein ASYMMETRIC LEAVES 2-LIKE 16
AT3G58360	AT3G58360	-	TRAF-like family protein
AT3G58500	PP2A-4	EP7|PP2A-3|SER/THR PROTEIN PHOSPHATASE|protein phosphatase 2A-3|protein phosphatase 2A-4	serine/threonine-protein phosphatase PP2A-3 catalytic subunit
AT3G58550	AT3G58550	-	protease inhibitor/(LTP) family protein
AT3G58810	MTPA2	ARABIDOPSIS METAL TOLERANCE PROTEIN 3|ATMTP3|ATMTPA2|METAL TOLERANCE PROTEIN 3|MTP3|metal tolerance protein A2	metal tolerance protein A2
AT3G59100	GSL11	ATGSL11|glucan synthase-like 11|gsl11	putative callose synthase 6
AT3G59320	AT3G59320	-	uncharacterized protein
AT3G59330	AT3G59330	-	uncharacterized protein
AT3G59770	SAC9	SUPPRESSOR OF ACTIN 9	phosphoinositide phosphatase SAC9
AT3G59884	MIR827A	microRNA827A	ncRNA
AT3G59970	MTHFR1	methylenetetrahydrofolate reductase 1	methylenetetrahydrofolate reductase 1
AT3G60220	ATL4	TL4|TOXICOS EN LEVADURA 4	putative RING-H2 zinc finger protein ATL4
AT3G60390	HAT3	HOMEOBOX PROTEIN|homeobox-leucine zipper protein 3	homeobox-leucine zipper protein HAT3
AT3G60560	AT3G60560	-	uncharacterized protein
AT3G60610	AT3G60610	-	pseudo
AT3G60680	AT3G60680	-	uncharacterized protein
AT3G60897	AT3G60897	-	uncharacterized protein
AT3G61118	AT3G61118	-	ncRNA
AT3G61270	AT3G61270	-	lipopolysaccharide-modifying domain-containing protein
AT3G61390	AT3G61390	F2A19.1	U-box domain-containing protein 36
AT3G61400	AT3G61400	F2A19.2	1-aminocyclopropane-1-carboxylate oxidase-like 8
AT3G61410	AT3G61410	-	uncharacterized protein
AT3G61550	AT3G61550	-	RING-H2 finger protein ATL68
AT3G61580	AT3G61580	-	Fatty acid/sphingolipid desaturase
AT3G61763	AT3G61763	-	uncharacterized protein
AT3G61820	AT3G61820	F21F14.7	aspartyl protease
AT3G61947	AT3G61947	-	uncharacterized protein
AT3G62245	AT3G62245	67321.TRNA-ALA-1	tRNA
AT3G62350	AT3G62350	-	uncharacterized protein
AT3G62410	CP12-2	CP12|CP12 DOMAIN-CONTAINING PROTEIN 1|CP12 domain-containing protein 2	calvin cycle protein CP12-2
AT3G62510	AT3G62510	-	protein disulfide isomerase-like protein
AT3G62570	AT3G62570	-	tetratricopeptide repeat-containing protein
AT3G62650	AT3G62650	-	uncharacterized protein
AT3G62670	RR20	ARR20|MEE41|maternal effect embryo arrest 41|response regulator 20	putative two-component response regulator ARR20
AT3G62700	MRP10	ATMRP10|multidrug resistance-associated protein 10	ABC transporter C family member 14
AT3G62725	AT3G62725	-	pseudo
AT3G63030	MBD4	methyl-CPG-binding domain 4	methyl-CpG-binding domain-containing protein 4
AT3G63110	IPT3	ATIPT3|isopentenyltransferase 3	adenylate isopentenyltransferase 3
AT3G63445	AT3G63445	-	ncRNA
AT4G00220	JLO	F6N15.4|F6N15_4|JAGGED LATERAL ORGANS|LBD30|LOB DOMAIN-CONTAINING PROTEIN 30	protein JAGGED LATERAL ORGANS
AT4G00305	AT4G00305	-	RING/U-box domain-containing protein
AT4G00560	AT4G00560	F6N23.17|F6N23_17	NAD(P)-binding Rossmann-fold superfamily protein
AT4G00610	AT4G00610	F6N23.29|F6N23_29	DNA-binding storekeeper protein-related transcriptional regulator
AT4G00651	AT4G00651	-	uncharacterized protein
AT4G00730	ANL2	AHDP|ANTHOCYANINLESS 2|ARABIDOPSIS THALIANA HOMEODOMAIN PROTEIN|F6N23.10|F6N23_10|HOMEODOMAIN PROTEIN AHDP	homeobox-leucine zipper protein ANTHOCYANINLESS 2
AT4G00760	APRR8	A_TM018A10.20|A_TM018A10_20|PRR8|PSEUDO-RESPONSE REGULATOR 8|T18A10.1|T18A10_1|pseudo-response regulator 8	putative two-component response regulator-like APRR8
AT4G00830	AT4G00830	A_TM018A10.14|A_TM018A10_14|T18A10.13|T18A10_13	RNA recognition motif-containing protein
AT4G00872	AT4G00872	-	plant invertase/pectin methylesterase inhibitor domain-containing protein
AT4G01220	AT4G01220	F2N1.35|F2N1_35	rhamnogalacturonan II specific xylosyltransferase
AT4G01350	AT4G01350	F2N1.27|F2N1_27	cysteine/histidine-rich C1 domain-containing protein
AT4G01560	MEE49	F11O4.6|F11O4_6|maternal effect embryo arrest 49	protein MATERNAL EFFECT EMBRYO ARREST 49
AT4G01750	RGXT2	T7B11.1|rhamnogalacturonan xylosyltransferase 2	rhamnogalacturonan xylosyltransferase 2
AT4G01995	AT4G01995	-	uncharacterized protein
AT4G02040	AT4G02040	T10M13.5|T10M13_5	uncharacterized protein
AT4G02180	AT4G02180	T10M13.24|T10M13_24	DC1 domain-containing protein
AT4G02220	AT4G02220	T2H3.12	MYND type zinc finger and programmed cell death 2 C-terminal domain-containing protein
AT4G02310	AT4G02310	T2H3.7|T2H3_7	putative F-box/kelch-repeat protein
AT4G02650	AT4G02650	T10P11.8|T10P11_8	putative clathrin assembly protein
AT4G02850	AT4G02850	T5J8.17|T5J8_17	phenazine biosynthesis PhzC/PhzF family protein
AT4G03113	AT4G03113	-	uncharacterized protein
AT4G03560	TPC1	ATCCH1|ATTPC1|CALCIUM CHANNEL 1|FATTY ACID OXYGENATION UPREGULATED 2|FOU2|T5L23.5|two-pore channel 1	two pore calcium channel protein 1
AT4G03630	AT4G03630	T5L23.12|T5L23_12	RNI-like superfamily protein
AT4G04110	AT4G04110	T24H24.18|T24H24_18	Toll-Interleukin-Resistance domain-containing protein
AT4G04190	AT4G04190	T27D20.12|T27D20_12	uncharacterized protein
AT4G04350	EMB2369	EMBRYO DEFECTIVE 2369|T19B17.7|T19B17_7	tRNA synthetase class I (I, L, M and V) family protein
AT4G04680	AT4G04680	T19J18.1|T19J18_1	uncharacterized protein
AT4G04970	GSL1	ATGSL01|ATGSL1|GLUCAN SYNTHASE LIKE 1|GLUCAN SYNTHASE LIKE-1|GSL01|T32N4.8|T32N4_8|glucan synthase-like 1	glucan synthase-like 1
AT4G05071	AT4G05071	-	uncharacterized protein
AT4G05170	AT4G05170	C17L7.90|C17L7_90	transcription factor bHLH114
AT4G05581	AT4G05581	-	pseudo
AT4G05585	AT4G05585	-	pseudo
AT4G06480	AT4G06480	-	pseudo
AT4G06527	AT4G06527	-	pseudo
AT4G06537	AT4G06537	-	pseudo
AT4G07670	AT4G07670	F10A2.10|F10A2_10	protease-associated domain-containing protein
AT4G08034	AT4G08034	-	pseudo
AT4G08071	AT4G08071	-	pseudo
AT4G08101	AT4G08101	-	pseudo
AT4G08110	AT4G08110	F9M13.14|F9M13_14	pseudo
AT4G08390	SAPX	STROMAL ASCORBATE PEROXIDASE|T28D5.80|T28D5_80|stromal ascorbate peroxidase	L-ascorbate peroxidase S
AT4G08800	AT4G08800	T32A17.110|T32A17_110	protein kinase family protein
AT4G08830	AT4G08830	T32A17.140|T32A17_140	pseudo
AT4G08967	AT4G08967	-	uncharacterized protein
AT4G09140	MLH1	ARABIDOPSIS THALIANA MUTL-HOMOLOGUE 1|ATMLH1|F23J3.170|F23J3_170|MUTL-homologue 1	DNA mismatch repair protein MLH1
AT4G09530	AT4G09530	T15G18.50|T15G18_50	SAUR-like auxin-responsive protein
AT4G09965	AT4G09965	-	uncharacterized protein
AT4G10020	HSD5	AtHSD5|T5L19.150|T5L19_150|hydroxysteroid dehydrogenase 5	hydroxysteroid dehydrogenase 5
AT4G10340	LHCB5	CHLOROPHYLL PROTEIN 26|CP 26|CP26|F24G24.140|F24G24_140|light harvesting complex of photosystem II 5	chlorophyll a-b binding protein CP26
AT4G10440	AT4G10440	F7L13.20|F7L13_20	putative methyltransferase PMT17
AT4G10450	AT4G10450	F7L13.30|F7L13_30	60S ribosomal protein L9-2
AT4G10550	AT4G10550	T4F9.10|T4F9_10	subtilisin-like protease
AT4G10955	AT4G10955	-	UDP-glucose 4-epimerase 5
AT4G11655	AT4G11655	-	uncharacterized protein
AT4G11660	AT-HSFB2B	HEAT SHOCK TRANSCRIPTION FACTOR B2B|HSFB2B|T5C23.90|T5C23_90	heat stress transcription factor B-2b
AT4G12080	AHL1	AT-hook motif nuclear-localized protein 1|ATAHL1|F16J13.150|F16J13_150	AT-hook motif nuclear-localized protein 1
AT4G12250	GAE5	T4C9.90|T4C9_90|UDP-D-glucuronate 4-epimerase 5	UDP-D-glucuronate 4-epimerase 5
AT4G12382	AT4G12382	-	F-box family protein
AT4G12545	AT4G12545	-	Bifunctional inhibitor/lipid-transfer protein/seed storage 2S albumin superfamily protein
AT4G13030	AT4G13030	F25G13.120|F25G13_120	P-loop containing nucleoside triphosphate hydrolases superfamily protein
AT4G13260	YUC2	YUCCA2	protein YUCCA2
AT4G13580	AT4G13580	T6G15.130|T6G15_130	disease resistance-responsive, dirigent domain-containing protein
AT4G13630	AT4G13630	F18A5.20|F18A5_20	uncharacterized protein
AT4G13918	AT4G13918	-	ncRNA
AT4G14149	AT4G14149	-	pseudo
AT4G14490	AT4G14490	DL3285C|FCAALL.220	SMAD/FHA domain-containing protein
AT4G14880	OASA1	ATCYS-3A|CYTACS1|DL3480C|FCAALL.34|O-ACETHYLSERINE SULFHYDRYLASE|O-ACETYLSERINE (THIOL)LYASE|O-acetylserine (thiol) lyase (OAS-TL) isoform A1|OLD3|ONSET OF LEAF DEATH 3	O-acetylserine (thiol) lyase (OAS-TL) isoform A1
AT4G14930	AT4G14930	DL3505W|FCAALL.200	survival protein SurE-like phosphatase/nucleotidase
AT4G15160	AT4G15160	DL3625W|FCAALL.211	bifunctional inhibitor/lipid-transfer protein/seed storage 2S albumin-like protein
AT4G15200	FH3	AFH3|DL3645C|FCAALL.218|formin 3	formin 3
AT4G15250	AT4G15250	DL3670C|FCAALL.247	putative zinc finger protein CONSTANS-LIKE 11
AT4G15280	UGT71B5	DL3685W|FCAALL.255|UDP-glucosyl transferase 71B5	UDP-glucosyl transferase 71B5
AT4G15450	AT4G15450	DL3768W|FCAALL.296	Senescence/dehydration-associated protein-like protein
AT4G15470	AT4G15470	DL3775W|FCAALL.58	Bax inhibitor-1 like protein
AT4G15850	RH1	ATRH1|DL3965W|FCAALL.401|RNA helicase 1	RNA helicase 1
AT4G16250	PHYD	DL4165C|FCAALL.323|PHYTOCHROME D|phytochrome D	phytochrome D
AT4G16580	AT4G16580	DL4315C|FCAALL.400	putative protein phosphatase 2C
AT4G16790	AT4G16790	DL4420C|FCAALL.137	hydroxyproline-rich glycoprotein family protein
AT4G16890	SNC1	BAL|BALL|CONSTITUTIVE 1|DL4475C|FCAALL.51|SUPPRESSOR OF NPR1-1	protein SUPPRESSOR OF npr1-1, CONSTITUTIVE 1
AT4G16920	AT4G16920	DL4490C|FCAALL.311	TIR-NBS-LRR class disease resistance protein
AT4G17260	AT4G17260	DL4665W|FCAALL.172	lactate/malate dehydrogenase family protein
AT4G17486	AT4G17486	FCAALL.234	PPPDE putative thiol peptidase-like protein
AT4G17570	GATA26	DL4820C|FCAALL.45|GATA transcription factor 26	GATA transcription factor 26
AT4G17765	AT4G17765	68169.TRNA-TRP-2	tRNA
AT4G18340	AT4G18340	T9A21.190|T9A21_190	glycosyl hydrolase family protein
AT4G18550	AT4G18550	F28J12.210|F28J12_210	phospholipase A1-IIgamma
AT4G18640	MRH1	F28A21.50|F28A21_50|morphogenesis of root hair 1	putative LRR receptor-like serine/threonine-protein kinase MRH1
AT4G18980	AtS40-3	F13C5.150|F13C5_150	protein AtS40-3
AT4G19045	AT4G19045	-	Mob1/phocein family protein
AT4G19120	ERD3	T18B16.90|T18B16_90|early-responsive to dehydration 3	putative methyltransferase PMT21
AT4G19185	AT4G19185	-	nodulin MtN21 /EamA-like transporter family protein
AT4G19190	AT4G19190	T18B16.160|T18B16_160	zinc knuckle (CCHC-type) family protein
AT4G19220	AT4G19220	T18B16.190|T18B16_190	pentatricopeptide repeat-containing protein
AT4G19239	AT4G19239	-	pseudo
AT4G19460	AT4G19460	F24J7.20|F24J7_20	UDP-glycosyltransferase family protein
AT4G19610	AT4G19610	F24J7.162|F24J7_162	nucleotide/nucleic acid binding protein
AT4G19640	ARA7	ARA-7|ARABIDOPSIS RAB GTPASE HOMOLOG F2B|ATRAB-F2B|ATRAB5B|ATRABF2B|F24J7.190|F24J7_190|RAB GTPASE HOMOLOG F2B|RAB-F2B|RABF2B	Rab5 GTPase-like protein Ara7
AT4G19690	IRT1	ARABIDOPSIS IRON-REGULATED TRANSPORTER 1|ATIRT1|T16H5.50|T16H5_50|iron-regulated transporter 1	Fe(2+) transport protein 1
AT4G19740	AT4G19740	T16H5.100|T16H5_100	glycosyl hydrolase family protein
AT4G19829	AT4G19829	-	uncharacterized protein
AT4G19905	LCR38	low-molecular-weight cysteine-rich 38	low-molecular-weight cysteine-rich 38
AT4G19920	AT4G19920	F18F4.20|F18F4_20	Toll-Interleukin-Resistance domain-containing protein
AT4G20040	AT4G20040	F18F4.140|F18F4_140	pectin lyase-like protein
AT4G20070	AAH	ATAAH|F18F4.170|F18F4_170|allantoate amidohydrolase	allantoate amidohydrolase
AT4G20420	AT4G20420	F9F13.70|F9F13_70	Tapetum specific protein TAP35/TAP44
AT4G20440	smB	F9F13.90|F9F13_90|small nuclear ribonucleoprotein associated protein B	small nuclear ribonucleoprotein associated protein B
AT4G20760	AT4G20760	AT4G20750|F21C20.110|F21C20_110	Rossmann-fold NAD(P)-binding domain-containing protein
AT4G20770	AT4G20770	F21C20.120|F21C20_120	pentatricopeptide repeat-containing protein
AT4G20830	AT4G20830	F21C20.180|F21C20_180	FAD-binding Berberine family protein
AT4G20930	AT4G20930	T13K14.90|T13K14_90	probable 3-hydroxyisobutyrate dehydrogenase
AT4G20960	AT4G20960	T13K14.120|T13K14_120	diaminohydroxyphosphoribosylaminopyrimidine deaminase
AT4G20980	AT4G20980	T13K14.140|T13K14_140	eukaryotic translation initiation factor 3 subunit 7
AT4G21060	AT4G21060	T13K14.220|T13K14_220	galactosyltransferase family protein
AT4G21150	HAP6	F7J7.90|F7J7_90|HAPLESS 6	dolichyl-diphosphooligosaccharide--protein glycosyltransferase subunit 2
AT4G21213	AT4G21213	-	uncharacterized protein
AT4G21320	HSA32	HEAT-STRESS-ASSOCIATED 32|T6K22.50|T6K22_50	protein HEAT-STRESS-ASSOCIATED 32
AT4G21350	PUB8	B80|T6K22.80|T6K22_80|plant U-box 8	U-box domain-containing protein 8
AT4G21420	AT4G21420	F18E5.40	pseudo
AT4G21680	NRT1.8	F17L22.140|F17L22_140|NITRATE TRANSPORTER 1.8	nitrate transporter 1.8
AT4G21770	AT4G21770	F17L22.230|F17L22_230	RNA pseudourine synthase 6
AT4G21840	MSRB8	ATMSRB8|T8O5.50|T8O5_50|methionine sulfoxide reductase B8	methionine sulfoxide reductase B8
AT4G21890	AT4G21890	T8O5.100|T8O5_100	uncharacterized protein
AT4G21960	PRXR1	F1N20.3|PEROXIDASE PRXR1	peroxidase 42
AT4G22130	SRF8	F1N20.230|F1N20_230|STRUBBELIG-receptor family 8	STRUBBELIG-receptor family 8 protein
AT4G22190	AT4G22190	T10I14.20|T10I14_20	uncharacterized protein
AT4G22350	AT4G22350	T10I14.180|T10I14_180	ubiquitin C-terminal hydrolases superfamily protein
AT4G22430	AT4G22430	F7K2.10|F7K2_10	putative F-box/kelch-repeat protein
AT4G22550	AT4G22550	F7K2.130|F7K2_130	phosphatidic acid phosphatase (PAP2) family protein
AT4G22560	AT4G22560	F7K2.140|F7K2_140	uncharacterized protein
AT4G22600	AT4G22600	F7K2.180|F7K2_180	uncharacterized protein
AT4G22870	AT4G22870	F7H19.50|F7H19_50	leucoanthocyanidin dioxygenase-like protein
AT4G22910	FZR2	CCS52A1|F7H19.90|F7H19_90|FIZZY-related 2|cell cycle switch protein 52 A1	protein FIZZY-related 2
AT4G22950	AGL19	AGAMOUS-like 19|F7H19.130|F7H19_130|GL19	agamous-like MADS-box protein AGL19
AT4G23030	AT4G23030	F7H19.220|F7H19_220	MATE efflux family protein
AT4G23100	GSH1	ATECS1|CAD2|CADMIUM SENSITIVE 2|F7H19.290|F7H19_290|GAMMA-GLUTAMYL-CYSTEINE SYNTHETASE|GAMMA-GLUTAMYLCYSTEINE SYNTHETASE|GLUTAMATE-CYSTEINE LIGASE|GSHA|PAD2|PHYTOALEXIN DEFICIENT 2|RML1|ROOT MERISTEMLESS 1|glutamate-cysteine ligase	glutamate-cysteine ligase
AT4G23150	CRK7	F21P8.40|F21P8_40|cysteine-rich RLK (RECEPTOR-like protein kinase) 7	cysteine-rich receptor-like protein kinase 7
AT4G23640	TRH1	ATKT3|F9D16.110|F9D16_110|KUP4|TINY ROOT HAIR 1	potassium transporter
AT4G23700	CHX17	ATCHX17|F9D16.170|F9D16_170|cation/H+ exchanger 17	cation/H(+) antiporter 17
AT4G23750	CRF2	F9D16.220|F9D16_220|TARGET OF MONOPTEROS 3|TMO3|cytokinin response factor 2	ethylene-responsive transcription factor CRF2
AT4G23800	AT4G23800	-	HMG (high mobility group) box protein
AT4G23990	CSLG3	ARABIDOPSIS THALIANA CELLULOSE SYNTHASE-LIKE G3|ATCSLG3|T32A16.160|T32A16_160|cellulose synthase like G3	cellulose synthase-like protein G3
AT4G24050	AT4G24050	T19F6.40|T19F6_40	NAD(P)-binding Rossmann-fold superfamily protein
AT4G24080	ALL1	T19F6.70|T19F6_70|aldolase like	aldolase like protein
AT4G24150	GRF8	AtGRF8|T19F6.140|T19F6_140|growth-regulating factor 8	growth-regulating factor 8
AT4G24220	VEP1	AWI31|T22A6.50|T22A6_50|VEIN PATTERNING 1	3-oxo-Delta(4,5)-steroid 5-beta-reductase
AT4G24265	AT4G24265	-	uncharacterized protein
AT4G24410	AT4G24410	T22A6.240|T22A6_240	uncharacterized protein
AT4G24500	AT4G24500	F22K18.300|F22K18_300	hydroxyproline-rich glycoprotein family protein
AT4G24530	AT4G24530	F22K18.270|F22K18_270	O-fucosyltransferase family protein
AT4G24570	DIC2	F22K18.230|F22K18_230|dicarboxylate carrier 2	dicarboxylate carrier 2
AT4G24760	AT4G24760	F22K18.40|F22K18_40	alpha/beta-Hydrolases superfamily protein
AT4G24910	AT4G24910	F13M23.50|F13M23_50	uncharacterized protein
AT4G25030	AT4G25030	F13M23.170|F13M23_170	uncharacterized protein
AT4G25080	CHLM	F24A6.6|MGPIXMT|magnesium-protoporphyrin IX methyltransferase	magnesium-protoporphyrin IX methyltransferase
AT4G25360	TBL18	T30C3.30|T30C3_30|TRICHOME BIREFRINGENCE-LIKE 18	protein trichome birefringence-like 18
AT4G25530	FWA	FLOWERING WAGENINGEN|HDG6|HOMEODOMAIN GLABROUS 6|M7J2.100|M7J2_100	homeobox-leucine zipper protein HDG6
AT4G25850	ORP4B	F14M19.130|F14M19_130|OSBP(oxysterol binding protein)-related protein 4B	OSBP(oxysterol binding protein)-related protein 4B
AT4G25880	PUM6	APUM6|F14M19.160|F14M19_160|pumilio 6	pumilio 6
AT4G25980	AT4G25980	F20B18.90|F20B18_90	peroxidase 43
AT4G26030	AT4G26030	F20B18.140|F20B18_140	C2H2-like zinc finger protein
AT4G26095	AT4G26095	-	ncRNA
AT4G26120	AT4G26120	F20B18.230|F20B18_230	regulatory protein NPR2
AT4G26500	CPSUFE	ARABIDOPSIS THALIANA SULFUR E|ATSUFE|EMB1374|M3E9.70|M3E9_70|MBRYO DEFECTIVE 1374|SUFE1|SULFUR E 1|chloroplast sulfur E	chloroplast sulfur E
AT4G27050	AT4G27050	F10M23.390|F10M23_390	F-box protein
AT4G27250	AT4G27250	M4I22.60|M4I22_60	Rossmann-fold NAD(P)-binding domain-containing protein
AT4G27300	AT4G27300	M4I22.110|M4I22_110	G-type lectin S-receptor-like serine/threonine-protein kinase SD1-1
AT4G27490	AT4G27490	F27G19.90|F27G19_90	3'-5'-exoribonuclease family protein
AT4G27630	GTG2	GPCR-type G protein 2|T29A15.120|T29A15_120	GPCR-type G protein 2
AT4G28130	DGK6	AT4G28120|ATDGK6|F26K10.10|F26K10_10|diacylglycerol kinase 6	diacylglycerol kinase 6
AT4G28250	EXPB3	ATEXPB3|ATHEXP BETA 1.6|F26K10.130|F26K10_130|expansin B3	expansin B3
AT4G28750	PSAE-1	PSA E1 KNOCKOUT|PSI-E	photosystem I reaction center subunit E
AT4G29080	PAP2	F19B15.110|F19B15_110|IAA27|indole-3-acetic acid inducible 27|phytochrome-associated protein 2	phytochrome-associated protein 2
AT4G29280	LCR22	F17A13.100|F17A13_100|low-molecular-weight cysteine-rich 22	putative defensin-like protein 157
AT4G29285	LCR24	low-molecular-weight cysteine-rich 24	putative defensin-like protein 163
AT4G29470	AT4G29470	F17A13.290|F17A13_290	phospholipase A2-delta
AT4G29548	AT4G29548	-	uncharacterized protein
AT4G29850	AT4G29850	F27B13.90|F27B13_90	uncharacterized protein
AT4G29900	ACA10	ATACA10|AUTOINHIBITED CA(2+)-ATPASE|CIF1|COMPACT INFLORESCENCE 1|F27B13.140|F27B13_140|autoinhibited Ca(2+)-ATPase 10	calcium-transporting ATPase 10
AT4G30020	AT4G30020	F6G3.50|F6G3_50	PA-domain containing subtilase family protein
AT4G30190	HA2	AHA2|F9N11.40|F9N11_40|H(+)-ATPase 2|P-TYPE H(+)-ATPASE ISOFORM 2|PLASMA MEMBRANE PROTON ATPASE 2|PMA2	H(+)-ATPase 2
AT4G30250	AT4G30250	F9N11.100|F9N11_100	P-loop containing nucleoside triphosphate hydrolases superfamily protein
AT4G30290	XTH19	ATXTH19|F17I23.370|F17I23_370|XYLOGLUCAN ENDOTRANSGLUCOSYLASE/HYDROLASE 19|xyloglucan endotransglucosylase/hydrolase 19	xyloglucan endotransglucosylase/hydrolase 19
AT4G30780	AT4G30780	T10C21.130|T10C21_130	uncharacterized protein
AT4G30872	AT4G30872	-	ncRNA
AT4G30993	AT4G30993	-	Calcineurin-like metallo-phosphoesterase superfamily protein
AT4G31120	SKB1	ATPRMT5|F6E21.40|F6E21_40|PRMT5|PROTEIN ARGININE METHYLTRANSFERASE 5|SHK1 binding protein 1	protein arginine N-methyltransferase 5
AT4G31130	AT4G31130	F6E21.50|F6E21_50	uncharacterized protein
AT4G31330	AT4G31330	F8F16.150|F8F16_150	uncharacterized protein
AT4G31500	CYP83B1	ALTERED TRYPTOPHAN REGULATION 4|ATR4|CYTOCHROME P450 MONOOXYGENASE 83B1|F3L17.70|F3L17_70|RED ELONGATED 1|RED1|RNT1|RUNT 1|SUPERROOT 2|SUR2|cytochrome P450|family 83|polypeptide 1|subfamily B	cytochrome P450 83B1
AT4G31660	AT4G31660	F28M20.150|F28M20_150	AP2/B3-like transcriptional factor family protein
AT4G31680	AT4G31680	F28M20.130|F28M20_130	transcriptional factor B3 family protein
AT4G31700	RPS6	F28M20.110|F28M20_110|RIBOSOMAL PROTEIN S6|RPS6A|ribosomal protein S6	40S ribosomal protein S6-1
AT4G31920	RR10	ARR10|F11C18.3|response regulator 10	two-component response regulator ARR10
AT4G31960	AT4G31960	F11C18.11	uncharacterized protein
AT4G32000	AT4G32000	F10N7.190|F10N7_190	protein kinase family protein
AT4G32230	AT4G32230	F10M6.130|F10M6_130	uncharacterized protein
AT4G32250	AT4G32250	F10M6.110|F10M6_110	protein kinase family protein
AT4G32260	AT4G32260	F10M6.100|F10M6_100	F-type H+-transporting ATPase subunit b
AT4G32375	AT4G32375	-	pectin lyase-like superfamily protein
AT4G32480	AT4G32480	F8B4.180|F8B4_180	uncharacterized protein
AT4G32560	AT4G32560	L23H3.40|L23H3_40	paramyosin-related protein
AT4G32605	AT4G32605	-	mitochondrial glycoprotein family protein
AT4G32765	AT4G32765	67192.TRNA-SER-1	tRNA
AT4G32910	AT4G32910	-	uncharacterized protein
AT4G33220	PME44	A. THALIANA PECTIN METHYLESTERASE 44|ATPME44|F4I10.150|F4I10_150|pectin methylesterase 44	pectinesterase 44
AT4G33590	AT4G33590	T16L1.80|T16L1_80	uncharacterized protein
AT4G33770	AT4G33770	T16L1.260|T16L1_260	inositol-tetrakisphosphate 1-kinase 3
AT4G33800	AT4G33800	T16L1.290|T16L1_290	uncharacterized protein
AT4G33920	AT4G33920	F17I5.110|F17I5_110	putative protein phosphatase 2C 63
AT4G33970	AT4G33970	F17I5.160|F17I5_160	pollen-specific leucine-rich repeat extensin-like protein 4
AT4G34370	ARI1	ARABIDOPSIS ARIADNE 1|ARIADNE 1|ATARI1|F10M10.140|F10M10_140	putative E3 ubiquitin-protein ligase ARI1
AT4G34710	ADC2	ARGININE DECARBOXYLASE|ATADC2|SPE2|T4L20.290|T4L20_290|arginine decarboxylase 2	arginine decarboxylase 2
AT4G34760	AT4G34760	F11I11.11	SAUR-like auxin-responsive protein
AT4G34881	AT4G34881	-	uncharacterized protein
AT4G34950	AT4G34950	F11I11.190|F11I11_190	major facilitator family protein
AT4G35230	BSK1	BR-signaling kinase 1|F23E12.210|F23E12_210	BR-signaling kinase 1
AT4G35290	GLUR2	ATGLR3.2|ATGLUR2|F23E12.150|F23E12_150|GLR3.2|GLUTAMATE RECEPTOR 3.2|glutamate receptor 2	glutamate receptor 3.2
AT4G35450	AKR2	AFT|AKR2A|F15J1.20|F15J1_20|ankyrin repeat-containing protein 2	ankyrin repeat domain-containing protein 2
AT4G35620	CYCB2;2	Cyclin B2;2|F8D20.130|F8D20_130	cyclin-B2-2
AT4G35940	AT4G35940	T19K4.70	uncharacterized protein
AT4G36020	CSDP1	T19K4.150|T19K4_150|cold shock domain protein 1	cold shock protein 1
AT4G36052	AT4G36052	-	ncRNA
AT4G36090	AT4G36090	T19K4.220|T19K4_220	oxidoreductase, 2OG-Fe(II) oxygenase family protein
AT4G36540	BEE2	AP22.3|AP22_3|BR enhanced expression 2	transcription factor BEE 2
AT4G36680	AT4G36680	AP22.65|AP22_65	pentatricopeptide repeat-containing protein
AT4G36690	ATU2AF65A	AP22.29|AP22_29	Splicing factor U2af large subunit A
AT4G36710	AT4G36710	AP22.56|AP22_56	scarecrow-like protein 15
AT4G36820	AT4G36820	AP22.5|AP22_5	uncharacterized protein
AT4G36988	CPuORF49	conserved peptide upstream open reading frame 49	uncharacterized protein
AT4G37090	AT4G37090	AP22.46|AP22_46	uncharacterized protein
AT4G37685	AT4G37685	-	uncharacterized protein
AT4G37790	HAT22	HOMEOBOX PROTEIN|T28I19.70|T28I19_70	homeobox-leucine zipper protein HAT22
AT4G38490	AT4G38490	F20M13.50|F20M13_50	uncharacterized protein
AT4G38550	AT4G38550	F20M13.110|F20M13_110	phospholipase like protein (PEARLI 4) family
AT4G39090	RD19	F19H22.190|F19H22_190|RD19A|RESPONSIVE TO DEHYDRATION 19|RESPONSIVE TO DEHYDRATION 19A	cysteine proteinase RD19a
AT4G39200	AT4G39200	T22F8.100|T22F8_100	40S ribosomal protein S25-4
AT4G39210	APL3	T22F8.110|T22F8_110	glucose-1-phosphate adenylyltransferase large subunit 3
AT4G39470	AT4G39470	F23K16.100|F23K16_100	tetratricopeptide repeat domain-containing protein
AT4G39530	AT4G39530	F23K16.160|F23K16_160	pentatricopeptide repeat-containing protein
AT4G39560	AT4G39560	F23K16.190|F23K16_190	F-box/kelch-repeat protein
AT4G39745	AT4G39745	-	hydroxyproline-rich glycoprotein family protein
AT4G39770	AT4G39770	T19P19.160|T19P19_160	probable trehalose-phosphate phosphatase H
AT4G39795	AT4G39795	-	uncharacterized protein
AT4G39820	AT4G39820	T5J17.8	tetratricopeptide repeat domain-containing protein
AT4G39986	AT4G39986	-	uncharacterized protein
AT4G40000	AT4G40000	T5J17.170|T5J17_170	S-adenosyl-L-methionine-dependent methyltransferases superfamily protein
AT4G40060	HB16	ATHB-16|ATHB16|T5J17.230|T5J17_230|homeobox protein 16	homeobox-leucine zipper protein ATHB-16
AT5G01190	LAC10	F7J8.170|F7J8_170|laccase 10	laccase 10
AT5G01215	AT5G01215	-	ncRNA
AT5G01440	AT5G01440	T10O8.150|T10O8_150	uncharacterized protein
AT5G01990	AT5G01990	T7H20.40|T7H20_40	auxin efflux carrier family protein
AT5G02035	AT5G02035	-	miscRNA
AT5G02130	NDP1	T7H20.180|T7H20_180	kinesin light chain-like protein
AT5G02340	AT5G02340	T1E22.100|T1E22_100	cysteine/histidine-rich C1 domain-containing protein
AT5G02620	ANK1	ATANK1|T22P11.210|T22P11_210|ankyrin-like1	protein ankyrin-like1
AT5G02920	AT5G02920	F9G14.230|F9G14_230	F-box/LRR-repeat protein 25
AT5G03010	AT5G03010	F15A17.40|F15A17_40	kelch repeat-containing protein
AT5G03260	LAC11	F15A17.290|F15A17_290|laccase 11	laccase 11
AT5G03490	AT5G03490	F12E4.260|F12E4_260	UDP-glycosyltransferase 89A2
AT5G04490	VTE5	T32M21.90|T32M21_90|vitamin E pathway gene 5	phytol kinase 1
AT5G04885	AT5G04885	-	Glycosyl hydrolase family protein
AT5G04920	AT5G04920	MUG13.23|MUG13_23|VPS36	vacuolar protein sorting-associated protein 36
AT5G05080	UBC22	ATUBC22|MUG13.6|MUG13_6|ubiquitin-conjugating enzyme 22	ubiquitin-conjugating enzyme E2 22
AT5G05280	AT5G05280	K18I23.8|K18I23_8	defective in anther dehiscence1-activating factor
AT5G05430	AT5G05430	K18I23.24|K18I23_24	RNA-binding protein
AT5G06330	AT5G06330	MHF15.15|MHF15_15	late embryogenesis abundant hydroxyproline-rich glycoprotein
AT5G06460	UBA 2	ARABIDOPSIS THALIANA UBIQUITIN ACTIVATING ENZYME 2|ATUBA2|MHF15.2|MHF15_2|ubiquitin activating enzyme 2	ubiquitin-activating enzyme E1 2
AT5G06660	AT5G06660	F15M7.19|F15M7_19	uncharacterized protein
AT5G07440	GDH2	GLUTAMATE DEHYDROGENASE 2|T2I1.150|T2I1_150|glutamate dehydrogenase 2	glutamate dehydrogenase 2
AT5G07940	AT5G07940	F13G24.140	uncharacterized protein
AT5G08080	SYP132	ATSYP132|T22D6.20|T22D6_20|syntaxin of plants 132	syntaxin of plants 132
AT5G08141	bZIP75	AtbZIP75|basic leucine-zipper 75	basic leucine-zipper 75
AT5G08160	PK3	ATPK3|serine/threonine protein kinase 3	serine/threonine protein kinase 3
AT5G08240	AT5G08240	F8L15.11	uncharacterized protein
AT5G08290	YLS8	YELLOW-LEAF-SPECIFIC GENE 8	thioredoxin-like protein YLS8
AT5G08360	AT5G08360	F8L15.90|F8L15_90	uncharacterized protein
AT5G08390	AT5G08390	F8L15.120|F8L15_120	transducin/WD40 repeat-like superfamily protein
AT5G08490	AT5G08490	F8L15.18	pentatricopeptide repeat-containing protein
AT5G08710	AT5G08710	-	regulator of chromosome condensation repeat-containing protein
AT5G08717	MIR166D	MICRORNA 166|MIR166|microRNA166D	miscRNA
AT5G08780	AT5G08780	-	winged-helix DNA-binding transcription factor family protein
AT5G09380	AT5G09380	T5E8.180|T5E8_180	RNA polymerase III RPC4
AT5G09520	AT5G09520	T5E8.1	hydroxyproline-rich glycoprotein family protein
AT5G09650	PPa6	AtPPa6|F17I14.160|F17I14_160|pyrophosphorylase 6	soluble inorganic pyrophosphatase 1
AT5G09920	NRPB4	ATRPB15.9|MYH9.13|MYH9_13|RNA POLYMERASE II 15.9 KDA SUBUNIT|RPB15.9|RPB15.9.9	RNA polymerase II, Rpb4, core protein
AT5G09930	GCN2	ARABIDOPSIS THALIANA GENERAL CONTROL NON-REPRESSIBLE 2|ATGCN2|GENERAL CONTROL NON-REPRESSIBLE 2|MYH9.14|MYH9_14	ABC transporter F family member 2
AT5G10235	AT5G10235	67608.TRNA-ARG-1|67609.TRNA-ARG-1	tRNA
AT5G10250	DOT3	DEFECTIVELY ORGANIZED TRIBUTARIES 3|F18D22.20|F18D22_20	putative BTB/POZ domain-containing protein DOT3
AT5G10278	AT5G10278	-	ncRNA
AT5G10310	AT5G10310	F18D22.80|F18D22_80	epidermal patterning factor-like protein 1
AT5G10490	MSL2	F12B17.160|F12B17_160|MSCS-like 2	mechanosensitive ion channel protein 2
AT5G10695	AT5G10695	-	uncharacterized protein
AT5G10930	CIPK5	CBL-INTERACTING PROTEIN KINASE 5|CBL-interacting protein kinase 5|SNF1-RELATED PROTEIN KINASE 3.24|SnRK3.24|T30N20.200|T30N20_200	CBL-interacting protein kinase 5
AT5G10980	AT5G10980	T30N20.250|T30N20_250	histone H3.3
AT5G11210	GLR2.5	ARABIDOPSIS THALIANA GLU|ATGLR2.5|F2I11.100|F2I11_100|glutamate receptor 2.5	glutamate receptor 2.5
AT5G11270	OCP3	F2I11.160|F2I11_160|overexpressor of cationic peroxidase 3	overexpressor of cationic peroxidase 3
AT5G11300	CYC3B	CYC2BAT|CYCA2;2|CYCLIN|CYCLIN A2;2|mitotic-like cyclin 3B from Arabidopsis	cyclin-A2-2
AT5G11450	AT5G11450	F15N18.40|F15N18_40	PsbP domain-containing protein 5
AT5G11740	AGP15	ARABINOGALACTAN PROTEIN 15|ATAGP15|T22P22.130|T22P22_130|arabinogalactan protein 15	arabinogalactan protein 15
AT5G12080	MSL10	ATMSL10|F14F18.230|F14F18_230|mechanosensitive channel of small conductance-like 10	mechanosensitive channel of small conductance-like 10
AT5G12250	TUB6	MXC9.21|MXC9_21|beta-6 tubulin	beta-6 tubulin
AT5G13010	EMB3011	T24H18.180|T24H18_180|embryo defective 3011	RNA helicase family protein
AT5G13120	CYP20-2	ARABIDOPSIS THALIANA CYCLOPHILIN 20-2|ATCYP20-2|T19L5.80|T19L5_80|cyclophilin 20-2	peptidyl-prolyl cis-trans isomerase CYP20-2
AT5G13180	NAC083	ANAC083|NAC domain containing protein 83|T19L5.140|T19L5_140|VND-interacting 2|VNI2	NAC domain containing protein 83
AT5G13290	CRN	CORYNE|SOL2|SUPPRESSOR OF LLP1 2|T31B5.110|T31B5_110	inactive leucine-rich repeat receptor-like protein kinase CORYNE
AT5G13500	AT5G13500	T6I14.30|T6I14_30	uncharacterized protein
AT5G13590	AT5G13590	T6I14.8	uncharacterized protein
AT5G13740	ZIF1	MSH12.21|MSH12_21|zinc induced facilitator 1	zinc induced facilitator 1 proetin
AT5G13900	AT5G13900	MAC12.14|MAC12_14	lipid transfer-like protein VAS
AT5G14011	AT5G14011	-	uncharacterized protein
AT5G14050	AT5G14050	MUA22.5|MUA22_5	transducin/WD40 repeat-like superfamily protein
AT5G14140	AT5G14140	MUA22.14|MUA22_14	nucleic acid binding / zinc ion binding protein
AT5G14530	AT5G14530	T15N1.20|T15N1_20	transducin/WD40 domain-containing protein
AT5G14850	AT5G14850	T9L3.150|T9L3_150	Alg9-like mannosyltransferase family
AT5G14860	AT5G14860	T9L3.160|T9L3_160	putative glucosyltransferase
AT5G14995	AT5G14995	-	ECA1 gametogenesis related family protein
AT5G15120	AT5G15120	F2G14.1	uncharacterized protein
AT5G15170	TDP1	F8M21.60|F8M21_60|tyrosyl-DNA phosphodiesterase 1	tyrosyl-DNA phosphodiesterase 1
AT5G15260	AT5G15260	F8M21.150|F8M21_150	ribosomal protein L34e superfamily protein
AT5G15500	AT5G15500	T20K14.110|T20K14_110	ankyrin repeat-containing protein
AT5G15570	AT5G15570	T20K14.180|T20K14_180	Bromodomain transcription factor
AT5G15600	SP1L4	SPIRAL1-like4|T20K14.210|T20K14_210	protein SPIRAL1-like4
AT5G15750	AT5G15750	F14F8.130|F14F8_130	alpha-L RNA-binding motif/ribosomal protein S4 family protein
AT5G15845	AT5G15845	-	ncRNA
AT5G15860	PCME	ATPCME|F14F8.240|F14F8_240|prenylcysteine methylesterase	prenylcysteine methylesterase
AT5G15940	AT5G15940	F1N13.80|F1N13_80	Rossmann-fold NAD(P)-binding domain-containing protein
AT5G16010	AT5G16010	F1N13.150|F1N13_150	3-oxo-5-alpha-steroid 4-dehydrogenase family protein
AT5G16160	AT5G16160	T21H19.80|T21H19_80	uncharacterized protein
AT5G16200	AT5G16200	T21H19.120|T21H19_120	50S ribosomal protein related protein
AT5G16420	AT5G16420	MQK4.15|MQK4_15	pentatricopeptide repeat-containing protein
AT5G16530	PIN5	MQK4.28|MQK4_28|PIN-FORMED 5	auxin transporter PIN5
AT5G16560	KAN	KAN1|KANADI|KANADI 1|MQK4.31|MQK4_31	transcription repressor KAN1
AT5G16610	AT5G16610	MTG13.5|MTG13_5	uncharacterized protein
AT5G16860	AT5G16860	F2K13.10|F2K13_10	pentatricopeptide repeat-containing protein
AT5G17262	AT5G17262	-	uncharacterized protein
AT5G17280	AT5G17280	MKP11.13|MKP11_13	uncharacterized protein
AT5G17380	AT5G17380	T10B6.40|T10B6_40	2-hydroxyacyl-CoA lyase
AT5G17450	AT5G17450	K3M16.20|K3M16_20	heavy metal transport/detoxification domain-containing protein
AT5G17500	AT5G17500	K3M16.70|K3M16_70	Glycosyl hydrolase superfamily protein
AT5G17950	AT5G17950	MCM23.2|MCM23_2	uncharacterized protein
AT5G18120	APRL7	APR-like 7|ATAPRL7|MRG7.8|MRG7_8	5'-adenylylsulfate reductase-like 7
AT5G18130	AT5G18130	MRG7.9|MRG7_9	uncharacterized protein
AT5G18255	AT5G18255	-	ncRNA
AT5G18310	AT5G18310	F20L16.30|F20L16_30	uncharacterized protein
AT5G18403	AT5G18403	-	defensin-like protein 218
AT5G18900	AT5G18900	F17K4.150|F17K4_150	oxidoreductase, 2OG-Fe(II) oxygenase family protein
AT5G19110	AT5G19110	T24G5.10|T24G5_10	Eukaryotic aspartyl protease family protein
AT5G19160	TBL11	T24G5.60|T24G5_60|TRICHOME BIREFRINGENCE-LIKE 11	protein trichome birefringence-like 11
AT5G19230	AT5G19230	T24G5.130|T24G5_130	GPI-anchored glycoprotein membrane precursor
AT5G19320	RANGAP2	RAN GTPase activating protein 2	RAN GTPase-activating protein 2
AT5G19540	AT5G19540	T20D1.60|T20D1_60	uncharacterized protein
AT5G19560	ROPGEF10	ARABIDOPSIS THALIANA ROP UANINE NUCLEOTIDE EXCHANGE FACTOR 10|ATROPGEF10|ROP uanine nucleotide exchange factor 10|T20D1.80|T20D1_80	ROP uanine nucleotide exchange factor 10
AT5G19730	AT5G19730	T29J13.150|T29J13_150	probable pectinesterase 53
AT5G19855	AT5G19855	-	Chaperonin-like RbcX protein
AT5G20330	BETAG4	3-glucanase 4|F5O24.220|F5O24_220|beta-1	beta-1,3-glucanase 4
AT5G20390	AT5G20390	F5O24.280|F5O24_280	putative beta-1,3-glucanase
AT5G20500	AT5G20500	F7C8.90|F7C8_90	glutaredoxin-C4
AT5G21100	AT5G21100	T10F18.130|T10F18_130	L-ascorbate oxidase
AT5G21930	PAA2	ARABIDOPSIS HEAVY METAL ATPASE 8|ATHMA8|HEAVY METAL ATPASE 8|HMA8|P-type ATPase of Arabidopsis 2	P-type ATPase
AT5G22050	AT5G22050	-	protein kinase family protein
AT5G22200	AT5G22200	-	late embryogenesis abundant hydroxyproline-rich glycoprotein
AT5G22480	AT5G22480	MQJ16.2|MQJ16_2	ZPR1 zinc-finger domain protein
AT5G22560	AT5G22560	MQJ16.10|MQJ16_10	uncharacterized protein
AT5G22770	alpha-ADR	MDJ22.19|MDJ22_19|alpha-adaptin	alpha-adaptin
AT5G22840	AT5G22840	MRN17.7|MRN17_7	protein kinase family protein
AT5G22970	AT5G22970	MRN17.20|MRN17_20	uncharacterized protein
AT5G23250	AT5G23250	MKD15.11|MKD15_11	Succinyl-CoA ligase [GDP-forming] subunit alpha-2
AT5G23535	AT5G23535	-	50S ribosomal protein L24-like protein
AT5G23750	AT5G23750	MRO11.21|MRO11_21	Remorin family protein
AT5G23850	AT5G23850	MRO11.11|MRO11_11	uncharacterized protein
AT5G23880	CPSF100	ATCPSF100|CLEAVAGE AND POLYADENYLATION SPECIFICITY FACTOR|CLEAVAGE AND POLYADENYLATION SPECIFICITY FACTOR 100|EMB1265|EMBRYO DEFECTIVE 1265|ENHANCED SILENCING PHENOTYPE 5|ESP5|cleavage and polyadenylation specificity factor 100	cleavage and polyadenylation specificity factor 100
AT5G23980	FRO4	ATFRO4|MZF18.14|MZF18_14|ferric reduction oxidase 4	ferric reduction oxidase 4
AT5G24090	CHIA	ATCHIA|MZF18.2|MZF18_2|chitinase A	chitinase A
AT5G24314	PTAC7	PDE225|PIGMENT DEFECTIVE 225|plastid transcriptionally active7	plastid transcriptionally active7
AT5G24355	AT5G24355	-	uncharacterized protein
AT5G24440	CID13	CTC-interacting domain 13|T31K7.2|T31K7_2	CTC-interacting domain 13 protein
AT5G24510	AT5G24510	K18P6.3|K18P6_3	60S acidic ribosomal family protein
AT5G24870	AT5G24870	F6A4.80|F6A4_80	RING/U-box superfamily protein
AT5G24930	COL4	ATCOL4|CONSTANS-like 4|F6A4.140|F6A4_140	zinc finger protein CONSTANS-LIKE 4
AT5G24960	CYP71A14	F6A4.170|F6A4_170|cytochrome P450|family 71|polypeptide 14|subfamily A	cytochrome P450 71A14
AT5G25170	AT5G25170	F21J6.101|F21J6_101	PPPDE putative thiol peptidase family protein
AT5G25310	AT5G25310	F18G18.50|F18G18_50	Exostosin family protein
AT5G25910	RLP52	AtRLP52|T1N24.21|T1N24_21|receptor like protein 52	receptor like protein 52
AT5G26000	TGG1	BETA GLUCOSIDASE 38|BGLU38|THIOGLUCOSIDE GLUCOHYDROLASE|thioglucoside glucohydrolase 1	myrosinase 1
AT5G26262	AT5G26262	-	uncharacterized protein
AT5G26600	AT5G26600	-	Pyridoxal phosphate (PLP)-dependent transferases superfamily protein
AT5G26617	AT5G26617	-	uncharacterized protein
AT5G26622	AT5G26622	-	Beta-galactosidase related protein
AT5G26920	CBP60G	Cam-binding protein 60-like G|F2P16.9|F2P16_9	Cam-binding protein 60-like G
AT5G27420	CNI1	ATL31|F21A20.130|F21A20_130|carbon/nitrogen insensitive 1	E3 ubiquitin-protein ligase ATL31
AT5G27630	ACBP5	F15A18.90|F15A18_90|acyl-CoA binding protein 5	acyl-CoA binding protein 5
AT5G28073	AT5G28073	-	pseudo
AT5G28160	AT5G28160	T24G3.90|T24G3_90	putative F-box/kelch-repeat protein
AT5G28515	AT5G28515	-	pseudo
AT5G28642	AT5G28642	-	uncharacterized protein
AT5G30584	AT5G30584	-	pseudo
AT5G31758	AT5G31758	-	pseudo
AT5G32017	AT5G32017	68363.TRNA-ASP-1	tRNA
AT5G32613	AT5G32613	-	zinc knuckle (CCHC-type) family protein
AT5G33355	AT5G33355	-	defensin-like protein
AT5G33380	AT5G33380	F19N2.100|F19N2_100	pseudo
AT5G34790	AT5G34790	T3J11.50|T3J11_50	pseudo
AT5G34838	AT5G34838	-	pseudo
AT5G35170	AT5G35170	T25C13.50|T25C13_50	adenylate kinase family protein
AT5G35205	AT5G35205	-	pseudo
AT5G35390	AT5G35390	T26D22.9|T26D22_9	probable LRR receptor-like serine/threonine-protein kinase RLK
AT5G35407	MIR396B	microRNA396B	miscRNA
AT5G35490	MRU1	ARABIDOPSIS MTO 1 RESPONDING UP 1|ATMRU1|MOK9.8|MOK9_8|MTO 1 RESPONDING UP 1	protein MTO1 responding up 1
AT5G35605	AT5G35605	67711.TRNA-ARG-1	tRNA
AT5G35735	AT5G35735	-	putative auxin-responsive protein
AT5G35775	AT5G35775	-	pseudo
AT5G35790	G6PD1	MWP19.3|glucose-6-phosphate dehydrogenase 1	glucose-6-phosphate dehydrogenase 1
AT5G35910	AT5G35910	MIK22.22|MIK22_22	exosome complex exonuclease RRP6L2
AT5G37690	AT5G37690	AT5G37700|K12B20.140|K12B20_140	GDSL esterase/lipase
AT5G37950	AT5G37950	K18L3.110|K18L3_110	UDP-glycosyltransferase-like protein
AT5G38000	AT5G38000	K19A23.1|K19A23_1	zinc-binding dehydrogenase family protein
AT5G38040	AT5G38040	F16F17.40|F16F17_40	UDP-glycosyltransferase 76E7
AT5G38360	AT5G38360	MXI10.2|MXI10_2	alpha/beta-Hydrolases superfamily protein
AT5G38750	AT5G38750	MKD10.8|MKD10_8	asparaginyl-tRNA synthetase-like protein
AT5G38800	bZIP43	AtbZIP43|K15E6.1|basic leucine-zipper 43	basic leucine-zipper 43
AT5G39260	EXPA21	ATEXP21|ATEXPA21|ATHEXP ALPHA 1.20|EXP21|EXPANSIN 21|K3K3.110|K3K3_110|expansin A21	expansin A21
AT5G39540	AT5G39540	MIJ24.2|MIJ24_2	F-box associated ubiquitination effector family protein
AT5G39590	AT5G39590	MIJ24.8|MIJ24_8	TLD-domain containing nucleolar protein
AT5G39610	NAC6	ANAC092|ATNAC2|ATNAC6|Arabidopsis NAC domain containing protein 92|MIJ24.11|MIJ24_11|NAC domain containing protein 2|NAC domain containing protein 6|NAC2|ORE1|ORESARA 1	NAC-domain transcription factor
AT5G39840	AT5G39840	K13H13.20|K13H13_20	putative ATP-dependent RNA helicase
AT5G40348	AT5G40348	-	ncRNA
AT5G40490	AT5G40490	MNF13.1|MNF13_1	RNA-binding (RRM/RBD/RNP motifs) family protein
AT5G40590	AT5G40590	MNF13.11|MNF13_11	cysteine/histidine-rich C1 domain-containing protein
AT5G40610	AT5G40610	MNF13.130|MNF13_130	glycerol-3-phosphate dehydrogenase [NAD+]
AT5G40810	AT5G40810	MHK7.4|MHK7_4	cytochrome c1
AT5G41480	GLA1	A. THALIANA DHFS-FPGS HOMOLOG A|ATDFA|DFA|DHFS-FPGS HOMOLOG A|EMB9|EMBRYO DEFECTIVE 9|GLOBULAR ARREST1|MYC6.18|MYC6_18	dihydrofolate synthetase
AT5G41680	AT5G41680	MBK23.22|MBK23_22	probably inactive receptor-like protein kinase
AT5G41905	MIR166E	MICRORNA 166|MIR166|microRNA166E	miscRNA
AT5G42360	AT5G42360	MDH9.5|MDH9_5	F-box/kelch-repeat protein
AT5G42568	AT5G42568	-	pseudo
AT5G42785	AT5G42785	-	uncharacterized protein
AT5G42790	PAF1	20S PROTEASOME SUBUNIT PAF1|ARS5|ARSENIC TOLERANCE 5|ATPSM30|MJB21.17|MJB21_17|proteasome alpha subunit F1	proteasome alpha subunit F1
AT5G42840	AT5G42840	MBD2.3|MBD2_3	cysteine/histidine-rich C1 domain-containing protein
AT5G42850	AT5G42850	MBD2.4|MBD2_4	thioredoxin-like protein Clot
AT5G42910	AT5G42910	MBD2.11|MBD2_11	abscisic acid-insensitive 5-like protein 8
AT5G43300	AT5G43300	MNL12.12|MNL12_12	glycerophosphodiester phosphodiesterase
AT5G43415	AT5G43415	-	pseudo
AT5G43500	ARP9	ATARP9|MWF20.22|MWF20_22|actin-related protein 9	actin-related protein 9
AT5G43600	UAH	ARABIDOPSIS THALIANA ALLANTOATE AMIDOHYDROLASE 2|ATAAH-2|K9D7.10|K9D7_10|ureidoglycolate amidohydrolase	ureidoglycolate amidohydrolase
AT5G43630	TZP	K9D7.13|K9D7_13	zinc knuckle (CCHC-type) family protein
AT5G43810	ZLL	AGO10|ARGONAUTE 10|ARGONAUTE PROTEIN 10|MQD19.17|MQD19_17|PINHEAD|PNH|ZWILLE	eIF2C family protein Argonaute10
AT5G43935	FLS6	ATFLS6|flavonol synthase 6	flavonol synthase 6
AT5G44020	AT5G44020	MRH10.13|MRH10_13	HAD superfamily, subfamily IIIB acid phosphatase
AT5G44210	ERF9	ATERF-9|ATERF9|ERF DOMAIN PROTEIN 9|ERF DOMAIN PROTEIN- 9|MLN1.14|MLN1_14|erf domain protein 9	ethylene-responsive transcription factor 9
AT5G44220	AT5G44220	MLN1.15|MLN1_15	putative F-box protein
AT5G44360	AT5G44360	K9L2.15|K9L2_15	FAD-binding and BBE domain-containing protein
AT5G44600	AT5G44600	K15C23.4|K15C23_4	S-adenosyl-L-methionine-dependent methyltransferase domain-containing protein
AT5G44620	CYP706A3	K15C23.6|K15C23_6|cytochrome P450|family 706|polypeptide 3|subfamily A	cytochrome P450, family 706, subfamily A, polypeptide 3
AT5G44680	AT5G44680	K23L20.1|K23L20_1	putative 3-methyladenine glycosylase I
AT5G45080	PP2-A6	AtPP2-A6|K17O22.4|K17O22_4|phloem protein 2-A6	protein PHLOEM PROTEIN 2-LIKE A6
AT5G45105	ZIP8	zinc transporter 8 precursor	zinc transporter 8 precursor
AT5G45113	AT5G45113	-	mitochondrial transcription termination factor-like protein
AT5G45500	AT5G45500	MFC19.17|MFC19_17	RNI-like superfamily protein
AT5G45610	SUV2	MRA19.1|MRA19_1|SENSITIVE TO UV 2	ATR-interacting protein-like protein
AT5G45830	DOG1	ATDOG1|DELAY OF GERMINATION 1|GLUCOSE SENSING QTL 5|GSQ5|K15I22.3|K15I22_3	protein DELAY OF GERMINATION 1
AT5G46350	WRKY8	ARABIDOPSIS THALIANA WRKY DNA-BINDING PROTEIN 8|ATWRKY8|MPL12.15|MPL12_15|WRKY DNA-binding protein 8	putative WRKY transcription factor 8
AT5G46510	AT5G46510	K11I1.10|K11I1_10	TIR-NBS-LRR class disease resistance protein
AT5G46610	AT5G46610	F10E10.9|F10E10_9	aluminum activated malate transporter family protein
AT5G46630	AT5G46630	-	clathrin adaptor complexes medium subunit family protein
AT5G47030	AT5G47030	-	ATP synthase subunit delta'
AT5G47070	AT5G47070	K14A3.2|K14A3_2	protein kinase family protein
AT5G47380	AT5G47380	MQL5.24|MQL5_24	uncharacterized protein
AT5G48030	GFA2	MDN11.11|MDN11_11|gametophytic factor 2	gametophytic factor 2
AT5G48320	AT5G48320	K23F3.4|K23F3_4	cysteine/histidine-rich C1 domain-containing protein
AT5G48335	AT5G48335	-	uncharacterized protein
AT5G48385	AT5G48385	-	FRIGIDA-like protein
AT5G48390	ATZIP4	MJE7.2|MJE7_2	ZIP4-like protein
AT5G49615	TAS3b	trans-acting siRNA3B	miscRNA
AT5G49980	AFB5	K9P8.12|K9P8_12|auxin F-box protein 5	auxin F-box protein 5
AT5G50020	AT5G50020	MPF21.3|MPF21_3	putative S-acyltransferase
AT5G50830	AT5G50830	K7B16.5|K7B16_5	uncharacterized protein
AT5G50915	AT5G50915	-	transcription factor bHLH137
AT5G51130	AT5G51130	MWD22.7|MWD22_7	probable RNA methyltransferase
AT5G51330	SWI1	DYAD|MFG13.3|MFG13_3|SWITCH1	protein DYAD
AT5G51460	ATTPPA	MFG13.17|TREHALOSE-6-PHOSPHATE PHOSPHATASE	trehalose-phosphate phosphatase A
AT5G51830	AT5G51830	MIO24.3|MIO24_3	pfkB-like carbohydrate kinase family protein
AT5G52140	AT5G52140	F17P19.3|F17P19_3	RING/U-box domain-containing protein
AT5G52170	HDG7	F17P19.7|F17P19_7|homeodomain GLABROUS 7	homeobox-leucine zipper protein HDG7
AT5G52570	BETA-OHASE 2	B2|BCH2|BETA CAROTENOID HYDROXYLASE 2|CHY2|F6N7.5|F6N7_5|FERREDOXIN-DEPENDENT DIIRON OXYGENASE|beta-carotene hydroxylase 2	beta-carotene hydroxylase 2
AT5G52840	AT5G52840	MXC20.6|MXC20_6	probable NADH dehydrogenase [ubiquinone] 1 alpha subcomplex subunit 5
AT5G52920	PKP-BETA1	MXC20.15|MXC20_15|PKP1|PKP2|PLASTIDIAL PYRUVATE KINASE 1|PLASTIDIAL PYRUVATE KINASE 2|plastidic pyruvate kinase beta subunit 1	plastidial pyruvate kinase 2
AT5G52980	AT5G52980	MNB8.4|MNB8_4	uncharacterized protein
AT5G53451	AT5G53451	-	uncharacterized protein
AT5G53580	AT5G53580	MNC6.12|MNC6_12	pyridoxal reductase
AT5G53592	AT5G53592	-	FBD-like domain family protein
AT5G53902	U3B	U3 small nucleolar RNAb	ncRNA
AT5G54045	AT5G54045	-	pseudo
AT5G54240	AT5G54240	MDK4.6|MDK4_6	uncharacterized protein
AT5G54280	ATM2	ARABIDOPSIS THALIANA MYOSIN 1|ARABIDOPSIS THALIANA MYOSIN 4|ATM4|ATMYOS1|MDK4.10|MDK4_10|MYOSIN 4|myosin 2	myosin 2
AT5G54375	AT5G54375	67853.TRNA-PHE-2|67854.TRNA-PHE-1	tRNA
AT5G54550	AT5G54550	MRB17.5|MRB17_5	uncharacterized protein
AT5G54620	AT5G54620	MRB17.12|MRB17_12	ankyrin repeat-containing protein
AT5G54790	AT5G54790	MBG8.5|MBG8_5	uncharacterized protein
AT5G54820	AT5G54820	MBG8.8|MBG8_8	F-box and associated domain-containing protein
AT5G54860	AT5G54860	MBG8.12|MBG8_12	probable folate-biopterin transporter 4
AT5G54970	AT5G54970	MBG8.24|MBG8_24	uncharacterized protein
AT5G54980	AT5G54980	MBG8.25|MBG8_25	uncharacterized protein
AT5G55050	AT5G55050	K13P22.5|K13P22_5	GDSL esterase/lipase
AT5G55260	PPX2	MCO15.21|MCO15_21|PPX-2|PROTEIN PHOSPHATASE X -2|protein phosphatase X 2	serine/threonine-protein phosphatase PP-X isozyme 2
AT5G55450	AT5G55450	MTE17.16|MTE17_16	bifunctional inhibitor/lipid-transfer protein/seed storage 2S albumin-like protein
AT5G55570	AT5G55570	MDF20.1|MDF20_1	uncharacterized protein
AT5G55896	AT5G55896	-	pseudo
AT5G55930	OPT1	ARABIDOPSIS THALIANA OLIGOPEPTIDE TRANSPORTER 1|ATOPT1|MYN21.4|MYN21_4|oligopeptide transporter 1	oligopeptide transporter 1
AT5G55990	CBL2	ATCBL2|MDA7.3|MDA7_3|calcineurin B-like protein 2	calcineurin B-like protein 2
AT5G56050	AT5G56050	MDA7.9|MDA7_9	uncharacterized protein
AT5G56360	PSL4	MCD7.9|MCD7_9|PRIORITY IN SWEET LIFE 4	glucosidase II beta subunit protein PSL4
AT5G56540	AGP14	ARABINOGALACTAN PROTEIN 14|ATAGP14|MKN22.5|MKN22_5|arabinogalactan protein 14	arabinogalactan protein 14
AT5G56620	NAC099	MIK19.7|MIK19_7|NAC domain containing protein 99|anac099	NAC domain containing protein 99
AT5G56670	AT5G56670	MIK19.12	40S ribosomal protein S30
AT5G56810	AT5G56810	MIK19.28|MIK19_28	putative F-box/FBD/LRR-repeat protein
AT5G56910	AT5G56910	MHM17.2|MHM17_2	proteinase inhibitor I25, cystatin, conserved region-containing protein
AT5G56980	AT5G56980	MHM17.10|MHM17_10	uncharacterized protein
AT5G56990	AT5G56990	MHM17.11|MHM17_11	uncharacterized protein
AT5G57220	CYP81F2	MJB24.3|MJB24_3|cytochrome P450|family 81|polypeptide 2|subfamily F	cytochrome P450, family 81, subfamily F, polypeptide 2
AT5G57480	AT5G57480	MUA2.5|MUA2_5	AAA-type ATPase family protein
AT5G57510	AT5G57510	MUA2.8|MUA2_8	uncharacterized protein
AT5G57785	AT5G57785	-	uncharacterized protein
AT5G57830	AT5G57830	MTI20.7|MTI20_7	uncharacterized protein
AT5G58060	YKT61	ATGP1|ATYKT61|K21L19.5|K21L19_5	VAMP-like protein YKT61
AT5G58250	AT5G58250	MCK7.12|MCK7_12	uncharacterized protein
AT5G58420	AT5G58420	MQJ2.1|MQJ2_1	40S ribosomal protein S4-3
AT5G58640	AT5G58640	MZN1.9|MZN1_9	Selenoprotein, Rdx type
AT5G58650	PSY1	MZN1.10|MZN1_10|plant peptide containing sulfated tyrosine 1	tyrosine-sulfated glycopeptide 1
AT5G58710	ROC7	CYCLOPHILIN|MZN1.23|MZN1_23|rotamase CYP 7	cyclophilin ROC7
AT5G58720	AT5G58720	MZN1.26|MZN1_26	smr (Small MutS Related) domain-containing protein
AT5G58770	AT5G58770	MZN1.21|MZN1_21	dehydrodolichyl diphosphate synthase 2
AT5G58782	AT5G58782	-	dehydrodolichyl diphosphate synthase 4
AT5G59130	AT5G59130	MNC17.3|MNC17_3	Subtilase family protein
AT5G59300	UBC7	ARABIDOPSIS THALIANA UBIQUITIN CARRIER PROTEIN 7|ATUBC7|MNC17.22|MNC17_22|ubiquitin carrier protein 7	ubiquitin conjugating enzyme E2
AT5G59350	AT5G59350	F2O15.1|F2O15_1	uncharacterized protein
AT5G59370	ACT4	F2O15.3|F2O15_3|actin 4	actin 4
AT5G59662	AT5G59662	-	ncRNA
AT5G59710	VIP2	AtVIP2|MTH12.8|MTH12_8|VIRE2 interacting protein 2	VIRE2 interacting protein 2
AT5G59810	SBT5.4	ATSBT5.4|MMN10.6|MMN10_6	Subtilase 5.4
AT5G59870	HTA6	MMN10.22|MMN10_22|histone H2A 6	histone H2A 6
AT5G59950	AT5G59950	MMN10.26|MMN10_26	RNA recognition motif-containing protein
AT5G60010	AT5G60010	MMN10.18|MMN10_18	ferric reductase-like transmembrane component family protein
AT5G60320	AT5G60320	K9B18.1|K9B18_1	concanavalin A-like lectin kinase-like protein
AT5G60460	AT5G60460	MUF9.9|MUF9_9	protein transport protein SEC61 subunit beta
AT5G60730	AT5G60730	MUP24.8|MUP24_8	Anion-transporting ATPase
AT5G60770	NRT2.4	ARABIDOPSIS THALIANA NITRATE TRANSPORTER 2.4|ATNRT2.4|MAE1.3|MAE1_3|nitrate transporter 2.4	nitrate transporter 2.4
AT5G60790	GCN1	ARABIDOPSIS THALIANA GENERAL CONTROL NON-REPRESSIBLE 1|ATGCN1|GENERAL CONTROL NON-REPRESSIBLE 1|MAE1.10|MAE1_10	ABC transporter F family member 1
AT5G61010	EXO70E2	ATEXO70E2|MAF19.1|MAF19_1|exocyst subunit exo70 family protein E2	exocyst subunit exo70 family protein E2
AT5G61200	AT5G61200	MAF19.20|MAF19_20	uncharacterized protein
AT5G61445	AT5G61445	67899.TRNA-ALA-1	tRNA
AT5G61480	PXY	MCI2.4|MCI2_4|PHLOEM INTERCALATED WITH XYLEM	leucine-rich repeat receptor-like protein kinase TDR
AT5G62100	BAG2	ATBAG2|BCL-2-associated athanogene 2|MTG10.13|MTG10_13	BCL-2-associated athanogene 2
AT5G62230	ERL1	ERECTA-like 1|MMI9.14|MMI9_14	LRR receptor-like serine/threonine-protein kinase ERL1
AT5G62550	AT5G62550	K19B1.16|K19B1_16	uncharacterized protein
AT5G62610	AT5G62610	MRG21.2|MRG21_2	transcription factor bHLH79
AT5G62800	AT5G62800	MQB2.12|MQB2_12	protein with RING/U-box and TRAF-like domains
AT5G62920	ARR6	MQB2.220|MQB2_220|response regulator 6	two-component response regulator ARR6
AT5G63410	AT5G63410	MLE2.4|MLE2_4	Leucine-rich repeat protein kinase family protein
AT5G63460	AT5G63460	MLE2.9|MLE2_9	SAP domain-containing protein
AT5G63700	AT5G63700	MBK5.18|MBK5_18	zinc ion binding / DNA binding protein
AT5G63810	BGAL10	MGI19.1|MGI19_1|beta-galactosidase 10	beta-galactosidase 10
AT5G63990	AT5G63990	MBM17.9|MBM17_9	putative SAL3 phosphatase
AT5G64010	AT5G64010	MBM17.11|MBM17_11	uncharacterized protein
AT5G64395	AT5G64395	-	uncharacterized protein
AT5G64710	AT5G64710	MVP7.3|MVP7_3	putative endonuclease or glycosyl hydrolase
AT5G64760	RPN5B	MVP7.9|MVP7_9|regulatory particle non-ATPase subunit 5B	26S proteasome regulatory particle non-ATPase subunit 5B
AT5G64810	WRKY51	ARABIDOPSIS THALIANA WRKY DNA-BINDING PROTEIN 51|ATWRKY51|MXK3.34|WRKY DNA-binding protein 51	putative WRKY transcription factor 51
AT5G64813	LIP1	Light Insensitive Period1	protein LIGHT INSENSITIVE PERIOD1
AT5G64950	AT5G64950	MXK3.18|MXK3_18	mitochondrial transcription termination factor family protein
AT5G65120	AT5G65120	MQN23.5|MQN23_5	uncharacterized protein
AT5G65310	HB5	ATHB-5|ATHB5|MNA5.4|MNA5_4|homeobox protein 5	homeobox-leucine zipper protein ATHB-5
AT5G65460	KAC2	KCA2|MNA5.20|MNA5_20|kinesin CDKA ;1 associated 2|kinesin like protein for actin based chloroplast movement 2	kinesin like protein for actin based chloroplast movement 2
AT5G65676	AT5G65676	-	pseudo
AT5G65800	ACS5	1-AMINO-1-CYCLOPROPANECARBOXYLATE SYNTHASE|ACC synthase 5|ATACS5|CIN5|CYTOKININ-INSENSITIVE 5|ETHYLENE OVERPRODUCER 2|ETO2|MPA24.15|MPA24_15	1-aminocyclopropane-1-carboxylate synthase 5
AT5G65820	AT5G65820	K22J17.3|K22J17_3	pentatricopeptide repeat-containing protein
AT5G65830	RLP57	ATRLP57|K22J17.4|K22J17_4|receptor like protein 57	receptor like protein 57
AT5G66480	AT5G66480	K1F13.14|K1F13_14	uncharacterized protein
AT5G66500	AT5G66500	K1F13.16|K1F13_16	pentatricopeptide repeat-containing protein
AT5G66700	HB53	ARABIDOPSIS THALIANA HOMEOBOX 53|ATHB53|HB-8|HOMEOBOX-8|MSN2.9|MSN2_9|homeobox 53	homeobox-leucine zipper protein ATHB-53
AT5G66816	AT5G66816	-	uncharacterized protein
AT5G66840	AT5G66840	MUD21.10|MUD21_10	SAP domain-containing protein
AT5G67030	ABA1	ABA DEFICIENT 1|ARABIDOPSIS THALIANA ABA DEFICIENT 1|ARABIDOPSIS THALIANA ZEAXANTHIN EPOXIDASE|ATABA1|ATZEP|IBS3|IMPAIRED IN BABA-INDUCED STERILITY 3|K8A10.10|K8A10_10|LOS6|LOW EXPRESSION OF OSMOTIC STRESS-RESPONSIVE GENES 6|NON-PHOTOCHEMICAL QUENCHING 2|NPQ2|ZEAXANTHIN EPOXIDASE|ZEP	zeaxanthin epoxidase
AT5G67160	EPS1	ENHANCED PSEUDOMONAS SUSCEPTIBILTY 1|K21H1.12|K21H1_12	BAHD acyltransferase family protein
AT5G67180	TOE3	K21H1.22|K21H1_22|target of early activation tagged (EAT) 3	target of early activation tagged 3
AT5G67290	AT5G67290	K8K14.1|K8K14_1	FAD-dependent oxidoreductase-like protein
AT5G67360	ARA12	K8K14.8|K8K14_8	subtilisin-like protease
AT5G67630	AT5G67630	K9I9.20|K9I9_20	RuvB-like protein 2
AT5G67640	AT5G67640	K9I9.21|K9I9_21	uncharacterized protein

## Sheet: CGA1 Associated Genes
Supplemental Dataset S2. GNC and CGA1 associated genes identified by ChIP-Seq
Gene ID	Gene Name	Gene Alias	Gene Description
AT1G01050	PPa1	AtPPa1|T25K16.5|T25K16_5|pyrophosphorylase 1	pyrophosphorylase 1
AT1G01840	AT1G01840	T1N6.26|T1N6_26	uncharacterized protein
AT1G02550	AT1G02550	T14P4.25|T14P4_25	plant invertase/pectin methylesterase inhibitor domain-containing protein
AT1G03150	AT1G03150	F10O3.2|F10O3_2	Acyl-CoA N-acyltransferases superfamily protein
AT1G03290	AT1G03290	F15K9.11|F15K9_11	uncharacterized protein
AT1G03340	AT1G03340	F15K9.6|F15K9_6	uncharacterized protein
AT1G04210	AT1G04210	F20D22.2|F20D22_2	putative Raf-related kinase
AT1G04770	AT1G04770	F13M7.24|F13M7_24	tetratricopeptide repeat-containing protein
AT1G05160	CYP88A3	ATKAO1|ENT-KAURENOIC ACID OXYDASE 1|KAO1|YUP8H12.23|YUP8H12_23|cytochrome P450|family 88|polypeptide 3|subfamily A	ent-kaurenoic acid oxidase 1
AT1G05430	AT1G05430	T25N20.8|T25N20_8	uncharacterized protein
AT1G06000	AT1G06000	T21E18.5|T21E18_5	flavonol-7-O-rhamnosyltransferase
AT1G07150	MAPKKK13	F10K1.14|F10K1_14|mitogen-activated protein kinase kinase kinase 13	mitogen-activated protein kinase kinase kinase 13
AT1G07330	AT1G07330	F22G5.33|F22G5_33	uncharacterized protein
AT1G07702	AT1G07702	51805.SNORNA00001	ncRNA
AT1G07885	AT1G07885	-	uncharacterized protein
AT1G08165	AT1G08165	-	uncharacterized protein
AT1G08320	AT1G08320	T23G18.22	bZIP transcription factor family protein
AT1G08440	AT1G08440	T27G7.12|T27G7_12	aluminum-activated malate transporter 2
AT1G08465	YAB2	T27G7.15|YABBY2	transcription factor YABBY family protein
AT1G08510	FATB	T27G7.19|T27G7_19|fatty acyl-ACP thioesterases B	fatty acyl-ACP thioesterases B
AT1G08530	AT1G08530	T27G7.21	uncharacterized protein
AT1G08930	ERD6	EARLY RESPONSE TO DEHYDRATION 6|F7G19.19|F7G19_19	sugar transporter ERD6
AT1G09580	AT1G09580	F14J9.28|F14J9_28	transmembrane emp24 domain-containing protein p24delta3
AT1G10522	AT1G10522	-	protein PRIN2
AT1G10538	AT1G10538	-	pseudo
AT1G10657	AT1G10657	-	uncharacterized protein
AT1G11080	scpl31	T19D16.4|T19D16_4|serine carboxypeptidase-like 31	serine carboxypeptidase-like 31
AT1G11480	AT1G11480	T23J18.15|T23J18_15	eukaryotic translation initiation factor-like protein
AT1G11820	AT1G11820	-	O-glycosyl hydrolases family 17 protein
AT1G11840	GLX1	ATGLX1|F12F1.32|F12F1_32|GLYOXALASE I|glyoxalase I homolog	glyoxalase I homolog GLX1
AT1G12170	AT1G12170	T28K15.9|T28K15_9	putative F-box/kelch-repeat protein
AT1G12290	AT1G12290	F5O11.3|F5O11_3	CC-NBS-LRR class disease resistance protein
AT1G12360	KEU	F5O11.8|F5O11_8|keule	SNARE-interacting protein KEULE
AT1G12390	AT1G12390	F5O11.11|F5O11_11	protein cornichon-4
AT1G13110	CYP71B7	F3F19.13|F3F19_13|cytochrome P450|family 71 subfamily B|polypeptide 7	cytochrome P450 71B7
AT1G14048	AT1G14048	-	GCK domain-containing protein
AT1G14740	AT1G14740	F10B6.14|F10B6_14	Protein OBERON 3
AT1G15050	IAA34	T15D22.10|T15D22_10|indole-3-acetic acid inducible 34	auxin-responsive protein IAA34
AT1G15590	AT1G15590	T16N11.26|T16N11_26	uncharacterized protein
AT1G16020	AT1G16020	T24D18.12|T24D18_12	uncharacterized protein
AT1G16490	MYB58	ATMYB58|F3O9.29|F3O9_29|MYB DOMAIN PROTEIN 58|myb domain protein 58	myb domain protein 58
AT1G17140	ICR1	F20D23.32|RIP1|ROP INTERACTIVE PARTNER 1|interactor of constitutive active rops 1	interactor of constitutive active ROPs 1
AT1G17235	RTFL11	ROTUNDIFOLIA like 11	protein rotundifolia like 11
AT1G17380	JAZ5	F28G4.16|TIFY11A|jasmonate-zim-domain protein 5	protein TIFY 11A
AT1G17540	AT1G17540	F1L3.25|F1L3_25	protein kinase protein with adenine nucleotide alpha hydrolases-like domain
AT1G18250	ATLP-1	-	Thaumatin-like protein
AT1G18830	AT1G18830	F6A14.8|F6A14_8	transport protein SEC31-like protein SEC31B
AT1G19650	AT1G19650	F14P1.2|F14P1_2	Sec14p-like phosphatidylinositol transfer family protein
AT1G19700	BEL10	BEL1-LIKE HOMEODOMAIN 10|BEL1-like homeodomain 10|BLH10|F14P1.20|F14P1_20	BEL1-like homeodomain 10
AT1G19940	GH9B5	AtGH9B5|F6F9.1|F6F9_1|glycosyl hydrolase 9B5	glycosyl hydrolase 9B5
AT1G21000	AT1G21000	F9H16.1|F9H16_1	PLATZ transcription factor family protein
AT1G21050	AT1G21050	T22I11.13|T22I11_13	uncharacterized protein
AT1G21060	AT1G21060	T22I11.12|T22I11_12	uncharacterized protein
AT1G21250	WAK1	F16F4.6|F16F4_6|PRO25|SERINE THREONINE KINASE|cell wall-associated kinase	wall-associated receptor kinase 1
AT1G21410	SKP2A	F24J8.5|F24J8_5	F-box protein SKP2A
AT1G23070	AT1G23070	T26J12.15|T26J12_15	uncharacterized protein
AT1G23390	AT1G23390	F26F24.26|F26F24_26	F-box/kelch-repeat protein
AT1G23770	AT1G23770	F5O8.32|F5O8_32	F-box family protein
AT1G25425	CLE43	CLAVATA3/ESR-RELATED 43	protein CLAVATA3/ESR-related 43
AT1G26190	AT1G26190	F28B23.13|F28B23_13	phosphoribulokinase/uridine kinase-like protein
AT1G26670	VTI1B	ATVTI12|T24P13.5|T24P13_5|VESICAL TRANSPORT V-SNARE 12|VTI12	vesicle transport v-SNARE 12
AT1G26720	AT1G26720	T24P13.10|T24P13_10	uncharacterized protein
AT1G27045	AT1G27045	-	homeobox-leucine zipper protein ATHB-54
AT1G27640	AT1G27640	T22C5.9	putative leaf development protein
AT1G27680	APL2	ADPGLC-PPase large subunit|T22C5.13|T22C5_13	glucose-1-phosphate adenylyltransferase large subunit 2
AT1G27770	ACA1	CA2+-ATPASE|PEA1|PLASTID ENVELOPE ATPASE 1|T22C5.23|T22C5_23|autoinhibited Ca2+-ATPase 1	autoinhibited Ca2+-ATPase 1
AT1G28020	AT1G28020	F13K9.12|F13K9_12	pentatricopeptide repeat-containing protein
AT1G28281	AT1G28281	-	uncharacterized protein
AT1G28610	AT1G28610	F1K23.16|F1K23_16	GDSL esterase/lipase
AT1G29190	AT1G29190	F28N24.33	pseudo
AT1G29950	AT1G29950	T1P2.2	conserved peptide upstream open reading frame 35
AT1G30250	AT1G30250	F12P21.5|F12P21_5	uncharacterized protein
AT1G30390	AT1G30390	T4K22.11|T4K22_11	pseudo
AT1G30460	CPSF30	ARABIDOPSIS THALIANA CLEAVAGE AND POLYADENYLATION SPECIFICITY FACTOR 30|ATCPSF30|F26G16.6|F26G16_6|cleavage and polyadenylation specificity factor 30	cleavage and polyadenylation specificity factor CPSF30
AT1G30825	DIS2	ACTIN-RELATED PROTEIN C2A|ARPC2A|DISTORTED TRICHOMES 2	actin-related protein C2A
AT1G30870	AT1G30870	T17H7.19	peroxidase 7
AT1G31020	TO2	ATO2|F17F8.6|thioredoxin O2	thioredoxin O2
AT1G31220	AT1G31220	F28K20.18|F28K20_18	phosphoribosylglycinamide formyltransferase
AT1G31860	AT-IE	F5M6.13|F5M6_13|HISN2|HISTIDINE BIOSYNTHESIS 2|PHOSPHORIBOSYL-ATP PYROPHOSPHOHYDROLASE	histidine biosynthesis bifunctional protein hisIE
AT1G32200	ATS1	ACT1|ACYLTRANSFERASE 1|F3C3.13|F3C3_13|GLYCEROL-3-PHOSPHATE ACYLTRANSFERASE	glycerol-3-phosphate acyltransferase
AT1G32310	AT1G32310	F27G20.14	uncharacterized protein
AT1G32560	AT1G32560	T9G5.2|T9G5_2	Late embryogenesis abundant protein, group 1 protein
AT1G33550	AT1G33550	F10C21.26	pseudo
AT1G35186	AT1G35186	T32G9.51	pseudo
AT1G35560	AT1G35560	F15O4.35	transcription factor TCP23
AT1G35730	PUM9	APUM9|F14D7.3|F14D7_3|pumilio 9	protein pumilio 9
AT1G36732	CPuORF19	conserved peptide upstream open reading frame 19	conserved peptide upstream open reading frame 19
AT1G44608	AT1G44608	T18F15.16|T18F15_16	uncharacterized protein
AT1G45150	AT1G45150	F27F5.22|F27F5_22	uncharacterized protein
AT1G45231	AT1G45231	-	S-adenosyl-L-methionine-dependent methyltransferases superfamily protein
AT1G47210	CYCA3;2	F8G22.8|F8G22_8|cyclin-dependent protein kinase 3;2	cyclin-dependent protein kinase 3;2
AT1G47240	NRAMP2	ATNRAMP2|F8G22.4|F8G22_4|NRAMP metal ion transporter 2	metal transporter NRAMP2
AT1G47278	AT1G47278	-	uncharacterized protein
AT1G47840	HXK3	T2E6.5|T2E6_5|hexokinase 3	hexokinase 3
AT1G48325	AT1G48325	-	uncharacterized protein
AT1G48350	AT1G48350	F11A17.10|F11A17_10	50S ribosomal protein L18/L5e family protein
AT1G49310	AT1G49310	F13F21.30|F13F21_30	uncharacterized protein
AT1G49475	AT1G49475	-	B3 domain-containing protein
AT1G50110	AT1G50110	F2J10.4|F2J10_4	branched-chain-amino-acid aminotransferase 6
AT1G50310	STP9	ATSTP9|F14I3.9|F14I3_9|SUGAR TRANSPORTER 9|sugar transporter 9	sugar transporter 9
AT1G51055	AT1G51055	-	FBD-like domain family protein
AT1G51510	Y14	F5D21.5|F5D21_5	exon junction complex protein Y14
AT1G51860	AT1G51860	T14L22.7|T14L22_7	putative LRR receptor-like serine/threonine-protein kinase
AT1G52840	AT1G52840	F14G24.11|F14G24_11	pseudo
AT1G53310	PPC1	ATPEPC1|ATPPC1|F12M16.21|F12M16_21|PEP(PHOSPHOENOLPYRUVATE) CARBOXYLASE 1|PEPC1|phosphoenolpyruvate carboxylase 1	phosphoenolpyruvate carboxylase 1
AT1G53570	MAP3KA	F22G10.18|MAP KINASE KINASE KINASE 3|MAPKKK3|MEK KINASE|mitogen-activated protein kinase kinase kinase 3	mitogen-activated protein kinase kinase kinase 3
AT1G53705	AT1G53705	-	putative aminoacyl-tRNA ligase
AT1G54130	RSH3	AT-RSH3|ATRSH3|F15I1.23|F15I1_23|RELA/SPOT HOMOLOG 3|RELA/SPOT homolog 3	RELA/SPOT homolog 3
AT1G54160	NF-YA5	F15I1.26|F15I1_26|NFYA5|NUCLEAR FACTOR Y A5|nuclear factor Y|subunit A5	nuclear transcription factor Y subunit A-5
AT1G54170	CID3	CTC-interacting domain 3|F15I1.27|F15I1_27	ctc-interacting domain 3 protein
AT1G54215	AT1G54215	-	proline-rich family protein
AT1G54310	AT1G54310	F20D21.13|F20D21_13	putative RNA binding protein
AT1G55190	PRA7	F7A10.20|F7A10_20|PRA1.F2|PRENYLATED RAB ACCEPTOR 1.F2	protein PRA7
AT1G55360	AT1G55360	F7A10.1|F7A10_1	uncharacterized protein
AT1G55420	EDA11	T5A14.16|T5A14_16|embryo sac development arrest 11	cysteine/histidine-rich C1 domain-containing protein
AT1G55640	PRA1.G1	F20N2.7|prenylated RAB acceptor 1.G1	prenylated RAB acceptor 1.G1
AT1G55960	AT1G55960	F14J16.24|F14J16_24	putative polyketide cyclase/dehydrase and lipid transport-like protein
AT1G56045	AT1G56045	-	60S ribosomal protein L41
AT1G56260	AT1G56260	F14G9.13|F14G9_13	uncharacterized protein
AT1G58420	AT1G58420	F9K23.5|F9K23_5	uncharacterized protein
AT1G58590	AT1G58590	-	ncRNA
AT1G59810	AGL50	AGAMOUS-like 50|F23H11.13|F23H11_13	protein agamous-like 50
AT1G60260	BGLU5	T13D8.15|T13D8_15|beta glucosidase 5	beta glucosidase 5
AT1G60550	ECHID	DHNS|F8A5.9|F8A5_9|enoyl-CoA hydratase/isomerase D	1,4-Dihydroxy-2-naphthoyl-CoA synthase
AT1G60630	AT1G60630	F8A5.15|F8A5_15	inactive leucine-rich repeat receptor-like serine/threonine-protein kinase
AT1G60835	AT1G60835	-	pseudo
AT1G61240	AT1G61240	F11P17.21|F11P17_21	uncharacterized protein
AT1G61820	BGLU46	F8K4.3|F8K4_3|beta glucosidase 46	beta glucosidase 46
AT1G61990	AT1G61990	F8K4.18|F8K4_18	mitochondrial transcription termination factor family protein
AT1G62110	AT1G62110	F19K23.28|F19K23_28	mitochondrial transcription termination factor family protein
AT1G62200	AT1G62200	F19K23.13|F19K23_13	putative peptide/nitrate transporter
AT1G62270	AT1G62270	F19K23.19|F19K23_19	putative F-box/kelch-repeat protein
AT1G62830	LDL1	ARABIDOPSIS LYSINE-SPECIFIC HISTONE DEMETHYLASE|ATLSD1|ATSWP1|F23N19.21|F23N19_21|LSD1|LSD1-like 1|LYSINE-SPECIFIC HISTONE DEMETHYLASE|SWP1	Lysine-specific histone demethylase 1-1
AT1G62860	AT1G62860	F16P17.1|F16P17_1	pseudo
AT1G63220	AT1G63220	F9N12.16|F9N12_16	calcium-dependent lipid-binding domain-containing protein
AT1G63310	AT1G63310	F9N12.7|F9N12_7	uncharacterized protein
AT1G63750	AT1G63750	F24D7.6|F24D7_6	TIR-NBS-LRR class disease resistance protein
AT1G64585	RTFL22	DEVIL 12|DVL12|ROTUNDIFOLIA like 22	protein ROTUNDIFOLIA like 22
AT1G64600	AT1G64600	F1N19.17|F1N19_17	copper ion binding / methyltransferase
AT1G64710	AT1G64710	F13O11.3|F13O11_3	alcohol dehydrogenase-like 4
AT1G64960	AT1G64960	F13O11.26|F13O11_26	protein HYPERSENSITIVE TO EXCESS BORON 1
AT1G65720	AT1G65720	F1E22.9|F1E22_9	uncharacterized protein
AT1G66180	AT1G66180	F15E12.7|F15E12_7	aspartyl protease family protein
AT1G66390	MYB90	ATMYB90|PAP2|PRODUCTION OF ANTHOCYANIN PIGMENT 2|T27F4.14|T27F4_14|myb domain protein 90	transcription factor MYB90
AT1G66540	AT1G66540	F28G11.4|F28G11_4	cytochrome P450 superfamily protein
AT1G67910	AT1G67910	T23K23.24|T23K23_24	uncharacterized protein
AT1G68140	AT1G68140	T23K23.1	uncharacterized protein
AT1G68660	AT1G68660	F24J5.10|F24J5_10	protein ClpS1
AT1G70170	MMP	F20P5.11|F20P5_11|matrix metalloproteinase	matrix metalloproteinase
AT1G70185	AT1G70185	-	ncRNA
AT1G70230	TBL27	F20P5.5|F20P5_5|TRICHOME BIREFRINGENCE-LIKE 27	trichome birefringence-like 27 protein
AT1G70800	AT1G70800	F5A18.2|F5A18_2	protein ENHANCED BENDING 1
AT1G70944	AT1G70944	-	uncharacterized protein
AT1G72141	AT1G72141	-	uncharacterized protein
AT1G72390	AT1G72390	T10D10.14|T10D10_14	uncharacterized protein
AT1G72670	iqd8	F28P22.14|F28P22_14|IQ-domain 8	IQ-domain 8 protein
AT1G73130	AT1G73130	T18K17.21|T18K17_21	uncharacterized protein
AT1G73140	TBL31	F3N23.34|F3N23_34	uncharacterized protein
AT1G73165	CLE1	CLAVATA3/ESR-RELATED 1	protein CLAVATA3/ESR-related 1
AT1G74080	MYB122	ATMYB122|F2P9.5|F2P9_5|MYB DOMAIN PROTEIN 122|myb domain protein 122	myb domain protein 122
AT1G74220	AT1G74220	F1O17.11|F1O17_11	uncharacterized protein
AT1G74330	AT1G74330	F1M20.1|F1M20_1	putative serine/threonine kinase
AT1G74360	AT1G74360	F1M20.4|F1M20_4	putative LRR receptor-like serine/threonine-protein kinase
AT1G74960	FAB1	ARABIDOPSIS BETA-KETOACYL-ACP SYNTHETASE 2|ATKAS2|BETA-KETOACYL-ACP SYNTHETASE 2|F25A4.7|F25A4_7|KAS2|fatty acid biosynthesis 1	3-oxoacyl-[acyl-carrier-protein] synthase II
AT1G75030	TLP-3	ATLP-3|thaumatin-like protein 3	thaumatin-like protein 3
AT1G75040	PR5	PATHOGENESIS-RELATED PROTEIN 5|PR-5|pathogenesis-related gene 5	pathogenesis-related protein 5
AT1G75310	AUL1	auxin-like 1 protein	auxin-like 1 protein
AT1G75420	AT1G75420	F1B16.5|F1B16_5	UDP-glycosyltransferase-like protein
AT1G76010	AT1G76010	T4O12.22|T4O12_22	Alba DNA/RNA-binding protein
AT1G76070	AT1G76070	T23E18.1|T23E18_1	uncharacterized protein
AT1G76340	GONST3	F15M4.16|F15M4_16|golgi nucleotide sugar transporter 3	golgi nucleotide sugar transporter 3
AT1G76420	CUC3	ANAC031|Arabidopsis NAC domain containing protein 31|CUP SHAPED COTYLEDON3|F15M4.8|NAC368	protein CUP-SHAPED COTYLEDON 3
AT1G76830	AT1G76830	F28O16.20|F28O16_20	putative F-box protein
AT1G77290	AT1G77290	T14N5.14|T14N5_14	glutathione S-transferase TCHQD
AT1G77320	MEI1	F2P24.3|F2P24_3|meiosis defective 1	meiosis defective 1
AT1G77740	PIP5K2	phosphatidylinositol-4-phosphate 5-kinase 2	phosphatidylinositol-4-phosphate 5-kinase 2
AT1G78240	TSD2	F3F9.21|F3F9_21|OSU1|QUA2|QUASIMODO2|TUMOROUS SHOOT DEVELOPMENT 2	putative pectin methyltransferase TSD2
AT1G78280	AT1G78280	F3F9.18|F3F9_18	F-box protein
AT1G79740	AT1G79740	F19K16.28|F19K16_28	hAT family dimerization domain-containing protein
AT1G80750	AT1G80750	F23A5.10|F23A5_10	60S ribosomal protein L7-1
AT1G80800	AT1G80800	F23A5.15|F23A5_15	pseudo
AT1G80810	AT1G80810	F23A5.16|F23A5_16	Tudor/PWWP/MBT superfamily protein
AT1G80840	WRKY40	ATWRKY40|F23A5.19|F23A5_19|WRKY DNA-binding protein 40	putative WRKY transcription factor 40
AT2G01023	AT2G01023	-	uncharacterized protein
AT2G01500	PFS2	F2I9.12|F2I9_12|HIGH EXPRESSION OF OSMOTICALLY RESPONSIVE GENE 9|HOS9|PRETTY FEW SEEDS 2|WOX6|WUSCHEL RELATED HOMEOBOX 6	homeodomain transcription factor PFS2
AT2G01540	AT2G01540	F2I9.16|F2I9_16	calcium-dependent lipid-binding domain-containing protein
AT2G01660	PDLP6	T8O11.17|T8O11_17|plasmodesmata-located protein 6	plasmodesmata-located protein 6
AT2G01800	AT2G01800	T8O11.3|T8O11_3	COP1-interacting protein-like protein
AT2G01960	TET14	F14H20.3|F14H20_3|tetraspanin14	tetraspanin14
AT2G02135	LCR71	low-molecular-weight cysteine-rich 71	pseudo
AT2G02230	PP2-B1	AtPP2-B1|T16F16.2|T16F16_2|phloem protein 2-B1	F-box protein PP2-B1
AT2G02290	AT2G02290	T16F16.8|T16F16_8	Haloacid dehalogenase-like hydrolase (HAD) superfamily protein
AT2G02850	ARPN	T17M13.2|T17M13_2|plantacyanin	plantacyanin
AT2G03310	AT2G03310	T4M8.26|T4M8_26	uncharacterized protein
AT2G04025	RGF3	F3C11.1|F3C11_1|root meristem growth factor 3	root meristem growth factor 3
AT2G04290	AT2G04290	T23O15.14	pseudo
AT2G04520	AT2G04520	T1O3.7|T1O3_7	OB-fold nucleic acid binding domain-containing protein
AT2G07090	AT2G07090	T25N22.5|T25N22_5	pseudo
AT2G11180	AT2G11180	T13H18.8|T13H18_8	pseudo
AT2G13720	AT2G13720	F13J11.7|F13J11_7	putative DNA topoisomerase
AT2G14490	AT2G14490	T13P21.13|T13P21_13	pseudo
AT2G14910	AT2G14910	T26I20.7|T26I20_7	uncharacterized protein
AT2G15670	AT2G15670	-	uncharacterized protein
AT2G16220	AT2G16220	F7H1.24|F7H1_24	putative F-box protein
AT2G16485	AT2G16485	F16F14.1|F16F14_1	GW repeat- and PHD finger-containing protein NERD
AT2G17110	AT2G17110	F6P23.12|F6P23_12	uncharacterized protein
AT2G17490	AT2G17490	MJB20.5|MJB20_5	pseudo
AT2G17650	AT2G17650	T17A5.12|T17A5_12	putative AMP-binding protein
AT2G18280	TLP2	AtTLP2|T30D6.21|T30D6_21|tubby like protein 2	Tubby-like F-box protein 2
AT2G19360	AT2G19360	F27F23.16|F27F23_16	uncharacterized protein
AT2G20100	AT2G20100	T2G17.10|T2G17_10	transcription factor bHLH133
AT2G20180	PIL5	PHY-INTERACTING FACTOR 1|PIF1|T2G17.2|T2G17_2|phytochrome interacting factor 3-like 5	transcription factor PIF1
AT2G20450	AT2G20450	T13C7.4|T13C7_4	60S ribosomal protein L14-1
AT2G20816	AT2G20816	-	pseudo
AT2G20825	ULT2	F5H14.2|F5H14_2|ULTRAPETALA 2	protein ULTRAPETALA 2
AT2G20993	AT2G20993	-	pseudo
AT2G21660	CCR2	ATGPR7|ATGRP7|F2G1.4|GLYCINE RICH PROTEIN 7|GLYCINE-RICH RNA-BINDING PROTEIN 7|GR-RBP7|GRP7|and rna binding 2|circadian rhythm|cold	glycine-rich RNA-binding protein 7
AT2G22410	SLO1	F14M13.19|F14M13_19|SLOW GROWTH 1	pentatricopeptide repeat protein SLO1
AT2G22480	PFK5	F14M13.12|F14M13_12|phosphofructokinase 5	6-phosphofructokinase 5
AT2G23160	AT2G23160	T20D16.21|T20D16_21	F-box protein
AT2G23760	BLH4	BEL1-like homeodomain 4|F27L4.6|F27L4_6|SAW2|SAWTOOTH 2	BEL1-like homeodomain 4
AT2G23920	AT2G23920	T29E15.12|T29E15_12	uncharacterized protein
AT2G24550	AT2G24550	F25P17.15|F25P17_15	uncharacterized protein
AT2G24761	AT2G24761	-	pseudo
AT2G24765	ARF3	ADP-ribosylation factor 3|ARF-LIKE 1|ARL1|ATARL1|F27A10.8	ADP-ribosylation factor 3
AT2G25220	AT2G25220	-	protein kinase family protein
AT2G25625	AT2G25625	-	uncharacterized protein
AT2G25780	AT2G25780	F17H15.19|F17H15_19	uncharacterized protein
AT2G25850	PAPS2	F17H15.12|F17H15_12|poly(A) polymerase 2	poly(A) polymerase 2
AT2G26200	AT2G26200	T1D16.16|T1D16_16	S-adenosyl-L-methionine-dependent methyltransferases superfamily protein
AT2G27320	AT2G27320	F12K2.10|F12K2_10	uncharacterized protein
AT2G27820	PD1	ADT3|F15K20.8|F15K20_8|arogenate dehydratase 3|prephenate dehydratase 1	arogenate dehydratase 3
AT2G27960	CKS1	CATALYTIC SUBUNIT OF CYCLIN-DEPENDENT KINASE|CKS1AT|P10CKS1AT|T1E2.12|T1E2_12|cyclin-dependent kinase-subunit 1	cyclin-dependent kinases regulatory subunit 1
AT2G27970	CKS2	CDK-subunit 2|T1E2.11|T1E2_11	cyclin-dependent kinases regulatory subunit 2
AT2G28280	AT2G28280	T3B23.5	pseudo
AT2G28310	AT2G28310	T1B3.17	uncharacterized protein
AT2G28350	ARF10	T1B3.13|T1B3_13|auxin response factor 10	auxin response factor 10
AT2G28605	AT2G28605	T8O18.1|T8O18_1	photosystem II reaction center PsbP family protein
AT2G28670	AT2G28670	T8O18.4|T8O18_4	protein ENHANCED SUBERIN 1
AT2G29570	PCNA2	A. THALIANA PROLIFERATING CELL NUCLEAR ANTIGEN 2|ATPCNA2|F16P2.5|F16P2_5|proliferating cell nuclear antigen 2	proliferating cell nuclear antigen 2
AT2G29910	AT2G29910	F6K5.4|F6K5_4	F-box/LRR-repeat protein
AT2G30070	KT1	ATKT1|ATKT1P|ATKUP1|KUP1|POTASSIUM TRANSPORTER KUP1|POTASSIUM UPTAKE TRANSPORTER 1|T27E13.19|T27E13_19|potassium transporter 1	potassium transporter 1
AT2G30170	AT2G30170	T27E13.9|T27E13_9	photosystem II core phosphatase
AT2G30290	VSR2	BP80-1;2|T9D9.10|T9D9_10|VACUOLAR SORTING RECEPTOR 1;2|VACUOLAR SORTING RECEPTOR 2|VSR1;2|binding protein of 80 kDa 1;2	vacuolar-sorting receptor 2
AT2G30480	AT2G30480	T6B20.25|T6B20_25	uncharacterized protein
AT2G32500	AT2G32500	T26B15.6|T26B15_6	Stress responsive alpha-beta barrel domain protein
AT2G32670	VAMP725	ATVAMP725|F24L7.19|F24L7_19|vesicle-associated membrane protein 725	vesicle-associated membrane protein 725
AT2G32905	AT2G32905	-	uncharacterized protein
AT2G33150	PKT3	3-KETOACYL-COA THIOLASE 2|KAT2|PED1|PEROXISOME DEFECTIVE 1|peroxisomal 3-ketoacyl-CoA thiolase 3|potassium channel in Arabidopsis thaliana 2	3-ketoacyl-CoA thiolase 2
AT2G33790	AGP30	ATAGP30|T1B8.9|T1B8_9|arabinogalactan protein 30	arabinogalactan protein 30
AT2G33850	AT2G33850	T1B8.15|T1B8_15	uncharacterized protein
AT2G34010	AT2G34010	T14G11.13|T14G11_13	uncharacterized protein
AT2G34985	AT2G34985	17686.TRNA-THR-2	tRNA
AT2G35380	AT2G35380	T32F12.24|T32F12_24	peroxidase 20
AT2G35612	AT2G35612	-	uncharacterized protein
AT2G35637	AT2G35637	-	ncRNA
AT2G35742	AT2G35742	48848.SNORNA00001	ncRNA
AT2G36310	URH1	F2H17.8|F2H17_8|uridine-ribohydrolase 1	Uridine nucleosidase 1
AT2G37620	ACT1	AAc1|ARABIDOPSIS ACTIN 1|F13M22.12|F13M22_12|actin 1	actin 1
AT2G38260	AT2G38260	F16M14.19	pseudo
AT2G38640	AT2G38640	T6A23.16|T6A23_16	uncharacterized protein
AT2G38750	ANNAT4	ANNEXIN 4|T6A23.5|T6A23_5|annexin 4	annexin D4
AT2G38995	AT2G38995	-	O-acyltransferase (WSD1-like) family protein
AT2G39675	TAS1C	trans-acting siRNA1C	ncRNA
AT2G39840	TOPP4	type one serine/threonine protein phosphatase 4	serine/threonine-protein phosphatase PP1 isozyme 4
AT2G40010	AT2G40010	T28M21.17|T28M21_17	60S acidic ribosomal protein P0-1
AT2G40815	AT2G40815	-	calcium-dependent lipid-binding domain-containing protein
AT2G40840	DPE2	T20B5.4|T20B5_4|disproportionating enzyme 2	4-alpha-glucanotransferase DPE2
AT2G41312	AT2G41312	-	ncRNA
AT2G42580	TTL3	F14N22.15|F14N22_15|VHI-INTERACTING TPR CONTAINING PROTEIN|VIT|tetratricopetide-repeat thioredoxin-like 3	tetratricopetide-repeat thioredoxin-like 3
AT2G42980	AT2G42980	F23E6.3|F23E6_3	aspartyl protease-like protein
AT2G43120	AT2G43120	-	pirin-like protein
AT2G43470	AT2G43470	T1O24.21	uncharacterized protein
AT2G43871	AT2G43871	-	uncharacterized protein
AT2G44120	AT2G44120	F6E13.25	60S ribosomal protein L7-3
AT2G44770	AT2G44770	F16B22.26	ELMO/CED-12 domain-containing protein
AT2G44890	CYP704A1	T13E15.10|cytochrome P450|family 704|polypeptide 1|subfamily A	cytochrome P450, family 704, subfamily A, polypeptide 1
AT2G45660	AGL20	AGAMOUS-like 20|ATSOC1|F17K2.19|MADS-BOX PROTEIN AGL20|SOC1|SUPPRESSOR OF OVEREXPRESSION OF CO 1	MADS-box protein SOC1
AT2G45780	AT2G45780	F4I18.24	ncRNA
AT2G45790	PMM	ATPMM|F4I18.23|PHOSPHOMANNOMUTASE|phosphomannomutase	phosphomannomutase
AT2G46340	SPA1	AT2G46350|F11C10.3|SUPPRESSOR OF PHYA-105 1	protein SUPPRESSOR OF PHYA-105
AT2G46500	PI4K GAMMA 4	ATPI4K GAMMA 4|F11C10.19|F11C10_19|UBDK GAMMA 4|UBIQUITIN-LIKE DOMAIN KINASE GAMMA 4|phosphoinositide 4-kinase gamma 4	phosphoinositide 4-kinase gamma 4
AT2G46640	AT2G46640	T3A4.2|T3A4_2	protein TILLER ANGLE CONTROL 1
AT2G46700	CRK3	ATCRK3|CDPK-related kinase 3|T3A4.8	CDPK-related kinase 3
AT3G01080	WRKY58	ATWRKY58|T4P13.24|T4P13_24|WRKY DNA-BINDING PROTEIN 58|WRKY DNA-binding protein 58	WRKY DNA-binding protein 58
AT3G01100	HYP1	ARABIDOPSIS THALIANA HYPOTHETICAL PROTEIN 1|AT3G01110|ATHYP1|T4P13.21|T4P13_21|hypothetical protein 1	uncharacterized protein
AT3G01430	AT3G01430	T13O15.7|T13O15_7	uncharacterized protein
AT3G02890	AT3G02890	F13E7.16|F13E7_16	RING/FYVE/PHD zinc finger-related protein
AT3G06035	AT3G06035	-	glycoprotein membrane precursor GPI-anchored protein
AT3G06483	PDK	ATPDHK|PYRUVATE DEHYDROGENASE KINASE|pyruvate dehydrogenase kinase	pyruvate dehydrogenase kinase
AT3G06880	AT3G06880	-	transducin/WD-40 repeat-containing protein
AT3G06900	U4.2	60280.SNRNA00001|U4 small nucleolar RNA2	ncRNA
AT3G08710	TH9	ATH9|THIOREDOXIN TYPE H 9|TRX H9|thioredoxin H-type 9	thioredoxin H9
AT3G09500	AT3G09500	-	60S ribosomal protein L35-1
AT3G09730	AT3G09730	-	uncharacterized protein
AT3G10510	AT3G10510	-	putative F-box/kelch-repeat protein
AT3G10700	GalAK	galacturonic acid kinase	galacturonic acid kinase
AT3G11090	LBD21	F11B9.5|LOB domain-containing protein 21	LOB domain-containing protein 21
AT3G11220	ELO1	ELONGATA 1	elongator complex protein 4
AT3G11470	AT3G11470	-	4'-phosphopantetheinyl transferase superfamily
AT3G11650	NHL2	NDR1/HIN1-like 2	NDR1/HIN1-Like protein 2
AT3G11700	FLA18	FASCICLIN-like arabinogalactan protein 18 precursor	FASCICLIN-like arabinogalactan protein 18 precursor
AT3G11840	PUB24	plant U-box 24	E3 ubiquitin-protein ligase PUB24
AT3G12200	Nek7	AtNek7|NIMA-related kinase 7	serine/threonine-protein kinase Nek7
AT3G12510	AT3G12510	-	MADS-box family protein
AT3G13010	AT3G13010	-	hAT transposon superfamily protein
AT3G13061	AT3G13061	-	ncRNA
AT3G14690	CYP72A15	cytochrome P450|family 72|polypeptide 15|subfamily A	cytochrome P450, family 72, subfamily A, polypeptide 15
AT3G14820	AT3G14820	-	GDSL esterase/lipase
AT3G15440	AT3G15440	-	uncharacterized protein
AT3G15540	IAA19	MASSUGU 2|MJK13.22|MSG2|indole-3-acetic acid inducible 19	auxin-responsive protein IAA19
AT3G15909	AT3G15909	-	uncharacterized protein
AT3G15935	AT3G15935	MVC8.6	pseudo
AT3G16140	PSAH-1	PSI-H|photosystem I subunit H-1	photosystem I subunit H-1
AT3G16415	AT3G16415	T2O4.18	pseudo
AT3G16565	AT3G16565	-	threonyl and alanyl tRNA synthetase second additional domain-containing protein
AT3G16620	TOC120	ARABIDOPSIS THALIANA TRANSLOCON OUTER COMPLEX PROTEIN 120|ATTOC120|translocon outer complex protein 120	translocase of chloroplast 120
AT3G17100	AT3G17100	-	transcription factor bHLH147
AT3G17190	AT3G17190	-	uncharacterized protein
AT3G17290	AT3G17290	-	pseudo
AT3G17550	AT3G17550	-	putative phosphoprotein phosphatase
AT3G17600	IAA31	indole-3-acetic acid inducible 31	auxin-responsive protein IAA31
AT3G18282	AT3G18282	-	uncharacterized protein
AT3G18550	BRC1	ATTCP18|BRANCHED 1|TCP18	transcription factor TCP18
AT3G18710	PUB29	ARABIDOPSIS THALIANA PLANT U-BOX 29|ATPUB29|plant U-box 29	U-box domain-containing protein 29
AT3G19184	AT3G19184	-	AP2/B3-like transcriptional factor family protein
AT3G19210	RAD54	ATRAD54|CHR25|homolog of RAD54	Rad54-like protein
AT3G20410	CPK9	calmodulin-domain protein kinase 9	calmodulin-domain protein kinase 9
AT3G20850	AT3G20850	-	proline-rich family protein
AT3G20860	NEK5	ATNEK5|MOE17.17|NIMA-RELATED KINASE5|NIMA-related kinase 5	NIMA-related kinase 5
AT3G20997	LCR55	low-molecular-weight cysteine-rich 55	low-molecular-weight cysteine-rich 55
AT3G21900	AT3G21900	-	putative cysteine-rich repeat secretory protein 16
AT3G22845	AT3G22845	-	transmembrane emp24 domain-containing protein p24beta3
AT3G23160	AT3G23160	-	uncharacterized protein
AT3G23210	bHLH34	basic Helix-Loop-Helix 34	transcription factor bHLH34
AT3G23470	AT3G23470	-	cyclopropane-fatty-acyl-phospholipid synthase
AT3G23690	AT3G23690	-	transcription factor bHLH77
AT3G24580	AT3G24580	-	putative F-box protein
AT3G24750	AT3G24750	-	uncharacterized protein
AT3G26060	ATPRX Q	-	peroxiredoxin Q
AT3G26090	RGS1	ATRGS1|REGULATOR OF G-PROTEIN SIGNALING 1	putative membrane receptor protein RGS1
AT3G26210	CYP71B23	cytochrome P450|family 71|polypeptide 23|subfamily B	cytochrome P450 71B23
AT3G27090	AT3G27090	-	DCD (Development and Cell Death) domain protein
AT3G27680	AT3G27680	-	plant self-incompatibility S1 family protein
AT3G27965	AT3G27965	-	pseudo
AT3G28040	AT3G28040	-	probably inactive leucine-rich repeat receptor-like protein kinase
AT3G28420	AT3G28420	-	putative membrane lipoprotein
AT3G28540	AT3G28540	-	AAA-type ATPase family protein
AT3G28790	AT3G28790	-	uncharacterized protein
AT3G28910	MYB30	ATMYB30|myb domain protein 30	myb domain protein 30
AT3G29050	AT3G29050	-	receptor-like protein kinase-related protein
AT3G29156	AT3G29156	MXE2.15	pseudo
AT3G29170	AT3G29170	-	uncharacterized protein
AT3G29633	AT3G29633	-	uncharacterized protein
AT3G29820	AT3G29820	K17E7.13	pseudo
AT3G30300	AT3G30300	-	O-fucosyltransferase family protein
AT3G30867	AT3G30867	MJI6.18	pseudo
AT3G31370	AT3G31370	-	pseudo
AT3G42130	AT3G42130	-	glycine-rich protein
AT3G42646	AT3G42646	-	pseudo
AT3G44005	AT3G44005	-	pseudo
AT3G44710	AT3G44710	-	uncharacterized protein
AT3G45140	LOX2	ARABIODOPSIS THALIANA LIPOXYGENASE 2|ATLOX2|lipoxygenase 2	lipoxygenase 2
AT3G45300	IVD	ATIVD|ISOVALERYL-COA-DEHYDROGENASE|ISOVALERYL-COA-DEHYDROGENASE PRECURSOR|IVDH|isovaleryl-CoA-dehydrogenase	isovaleryl-CoA-dehydrogenase
AT3G46616	AT3G46616	-	uncharacterized protein
AT3G47580	AT3G47580	-	Leucine-rich repeat protein kinase family protein
AT3G47720	SRO4	T23J7_50|similar to RCD one 4	probable inactive poly [ADP-ribose] polymerase SRO4
AT3G47740	ATH2	A. THALIANA ABC2 HOMOLOG 2|ABC2 homolog 2|ATATH2	ABC transporter A family member 3
AT3G48201	MIR861A	microRNA861A	ncRNA
AT3G48675	AT3G48675	-	uncharacterized protein
AT3G49520	AT3G49520	-	putative F-box protein
AT3G49760	bZIP5	AtbZIP5|basic leucine-zipper 5	basic leucine-zipper 5
AT3G50450	HR1	homolog of RPW8 1	RPW8-like protein 1
AT3G50460	HR2	homolog of RPW8 2	RPW8-like protein 2
AT3G50764	AT3G50764	-	uncharacterized protein
AT3G51060	STY1	SHI RELATED SEQUENCE 1|SRS1|STYLISH 1	protein SHI RELATED SEQUENCE 1
AT3G52690	AT3G52690	-	leuciner rich repeat and FBD domain-containing protein
AT3G53820	AT3G53820	-	C2H2 and C2HC zinc fingers superfamily protein
AT3G54010	PAS1	DEI1|PASTICCINO 1	peptidyl-prolyl isomerase PASTICCINO1
AT3G54260	TBL36	TRICHOME BIREFRINGENCE-LIKE 36	protein TRICHOME BIREFRINGENCE-LIKE 36
AT3G54560	HTA11	histone H2A 11	histone H2A 11
AT3G55190	AT3G55190	-	alpha/beta-Hydrolases superfamily protein
AT3G55780	AT3G55780	-	glycosyl hydrolase family protein
AT3G55795	AT3G55795	67296.TRNA-MET-2	tRNA
AT3G56060	AT3G56060	-	Glucose-methanol-choline (GMC) oxidoreductase family protein
AT3G56190	ALPHA-SNAP2	ASNAP|alpha-soluble NSF attachment protein 2	alpha-soluble NSF attachment protein 2
AT3G56390	AT3G56390	-	uncharacterized protein
AT3G57370	AT3G57370	-	cyclin family protein
AT3G58190	LBD29	ASL16|ASYMMETRIC LEAVES 2-LIKE 16|lateral organ boundaries-domain 29	protein ASYMMETRIC LEAVES 2-LIKE 16
AT3G58320	AT3G58320	-	ubiquitin-specific protease family C19-related protein
AT3G59510	AT3G59510	-	leucine-rich repeat-containing protein
AT3G59850	AT3G59850	-	pectin lyase-like superfamily protein
AT3G59940	AT3G59940	-	F-box/kelch-repeat protein SKIP20
AT3G61230	AT3G61230	-	GATA type zinc finger transcription factor family protein
AT3G62280	AT3G62280	-	GDSL esterase/lipase
AT3G62290	ARFA1E	ADP-ribosylation factor A1E|ATARFA1E	ADP-ribosylation factor A1E
AT3G63445	AT3G63445	-	ncRNA
AT4G00180	YAB3	F6N15.22|F6N15_22|YABBY3	axial regulator YABBY 3
AT4G00290	AT4G00290	A_IG005I10.9|A_IG005I10_9|F5I10.9|F5I10_9	Mechanosensitive ion channel protein
AT4G00680	ADF8	F6N23.12|F6N23_12|actin depolymerizing factor 8	actin depolymerizing factor 8
AT4G01703	AT4G01703	-	uncharacterized protein
AT4G01730	AT4G01730	T15B16.11|T15B16_11	DHHC-type zinc finger protein
AT4G02733	AT4G02733	-	F-box protein
AT4G02790	AT4G02790	T5J8.11|T5J8_11	GTP-binding protein
AT4G03390	SRF3	F4C21.35|F4C21_35|STRUBBELIG-receptor family 3	STRUBBELIG-receptor family 3
AT4G03510	RMA1	ATRMA1|F9H3.14|F9H3_14|RING membrane-anchor 1	E3 ubiquitin-protein ligase RMA1
AT4G03920	AT4G03920	T24M8.9|T24M8_9	pseudo
AT4G04426	AT4G04426	-	pseudo
AT4G04710	CPK22	T4B21.12|T4B21_12|calcium-dependent protein kinase 22	calcium-dependent protein kinase 22
AT4G04800	MSRB3	ATMSRB3|T4B21.6|T4B21_6|methionine sulfoxide reductase B3	peptide methionine sulfoxide reductase B3
AT4G05050	UBQ11	C17L7.6|ubiquitin 11	ubiquitin 11
AT4G05530	IBR1	INCREASED BOTRYTIS RESISTANCE 1|SDRA|SHORT-CHAIN DEHYDROGENASE/REDUCTASE A|T1J24.9|T1J24_9|indole-3-butyric acid response 1	short-chain dehydrogenase/reductase A
AT4G06614	AT4G06614	-	pseudo
AT4G08450	AT4G08450	C18G5.30|C18G5_30	TIR-NBS-LRR class disease resistance protein
AT4G08950	EXO	EXORDIUM|T3H13.3|T3H13_3	protein EXORDIUM
AT4G08960	AT4G08960	T3H13.2|T3H13_2	phosphotyrosyl phosphatase activator (PTPA) family protein
AT4G09120	AT4G09120	T8A17.6	putative RING-H2 finger protein ATL36
AT4G09510	CINV2	T15G18.70|T15G18_70|cytosolic invertase 2	cytosolic invertase 2
AT4G09820	TT8	BHLH42|F17A8.170|F17A8_170|TRANSPARENT TESTA 8	transcription factor TT8
AT4G10510	AT4G10510	F7L13.90|F7L13_90	Subtilase family protein
AT4G10540	AT4G10540	F7L13.120|F7L13_120	Subtilase family protein
AT4G10596	AT4G10596	-	uncharacterized protein
AT4G11170	AT4G11170	T22B4.150|T22B4_150	putative disease resistance protein
AT4G11393	AT4G11393	-	Defensin-like (DEFL) family protein
AT4G12740	AT4G12740	T20K18.90|T20K18_90	HhH-GPD base excision DNA repair family protein
AT4G12840	AT4G12840	T20K18.190|T20K18_190	uncharacterized protein
AT4G13900	RLP49	AT4G13910|AtRLP49|F18A5.290|F18A5_290|receptor like protein 49	pseudo
AT4G14760	AT4G14760	DL3420W|FCAALL.305	kinase interacting-like protein
AT4G15053	AT4G15053	-	uncharacterized protein
AT4G15310	CYP702A3	DL3700W|FCAALL.266|cytochrome P450|family 702|polypeptide 3|subfamily A	cytochrome P450, family 702, subfamily A, polypeptide 3
AT4G15398	CYP702A7P	cytochrome P450|family 702|polypeptide 7 pseudogene|subfamily A	pseudo
AT4G15430	AT4G15430	DL3760W|FCAALL.292	ERD (early-responsive to dehydration stress) family protein
AT4G15620	AT4G15620	DL3850W|FCAALL.348	uncharacterized protein
AT4G15750	AT4G15750	DL3915C|FCAALL.95	invertase/pectin methylesterase inhibitor family protein
AT4G15760	MO1	DL3920C|FCAALL.376|monooxygenase 1	monooxygenase 1
AT4G16270	AT4G16270	DL4175W|FCAALL.329	peroxidase 40
AT4G16650	AT4G16650	DL4350W|FCAALL.427	O-fucosyltransferase family protein
AT4G16660	AT4G16660	DL4355W|FCAALL.64	heat shock protein 70
AT4G16745	AT4G16745	-	Exostosin family protein
AT4G16990	RLM3	DL4525W|FCAALL.324|RESISTANCE TO LEPTOSPHAERIA MACULANS 3	protein RESISTANCE TO LEPTOSPHAERIA MACULANS 3
AT4G17720	AT4G17720	DL4895C|FCAALL.73	RNA recognition motif-containing protein
AT4G18600	WAVE5	ATSCAR-LIKE|F28J12.260|F28J12_260|SCARL|WASP (WISKOTT-ALDRICH SYNDROME PROTEIN)-FAMILY VERPROLIN HOMOLOGOUS PROTEIN 5	SCAR family protein WAVE5
AT4G18980	AtS40-3	F13C5.150|F13C5_150	protein AtS40-3
AT4G19150	AT4G19150	T18B16.120|T18B16_120	ankyrin repeat-containing protein
AT4G19200	AT4G19200	T18B16.170|T18B16_170	proline-rich family protein
AT4G19510	AT4G19510	F24J7.70|F24J7_70	TIR-NBS-LRR class disease resistance protein
AT4G21510	AT4G21510	F18E5.130|F18E5_130	F-box stress induced protein 2
AT4G21865	AT4G21865	-	uncharacterized protein
AT4G22320	AT4G22320	T10I14.150|T10I14_150	uncharacterized protein
AT4G23610	AT4G23610	F9D16.80|F9D16_80	late embryogenesis abundant hydroxyproline-rich glycoprotein
AT4G23750	CRF2	F9D16.220|F9D16_220|TARGET OF MONOPTEROS 3|TMO3|cytokinin response factor 2	ethylene-responsive transcription factor CRF2
AT4G24740	FC2	AFC2|AME1|CLK/STY (LAMMER-TYPE) PROTEIN KINASE|F22K18.60|F22K18_60|FUS3-complementing gene 2	LAMMER-type protein kinase AFC2
AT4G25220	RHS15	F24A6.60|F24A6_60|root hair specific 15	putative glycerol-3-phosphate transporter 2
AT4G25690	AT4G25690	L73G19.70|L73G19_70	conserved peptide upstream open reading frame 13
AT4G25990	CIL	F20B18.100|F20B18_100	CIA2-like transcription factor
AT4G26350	AT4G26350	T25K17.160|T25K17_160	putative F-box/FBD/LRR-repeat protein
AT4G26540	AT4G26540	M3E9.30|M3E9_30	putative LRR receptor-like serine/threonine-protein kinase
AT4G26700	FIM1	ARABIDOPSIS THALIANA FIMBRIN 1|ATFIM1|F10M23.40|F10M23_40|FIMBRIN-LIKE PROTEIN|fimbrin 1	fimbrin 1
AT4G26760	MAP65-2	F10M23.100|F10M23_100|microtubule-associated protein 65-2	microtubule-associated protein 65-2
AT4G27050	AT4G27050	F10M23.390|F10M23_390	F-box protein
AT4G27220	AT4G27220	M4I22.30|M4I22_30	NB-ARC domain-containing disease resistance protein
AT4G27410	RD26	ANAC072|Arabidopsis NAC domain containing protein 72|F27G19.10|F27G19_10|RESPONSIVE TO DESICCATION 26	NAC transcription factor RD26
AT4G27490	AT4G27490	F27G19.90|F27G19_90	3'-5'-exoribonuclease family protein
AT4G27570	AT4G27570	T29A15.60|T29A15_60	UDP-glycosyltransferase 79B3
AT4G29190	AT4G29190	F17A13.10|F17A13_10	zinc finger CCCH domain-containing protein 49
AT4G29510	PRMT11	ARABIDOPSIS THALIANA ARGININE METHYLTRANSFERASE 11|ARABIDOPSIS THALIANA PROTEIN ARGININE METHYLTRANSFERASE 1B|ATPRMT11|ATPRMT1B|PRMT1B|PROTEIN ARGININE METHYLTRANSFERASE 1B|T16L4.20|T16L4_20|arginine methyltransferase 11	arginine methyltransferase 11
AT4G29600	AT4G29600	T16L4.110|T16L4_110	cytidine/deoxycytidylate deaminase family protein
AT4G29940	PRHA	F27B13.180|F27B13_180|HOMEODOMAIN PROTEIN|pathogenesis related homeodomain protein A	Pathogenesis-related homeodomain protein
AT4G30070	LCR59	F6G3.100|F6G3_100|low-molecular-weight cysteine-rich 59	low-molecular-weight cysteine-rich 59
AT4G30770	AT4G30770	T10C21.120|T10C21_120	putative membrane lipoprotein
AT4G31040	AT4G31040	F6I18.50|F6I18_50	CemA-like proton extrusion protein-like protein
AT4G31550	WRKY11	ATWRKY11|F3L17.120|F3L17_120|WRKY DNA-binding protein 11	putative WRKY transcription factor 11
AT4G31750	WIN2	F28M20.60|F28M20_60|HOPW1-1-interacting 2	putative protein phosphatase 2C 59
AT4G32000	AT4G32000	F10N7.190|F10N7_190	protein kinase family protein
AT4G32020	AT4G32020	F10N7.170|F10N7_170	uncharacterized protein
AT4G32290	AT4G32290	F10M6.70|F10M6_70	core-2/I-branching beta-1,6-N-acetylglucosaminyltransferase family protein
AT4G32480	AT4G32480	F8B4.180|F8B4_180	uncharacterized protein
AT4G33080	AT4G33080	F4I10.10|F4I10_10	AGC (cAMP-dependent, cGMP-dependent and protein kinase C) kinase family protein
AT4G33550	AT4G33550	T16L1.40|T16L1_40	bifunctional inhibitor/lipid-transfer protein/seed storage 2S albumin superfamily protein
AT4G33840	AT4G33840	F17I5.30|F17I5_30	Glycosyl hydrolase family 10 protein
AT4G33920	AT4G33920	F17I5.110|F17I5_110	putative protein phosphatase 2C 63
AT4G33945	AT4G33945	-	armadillo/beta-catenin-like repeat-containing protein
AT4G34060	DML3	F28A23.180|F28A23_180|demeter-like protein 3	DEMETER-like protein 3
AT4G34265	AT4G34265	-	uncharacterized protein
AT4G34350	HDR	4-hydroxy-3-methylbut-2-enyl diphosphate reductase|CHLOROPLAST BIOGENESIS 6|CLB6|F10M10.120|F10M10_120|ISPH	4-hydroxy-3-methylbut-2-enyl diphosphate reductase
AT4G34950	AT4G34950	F11I11.190|F11I11_190	major facilitator family protein
AT4G35410	AT4G35410	F23E12.30|F23E12_30	AP-1 complex subunit sigma-2
AT4G35905	AT4G35905	-	uncharacterized protein
AT4G36710	AT4G36710	AP22.56|AP22_56	scarecrow-like protein 15
AT4G37530	AT4G37530	F19F18.20|F19F18_20	peroxidase 51
AT4G37560	AT4G37560	F19F18.50|F19F18_50	acetamidase/formamidase family protein
AT4G37570	AT4G37570	F19F18.60|F19F18_60	pseudo
AT4G37800	XTH7	T28I19.80|T28I19_80|xyloglucan endotransglucosylase/hydrolase 7	xyloglucan endotransglucosylase/hydrolase protein 7
AT4G38840	AT4G38840	F19H22.7	SAUR-like auxin-responsive protein
AT5G01160	AT5G01160	F7J8.140|F7J8_140	uncharacterized protein
AT5G01730	SCAR4	ATSCAR4|F7A7.250|F7A7_250|SCAR family protein 4|WAVE3	protein SCAR4
AT5G01850	AT5G01850	T20L15.120|T20L15_120	protein kinase family protein
AT5G03210	AT5G03210	F15A17.240|F15A17_240	uncharacterized protein
AT5G03390	AT5G03390	F12E4.130|F12E4_130	uncharacterized protein
AT5G04310	AT5G04310	T19N18.40|T19N18_40	pectin lyase-like superfamily protein
AT5G04330	AT5G04330	T19N18.60|T19N18_60	cytochrome P450 84A4
AT5G04780	AT5G04780	MUK11.8	pentatricopeptide repeat-containing protein
AT5G05100	AT5G05100	MUG13.4|MUG13_4	Single-stranded nucleic acid binding R3H protein
AT5G05970	NEDD1	DEVELOPMENTALLY DOWN-REGULATED GENE 1|K18J17.16|K18J17_16|NEURAL PRECURSOR CELL EXPRESSED	protein NEURAL PRECURSOR CELL EXPRESSED, DEVELOPMENTALLY DOWN-REGULATED GENE 1
AT5G06440	AT5G06440	MHF15.4|MHF15_4	uncharacterized protein
AT5G06480	AT5G06480	F15M7.1|F15M7_1	phosphatidylinositol/phosphatidylglycerol transfer protein domain-containing protein
AT5G06760	LEA4-5	Late Embryogenesis Abundant 4-5|MPH15.12|MPH15_12	late embryogenesis abundant protein 4-5
AT5G07700	MYB76	AtMYB76|MBK20.16|MBK20_16|myb domain protein 76	myb domain protein 76
AT5G08270	AT5G08270	F8L15.1|F8L15_1	uncharacterized protein
AT5G08770	AT5G08770	-	uncharacterized protein
AT5G09580	AT5G09580	F17I14.230|F17I14_230	uncharacterized protein
AT5G10080	AT5G10080	T31P16.70|T31P16_70	aspartyl protease family protein
AT5G10235	AT5G10235	67608.TRNA-ARG-1|67609.TRNA-ARG-1	tRNA
AT5G10260	RABH1e	AtRABH1e|F18D22.30|F18D22_30|RAB GTPase homolog H1E	ras-related protein RABH1e
AT5G10770	AT5G10770	T30N20.40|T30N20_40	aspartyl protease family protein
AT5G12130	PDE149	ATTERC|MXC9.9|MXC9_9|PIGMENT DEFECTIVE 149|TELLURITE RESISTANCE C	protein pigment defective 149
AT5G12236	AT5G12236	-	uncharacterized protein
AT5G13070	AT5G13070	T19L5.30|T19L5_30	MSF1-like protein
AT5G13225	AT5G13225	67618.SNORNA00001	ncRNA
AT5G13290	CRN	CORYNE|SOL2|SUPPRESSOR OF LLP1 2|T31B5.110|T31B5_110	inactive leucine-rich repeat receptor-like protein kinase CORYNE
AT5G13550	SULTR4;1	sulfate transporter 4.1	sulfate transporter 4.1
AT5G13630	GUN5	ABA-BINDING PROTEIN|ABAR|CCH|CCH1|CHLH|CONDITIONAL CHLORINA|GENOMES UNCOUPLED 5|H SUBUNIT OF MG-CHELATASE|T6I14.12	magnesium chelatase subunit H
AT5G14120	AT5G14120	MUA22.12|MUA22_12	major facilitator protein
AT5G14700	AT5G14700	T9L3.2	Rossmann-fold NAD(P)-binding domain-containing protein
AT5G15500	AT5G15500	T20K14.110|T20K14_110	ankyrin repeat-containing protein
AT5G15670	AT5G15670	F14F8.50|F14F8_50	putative F-box protein
AT5G15790	AT5G15790	F14F8.170|F14F8_170	RING/U-box domain-containing protein
AT5G15810	AT5G15810	F14F8.190|F14F8_190	N2,N2-dimethylguanosine tRNA methyltransferase
AT5G16660	AT5G16660	MTG13.11|MTG13_11	uncharacterized protein
AT5G17340	AT5G17340	MKP11.1|MKP11_1	putative membrane lipoprotein
AT5G17510	AT5G17510	K3M16.80|K3M16_80	uncharacterized protein
AT5G17850	AT5G17850	MVA3.200|MVA3_200	Sodium/calcium exchanger family protein
AT5G17880	CSA1	MPI7.20|MPI7_20|constitutive shade-avoidance1	TIR-NBS-LRR class disease resistance protein
AT5G18500	AT5G18500	T28N17.1	probable receptor-like protein kinase
AT5G19280	KAPP	RAG1|ROOT ATTENUATED GROWTH 1|T24G5.3|kinase associated protein phosphatase	kinase associated protein phosphatase
AT5G20140	AT5G20140	F5O24.30|F5O24_30	SOUL heme-binding protein
AT5G20190	AT5G20190	F5O24.80|F5O24_80	tetratricopeptide repeat domain-containing protein
AT5G20360	AT5G20360	F5O24.250|F5O24_250	octicosapeptide/Phox/Bem1p and tetratricopeptide repeat domain-containing protein
AT5G20810	AT5G20810	T1M15.210|T1M15_210	SAUR-like auxin-responsive protein
AT5G22310	AT5G22310	MWD9.9|MWD9_9	uncharacterized protein
AT5G22490	AT5G22490	MQJ16.3|MQJ16_3	O-acyltransferase (WSD1-like) family protein
AT5G22810	AT5G22810	MRN17.4|MRN17_4	GDSL esterase/lipase
AT5G23260	TT16	ABS|AGAMOUS-like 32|AGL32|ARABIDOPSIS BSISTER|MKD15.12|MKD15_12|TRANSPARENT TESTA16	protein TRANSPARENT TESTA 16
AT5G23720	PHS1	MQM1.1|MQM1_1|PROPYZAMIDE-HYPERSENSITIVE 1	dual specificity protein phosphatase PHS1
AT5G23860	TUB8	tubulin beta 8	tubulin beta-8 chain
AT5G24320	AT5G24320	MOP9.16|MOP9_16	transducin/WD40 domain-containing protein
AT5G25020	AT5G25020	T11H3.30|T11H3_30	uncharacterized protein
AT5G25380	CYCA2;1	F18G18.15|F18G18_15|cyclin a2;1	cyclin a2;1
AT5G26250	AT5G26250	T19G15.100|T19G15_100	sugar transport protein 8
AT5G26742	emb1138	embryo defective 1138	DEAD-box ATP-dependent RNA helicase 3
AT5G26930	GATA23	F2P16.190|F2P16_190|GATA transcription factor 23	GATA transcription factor 23
AT5G27200	ACP5	A_TM021B04.6|T21B4.110|T21B4_110|acyl carrier protein 5	acyl carrier protein 5
AT5G27650	AT5G27650	T1G16.4	PWWP domain-containing protein
AT5G27980	AT5G27980	F15F15.50|F15F15_50	Seed maturation protein
AT5G28030	DES1	F15F15.100|F15F15_100|L-cysteine desulfhydrase 1	bifunctional cystathionine gamma-lyase/cysteine synthase
AT5G33300	AT5G33300	F19N2.20|F19N2_20	chromosome-associated kinesin-like protein
AT5G34790	AT5G34790	T3J11.50|T3J11_50	pseudo
AT5G36160	AT5G36160	MAB16.11|MAB16_11	tyrosine aminotransferase
AT5G37260	RVE2	CIR1|CIRCADIAN 1|MNJ8.4|MNJ8_4|REVEILLE 2	MYB family transcription factor Circadian 1
AT5G37270	AT5G37270	MNJ8.6|MNJ8_6	RING/U-box domain-containing protein
AT5G37750	AT5G37750	K12B20.23|K12B20_23	Chaperone DnaJ domain-containing protein
AT5G38050	AT5G38050	F16F17.7|F16F17_7	RNA polymerase II transcription elongation factor
AT5G39450	AT5G39450	MUL8.13|MUL8_13	F-box protein
AT5G39660	CDF2	MIJ24.16|MIJ24_16|cycling DOF factor 2	cycling DOF factor 2
AT5G40150	AT5G40150	MSN9.50|MSN9_50	peroxidase 63
AT5G40300	AT5G40300	MPO12.1|MPO12_1	uncharacterized protein
AT5G40460	AT5G40460	K21I16.3|K21I16_3	uncharacterized protein
AT5G40800	AT5G40800	MHK7.3|MHK7_3	uncharacterized protein
AT5G41071	AT5G41071	-	uncharacterized protein
AT5G41100	AT5G41100	MEE6.17|MEE6_17	uncharacterized protein
AT5G42740	AT5G42740	MJB21.12|MJB21_12	glucose-6-phosphate isomerase
AT5G43210	AT5G43210	MNL12.3|MNL12_3	Excinuclease ABC, C subunit, N-terminal
AT5G43300	AT5G43300	MNL12.12|MNL12_12	glycerophosphodiester phosphodiesterase
AT5G44550	AT5G44550	MFC16.23|MFC16_23	uncharacterized protein
AT5G44620	CYP706A3	K15C23.6|K15C23_6|cytochrome P450|family 706|polypeptide 3|subfamily A	cytochrome P450, family 706, subfamily A, polypeptide 3
AT5G45469	AT5G45469	-	uncharacterized protein
AT5G45660	AT5G45660	-	uncharacterized protein
AT5G45920	AT5G45920	K15I22.12|K15I22_12	GDSL esterase/lipase
AT5G45930	CHLI2	CHL I2|CHL12|CHLI-2|K15I22.13|K15I22_13|MAGNESIUM CHELATASE I2|magnesium chelatase i2	magnesium chelatase subunit I2
AT5G46780	AT5G46780	MZA15.20|MZA15_20	VQ motif-containing protein
AT5G47000	AT5G47000	MQD22.14|MQD22_14	peroxidase 65
AT5G47910	RBOHD	ATRBOHD|MCA23.25|MCA23_25|RESPIRATORY BURST OXIDASE|respiratory burst oxidase homologue D	respiratory burst oxidase-D
AT5G48600	SMC3	ARABIDOPSIS THALIANA CHROMOSOME ASSOCIATED PROTEIN-C|ARABIDOPSIS THALIANA STRUCTURAL MAINTENANCE OF CHROMOSOME 4|ATCAP-C|ATSMC3|ATSMC4|K15N18.7|K15N18_7|STRUCTURAL MAINTENANCE OF CHROMOSOMES 3|structural maintenance of chromosome 3	structural maintenance of chromosomes protein 4
AT5G49000	AT5G49000	K19E20.13|K19E20_13	F-box/kelch-repeat protein
AT5G49020	PRMT4A	ARABIDOPSIS THALIANA PROTEIN ARGININE METHYLTRANSFERASE 4A|ATPRMT4A|K19E20.17|K19E20_17|protein arginine methyltransferase 4A	protein arginine methyltransferase 4A
AT5G49980	AFB5	K9P8.12|K9P8_12|auxin F-box protein 5	auxin F-box protein 5
AT5G51040	AT5G51040	K3K7.22|K3K7_22	succinate dehydrogenase assembly factor 2
AT5G51190	AT5G51190	MWD22.13|MWD22_13	ethylene-responsive transcription factor ERF105
AT5G51940	NRPB6A	MSG15.2|MSG15_2|NRPD6A|NRPE6A	RNA polymerase Rpb6
AT5G52120	PP2-A14	AtPP2-A14|MSG15.5|MSG15_5|phloem protein 2-A14	F-box protein PP2-A14
AT5G52552	CPuORF14	conserved peptide upstream open reading frame 14	conserved peptide upstream open reading frame 14
AT5G52890	AT5G52890	MXC20.12|MXC20_12	uncharacterized protein
AT5G53210	SPCH	MFH8.15|SPEECHLESS	transcription factor SPEECHLESS
AT5G53451	AT5G53451	-	uncharacterized protein
AT5G54330	AT5G54330	MDK4.15|MDK4_15	uncharacterized protein
AT5G54390	HL	AHL|ATAHL|F24B18.1|F24B18_1|HAL2-like	PAP-specific phosphatase HAL2-like protein
AT5G54770	THI1	MBG8.3|MBG8_3|THI1 PROTEIN|THI4|THIAMINE4|THIAZOLE REQUIRING|TZ	thiazole biosynthetic enzyme
AT5G54780	AT5G54780	MBG8.4|MBG8_4	RabGAP/TBC domain-containing protein
AT5G54855	AT5G54855	-	pollen_Ole_e_I-domain containing protein
AT5G55050	AT5G55050	K13P22.5|K13P22_5	GDSL esterase/lipase
AT5G55700	BAM4	BETA-AMYLASE 6|BMY6|MDF20.14|MDF20_14|beta-amylase 4	inactive beta-amylase 4
AT5G56120	AT5G56120	MDA7.18|MDA7_18	uncharacterized protein
AT5G56369	AT5G56369	-	putative defensin-like protein 283
AT5G56544	AT5G56544	-	pseudo
AT5G56960	AT5G56960	MHM17.7|MHM17_7	putative transcription factor bHLH041
AT5G57550	XTH25	MUA2.12|MUA2_12|XTR3|xyloglucan endotransglucosylase/hydrolase 25|xyloglucan endotransglycosylase 3	probable xyloglucan endotransglucosylase/hydrolase protein 25
AT5G57720	AT5G57720	MRI1.8|MRI1_8	AP2/B3-like transcriptional factor family protein
AT5G58090	AT5G58090	K21L19.12|K21L19_12	glucan endo-1,3-beta-glucosidase 6
AT5G58200	AT5G58200	MCK7.7|MCK7_7	Calcineurin-like metallo-phosphoesterase superfamily protein
AT5G58630	AT5G58630	MZN1.24|MZN1_24	uncharacterized protein
AT5G58950	AT5G58950	K19M22.20|K19M22_20	protein kinase family protein
AT5G59430	TRP1	ATTRP1|F2O15.20|F2O15_20|TELOMERE REPEAT BINDING PROTEIN 1|telomeric repeat binding protein 1	Telomere repeat-binding protein 1
AT5G59540	AT5G59540	F2O15.6|F2O15_6	oxidoreductase, 2OG-Fe(II) oxygenase family protein
AT5G59720	HSP18.2	MTH12.7|MTH12_7|heat shock protein 18.2	heat shock protein 18.2
AT5G59940	AT5G59940	MMN10.19|MMN10_19	cysteine/histidine-rich C1 domain-containing protein
AT5G60460	AT5G60460	MUF9.9|MUF9_9	protein transport protein SEC61 subunit beta
AT5G60760	AT5G60760	MAE1.1|MAE1_1	phytic acid metabolising protein
AT5G60780	NRT2.3	ARABIDOPSIS THALIANA NITRATE TRANSPORTER 2.3|ATNRT2.3|MAE1.4|MAE1_4|nitrate transporter 2.3	nitrate transporter 2.3
AT5G60900	RLK1	receptor-like protein kinase 1	receptor-like protein kinase 1
AT5G61030	GR-RBP3	MAF19.4|MAF19_4|glycine-rich RNA-binding protein 3	glycine-rich RNA-binding protein 3
AT5G61310	AT5G61310	MFB13.16|MFB13_16	putative cytochrome c oxidase subunit 5C-3
AT5G61345	AT5G61345	67899.TRNA-LYS-1	tRNA
AT5G61440	ACHT5	atypical CYS HIS rich thioredoxin 5	atypical CYS HIS rich thioredoxin 5
AT5G62150	AT5G62150	MTG10.18|MTG10_18	peptidoglycan-binding LysM domain-containing protein
AT5G62470	MYB96	ATMYB96|K19B1.8|K19B1_8|MYB DOMAIN PROTEIN 96|MYBCOV1|myb domain protein 96	Myb transcription factor
AT5G62575	AT5G62575	-	subunit 7 of mitochondrial complex II
AT5G63970	AT5G63970	MBM17.7|MBM17_7	ring domain ligase 3
AT5G64130	AT5G64130	MHJ24.11|MHJ24_11	cAMP-regulated phosphoprotein 19-related protein
AT5G64380	AT5G64380	MSJ1.22|MSJ1_22	Inositol monophosphatase family protein
AT5G64710	AT5G64710	MVP7.3|MVP7_3	putative endonuclease or glycosyl hydrolase
AT5G64760	RPN5B	MVP7.9|MVP7_9|regulatory particle non-ATPase subunit 5B	26S proteasome regulatory particle non-ATPase subunit 5B
AT5G65660	AT5G65660	K21L13.18|K21L13_18	hydroxyproline-rich glycoprotein family protein
AT5G65683	AT5G65683	-	C3H4 type zinc finger protein
AT5G66710	AT5G66710	MSN2.10|MSN2_10	protein kinase family protein
AT5G66816	AT5G66816	-	uncharacterized protein
AT5G67480	BT4	ATBT4|BTB and TAZ domain protein 4|K9I9.4|K9I9_4	BTB and TAZ domain protein 4
AT5G67510	AT5G67510	K9I9.7|K9I9_7	60S ribosomal protein L26-2
AT5G67640	AT5G67640	K9I9.21|K9I9_21	uncharacterized protein

## Sheet: GNC-CGA1_Overlapping Genes
Supplemental Dataset S2. GNC and CGA1 associated genes identified by ChIP-Seq
Gene ID	Gene Name	Gene Alias	Gene Description
AT5G64760	RPN5B	MVP7.9|MVP7_9|regulatory particle non-ATPase subunit 5B	26S proteasome regulatory particle non-ATPase subunit 5B
AT4G27490	AT4G27490	F27G19.90|F27G19_90	3'-5'-exoribonuclease family protein
AT2G40840	DPE2	T20B5.4|T20B5_4|disproportionating enzyme 2	4-alpha-glucanotransferase DPE2
AT5G15500	AT5G15500	T20K14.110|T20K14_110	ankyrin repeat-containing protein
AT1G27770	ACA1	CA2+-ATPASE|PEA1|PLASTID ENVELOPE ATPASE 1|T22C5.23|T22C5_23|autoinhibited Ca2+-ATPase 1	autoinhibited Ca2+-ATPase 1
AT5G49980	AFB5	K9P8.12|K9P8_12|auxin F-box protein 5	auxin F-box protein 5
AT3G49760	bZIP5	AtbZIP5|basic leucine-zipper 5	basic leucine-zipper 5
AT2G46700	CRK3	ATCRK3|CDPK-related kinase 3|T3A4.8	CDPK-related kinase 3
AT3G23470	AT3G23470	-	cyclopropane-fatty-acyl-phospholipid synthase
AT5G44620	CYP706A3	K15C23.6|K15C23_6|cytochrome P450|family 706|polypeptide 3|subfamily A	cytochrome P450, family 706, subfamily A, polypeptide 3
AT3G27090	AT3G27090	-	DCD (Development and Cell Death) domain protein
AT4G23750	CRF2	F9D16.220|F9D16_220|TARGET OF MONOPTEROS 3|TMO3|cytokinin response factor 2	ethylene-responsive transcription factor CRF2
AT1G08510	FATB	T27G7.19|T27G7_19|fatty acyl-ACP thioesterases B	fatty acyl-ACP thioesterases B
AT4G27050	AT4G27050	F10M23.390|F10M23_390	F-box protein
AT5G55050	AT5G55050	K13P22.5|K13P22_5	GDSL esterase/lipase
AT1G27680	APL2	ADPGLC-PPase large subunit|T22C5.13|T22C5_13	glucose-1-phosphate adenylyltransferase large subunit 2
AT3G56060	AT3G56060	-	Glucose-methanol-choline (GMC) oxidoreductase family protein
AT5G43300	AT5G43300	MNL12.12|MNL12_12	glycerophosphodiester phosphodiesterase
AT5G13290	CRN	CORYNE|SOL2|SUPPRESSOR OF LLP1 2|T31B5.110|T31B5_110	inactive leucine-rich repeat receptor-like protein kinase CORYNE
AT3G47580	AT3G47580	-	Leucine-rich repeat protein kinase family protein
AT4G34950	AT4G34950	F11I11.190|F11I11_190	major facilitator family protein
AT3G63445	AT3G63445	-	ncRNA
AT2G35380	AT2G35380	T32F12.24|T32F12_24	peroxidase 20
AT3G58190	LBD29	ASL16|ASYMMETRIC LEAVES 2-LIKE 16|lateral organ boundaries-domain 29	protein ASYMMETRIC LEAVES 2-LIKE 16
AT4G18980	AtS40-3	F13C5.150|F13C5_150	protein AtS40-3
AT4G32000	AT4G32000	F10N7.190|F10N7_190	protein kinase family protein
AT1G35730	PUM9	APUM9|F14D7.3|F14D7_3|pumilio 9	protein pumilio 9
AT5G60460	AT5G60460	MUF9.9|MUF9_9	protein transport protein SEC61 subunit beta
AT2G17490	AT2G17490	MJB20.5|MJB20_5	pseudo
AT5G34790	AT5G34790	T3J11.50|T3J11_50	pseudo
AT5G64710	AT5G64710	MVP7.3|MVP7_3	putative endonuclease or glycosyl hydrolase
AT2G45660	AGL20	AGAMOUS-like 20|ATSOC1|F17K2.19|MADS-BOX PROTEIN AGL20|SOC1|SUPPRESSOR OF OVEREXPRESSION OF CO 1	MADS-box protein SOC1
AT3G26090	RGS1	ATRGS1|REGULATOR OF G-PROTEIN SIGNALING 1	putative membrane receptor protein RGS1
AT1G55960	AT1G55960	F14J16.24|F14J16_24	putative polyketide cyclase/dehydrase and lipid transport-like protein
AT4G33920	AT4G33920	F17I5.110|F17I5_110	putative protein phosphatase 2C 63
AT4G36710	AT4G36710	AP22.56|AP22_56	scarecrow-like protein 15
AT1G19650	AT1G19650	F14P1.2|F14P1_2	Sec14p-like phosphatidylinositol transfer family protein
AT5G10235	AT5G10235	67608.TRNA-ARG-1|67609.TRNA-ARG-1	tRNA
AT1G56260	AT1G56260	F14G9.13|F14G9_13	uncharacterized protein
AT2G01023	AT2G01023	-	uncharacterized protein
AT2G03310	AT2G03310	T4M8.26|T4M8_26	uncharacterized protein
AT2G33850	AT2G33850	T1B8.15|T1B8_15	uncharacterized protein
AT4G32480	AT4G32480	F8B4.180|F8B4_180	uncharacterized protein
AT5G53451	AT5G53451	-	uncharacterized protein
AT5G66816	AT5G66816	-	uncharacterized protein
AT5G67640	AT5G67640	K9I9.21|K9I9_21	uncharacterized protein
AT2G36310	URH1	F2H17.8|F2H17_8|uridine-ribohydrolase 1	Uridine nucleosidase 1
