# Supplementary material for: Genome‐wide binding analysis of AtGNC and AtCGA1 demonstrates their cross‐regulation and common and specific functions
Source: Plant Direct. 2017 Oct 16;1(4):e00016. doi: 10.1002/pld3.16 (PMC6508505; doi:10.1002/pld3.16)
Supplement: Supplementary file 4 [file PLD3-1-e00016-s004.xlsx]

## Sheet: GNC Associated Genes
Supplemental Dataset S3. Gene Ontology categories of GNC and CGA1 associated genes
Keyword Category	Functional Category	Annotation Count	Gene Count
GO Cellular Component	nucleus	601	523
GO Cellular Component	other cytoplasmic components	581	383
GO Cellular Component	other membranes	576	369
GO Cellular Component	other intracellular components	620	339
GO Cellular Component	chloroplast	324	221
GO Cellular Component	plasma membrane	222	207
GO Cellular Component	mitochondria	218	189
GO Cellular Component	extracellular	167	146
GO Cellular Component	cytosol	118	99
GO Cellular Component	unknown cellular components	81	81
GO Cellular Component	plastid	129	78
GO Cellular Component	other cellular components	75	74
GO Cellular Component	Golgi apparatus	98	68
GO Cellular Component	ER	63	50
GO Cellular Component	cell wall	49	40
GO Cellular Component	ribosome	46	23
GO Molecular Function	other binding	465	378
GO Molecular Function	unknown molecular functions	313	313
GO Molecular Function	DNA or RNA binding	274	204
GO Molecular Function	protein binding	239	187
GO Molecular Function	nucleotide binding	180	174
GO Molecular Function	transferase activity	258	166
GO Molecular Function	hydrolase activity	244	162
GO Molecular Function	other enzyme activity	185	140
GO Molecular Function	transcription factor activity	102	95
GO Molecular Function	transporter activity	183	88
GO Molecular Function	kinase activity	131	68
GO Molecular Function	nucleic acid binding	61	59
GO Molecular Function	other molecular functions	58	55
GO Molecular Function	structural molecule activity	32	32
GO Molecular Function	receptor binding or activity	31	24
GO Biological Process	other cellular processes	1230	618
GO Biological Process	other metabolic processes	975	581
GO Biological Process	unknown biological processes	326	326
GO Biological Process	protein metabolism	274	208
GO Biological Process	response to stress	334	191
GO Biological Process	other biological processes	258	183
GO Biological Process	response to abiotic or biotic stimulus	301	165
GO Biological Process	developmental processes	284	164
GO Biological Process	transcription,DNA-dependent	263	138
GO Biological Process	transport	238	138
GO Biological Process	cell organization and biogenesis	192	126
GO Biological Process	signal transduction	138	106
GO Biological Process	DNA or RNA metabolism	59	32
GO Biological Process	electron transport or energy pathways	25	22

## Sheet: CGA1 Associated Genes
Supplemental Dataset S3. Gene Ontology categories of GNC and CGA1 associated genes
Keyword Category	Functional Category	Annotation Count	Gene Count
GO Cellular Component	nucleus	250	226
GO Cellular Component	other cytoplasmic components	242	167
GO Cellular Component	other membranes	206	141
GO Cellular Component	other intracellular components	231	121
GO Cellular Component	chloroplast	122	82
GO Cellular Component	plasma membrane	84	81
GO Cellular Component	extracellular	82	72
GO Cellular Component	mitochondria	76	71
GO Cellular Component	cytosol	47	43
GO Cellular Component	plastid	57	31
GO Cellular Component	Golgi apparatus	40	27
GO Cellular Component	unknown cellular components	25	25
GO Cellular Component	ER	22	19
GO Cellular Component	other cellular components	20	19
GO Cellular Component	ribosome	17	9
GO Cellular Component	cell wall	10	9
GO Molecular Function	unknown molecular functions	160	160
GO Molecular Function	other binding	203	152
GO Molecular Function	protein binding	141	104
GO Molecular Function	transferase activity	127	86
GO Molecular Function	DNA or RNA binding	117	85
GO Molecular Function	nucleotide binding	78	73
GO Molecular Function	hydrolase activity	90	60
GO Molecular Function	other enzyme activity	78	53
GO Molecular Function	transcription factor activity	59	51
GO Molecular Function	kinase activity	86	42
GO Molecular Function	other molecular functions	27	27
GO Molecular Function	nucleic acid binding	24	24
GO Molecular Function	transporter activity	35	20
GO Molecular Function	structural molecule activity	12	11
GO Molecular Function	receptor binding or activity	8	7
GO Biological Process	other cellular processes	532	269
GO Biological Process	other metabolic processes	445	257
GO Biological Process	unknown biological processes	152	152
GO Biological Process	protein metabolism	115	88
GO Biological Process	response to stress	133	86
GO Biological Process	other biological processes	123	83
GO Biological Process	developmental processes	128	80
GO Biological Process	response to abiotic or biotic stimulus	128	73
GO Biological Process	transcription,DNA-dependent	133	69
GO Biological Process	signal transduction	70	55
GO Biological Process	transport	77	41
GO Biological Process	cell organization and biogenesis	59	41
GO Biological Process	DNA or RNA metabolism	17	13
GO Biological Process	electron transport or energy pathways	8	7

## Sheet: Whole Genome
Supplemental Dataset S3. Gene Ontology categories of GNC and CGA1 associated genes
Keyword Category	Functional Category	Annotation Count	Gene Count
GO Cellular Component	nucleus	11255	9918
GO Cellular Component	other cytoplasmic components	11721	7817
GO Cellular Component	other membranes	10760	7089
GO Cellular Component	other intracellular components	11713	6486
GO Cellular Component	unknown cellular components	4156	4156
GO Cellular Component	chloroplast	6276	4149
GO Cellular Component	plasma membrane	3995	3728
GO Cellular Component	mitochondria	4214	3685
GO Cellular Component	extracellular	3325	2954
GO Cellular Component	cytosol	2236	1992
GO Cellular Component	plastid	2844	1570
GO Cellular Component	other cellular components	1360	1321
GO Cellular Component	Golgi apparatus	1752	1182
GO Cellular Component	ER	1143	885
GO Cellular Component	cell wall	830	700
GO Cellular Component	ribosome	872	502
GO Molecular Function	unknown molecular functions	9590	9590
GO Molecular Function	other binding	9761	7684
GO Molecular Function	DNA or RNA binding	5486	4238
GO Molecular Function	protein binding	4517	3586
GO Molecular Function	transferase activity	5536	3456
GO Molecular Function	nucleotide binding	3573	3373
GO Molecular Function	hydrolase activity	4747	3168
GO Molecular Function	other enzyme activity	3810	2655
GO Molecular Function	transcription factor activity	1963	1729
GO Molecular Function	nucleic acid binding	1709	1677
GO Molecular Function	kinase activity	2670	1424
GO Molecular Function	transporter activity	2527	1400
GO Molecular Function	other molecular functions	1152	1081
GO Molecular Function	structural molecule activity	543	537
GO Molecular Function	receptor binding or activity	349	276
GO Biological Process	other cellular processes	23398	12285
GO Biological Process	other metabolic processes	19316	11632
GO Biological Process	unknown biological processes	9038	9038
GO Biological Process	protein metabolism	5952	4298
GO Biological Process	response to stress	5614	3599
GO Biological Process	other biological processes	4655	3448
GO Biological Process	response to abiotic or biotic stimulus	5109	3184
GO Biological Process	developmental processes	4844	3028
GO Biological Process	transcription,DNA-dependent	4854	2612
GO Biological Process	cell organization and biogenesis	3606	2492
GO Biological Process	transport	4023	2354
GO Biological Process	signal transduction	2566	1991
GO Biological Process	DNA or RNA metabolism	1079	632
GO Biological Process	electron transport or energy pathways	425	363
