# Supplementary material for: Genome‐wide binding analysis of AtGNC and AtCGA1 demonstrates their cross‐regulation and common and specific functions
Source: Plant Direct. 2017 Oct 16;1(4):e00016. doi: 10.1002/pld3.16 (PMC6508505; doi:10.1002/pld3.16)
Supplement: Supplementary file 5 [file PLD3-1-e00016-s005.xlsx]

## Sheet: GNC Associated Genes
Supplemental Dataset S4. Detailed functional classification of CGA1 and GNC associated genes using MapMan software
MapMan Bin Code	MapMan Bin Description	Number of Genes
1.1	PS.lightreaction	7
1.1.1	PS.lightreaction.photosystem II	4
1.1.1.1	PS.lightreaction.photosystem II.LHC-II	1
1.1.1.2	PS.lightreaction.photosystem II.PSII polypeptide subunits	3
1.1.2	PS.lightreaction.photosystem I	2
1.1.2.2	PS.lightreaction.photosystem I.PSI polypeptide subunits	2
1.1.4	PS.lightreaction.ATP synthase	1
1.1.4.9	PS.lightreaction.ATP synthase.subunit B_ (ATPX)	1
1.2	PS.photorespiration	2
1.2.4	PS.photorespiration.glycine cleavage	2
1.2.4.1	PS.photorespiration.glycine cleavage.P subunit	1
1.2.4.4	PS.photorespiration.glycine cleavage.H protein	1
1.3	PS.calvin cycle	3
1.3.6	PS.calvin cycle.aldolase	1
1.3.7	PS.calvin cycle.FBPase	1
2.1	major CHO metabolism.synthesis	4
2.1.2	major CHO metabolism.synthesis.starch	4
2.1.2.1	major CHO metabolism.synthesis.starch.AGPase	3
2.2	major CHO metabolism.degradation	3
2.2.1	major CHO metabolism.degradation.sucrose	2
2.2.1.1	major CHO metabolism.degradation.sucrose.fructokinase	2
2.2.2	major CHO metabolism.degradation.starch	1
2.2.2.4	major CHO metabolism.degradation.starch.D enzyme	1
3.2	minor CHO metabolism.trehalose	2
3.2.2	minor CHO metabolism.trehalose.TPP	2
3.4	minor CHO metabolism.myo-inositol	1
3.4.5	minor CHO metabolism.myo-inositol.inositol phosphatase	1
3.5	minor CHO metabolism.others	2
3.6	minor CHO metabolism.callose	2
3.7	minor CHO metabolism.sugar kinases	1
3.8	minor CHO metabolism.galactose	1
4.1	glycolysis.cytosolic branch	1
4.1.2	glycolysis.cytosolic branch.phosphoglucomutase (PGM)	1
4.2	glycolysis.plastid branch	1
4.2.14	glycolysis.plastid branch.pyruvate kinase (PK)	1
5.1	fermentation.LDH	1
5.2	fermentation.PDC	1
5.10	fermentation.aldehyde dehydrogenase	1
7.1	OPP.oxidative PP	1
7.1.1	OPP.oxidative PP.G6PD	1
8.1	TCA / org transformation.TCA	4
8.1.1	TCA / org transformation.TCA.pyruvate DH	3
8.1.1.1	TCA / org transformation.TCA.pyruvate DH.E1	2
8.1.1.2	TCA / org transformation.TCA.pyruvate DH.E2	1
8.1.6	TCA / org transformation.TCA.succinyl-CoA ligase	1
8.3	TCA / org transformation.carbonic anhydrases	2
9.1	mitochondrial electron transport / ATP synthesis.NADH-DH	1
9.1.2	mitochondrial electron transport / ATP synthesis.NADH-DH.localisation not clear	1
9.4	mitochondrial electron transport / ATP synthesis.alternative oxidase	1
9.6	mitochondrial electron transport / ATP synthesis.cytochrome c	1
9.7	mitochondrial electron transport / ATP synthesis.cytochrome c oxidase	1
9.8	mitochondrial electron transport / ATP synthesis.uncoupling protein	1
9.9	mitochondrial electron transport / ATP synthesis.F1-ATPase	2
10.1	cell wall.precursor synthesis	1
10.1.6	cell wall.precursor synthesis.GAE	1
10.2	cell wall.cellulose synthesis	1
10.2.1	cell wall.cellulose synthesis.cellulose synthase	1
10.3	cell wall.hemicellulose synthesis	2
10.4	cell wall.pectin synthesis	2
10.4.3	cell wall.pectin synthesis.rhamnogalacturonan II	2
10.4.3.6	cell wall.pectin synthesis.rhamnogalacturonan II.Xylose Transferase with Fucose Acceptor	2
10.5	cell wall.cell wall proteins	8
10.5.1	cell wall.cell wall proteins.AGPs	3
10.5.1.1	cell wall.cell wall proteins.AGPs.AGP	2
10.5.1.2	cell wall.cell wall proteins.AGPs.AGP Fucosyltransferase	1
10.5.3	cell wall.cell wall proteins.LRR	3
10.5.4	cell wall.cell wall proteins.HRGP	2
10.6	cell wall.degradation	2
10.6.2	cell wall.degradation.mannan-xylose-arabinose-fucose	1
10.6.3	cell wall.degradation.pectate lyases and polygalacturonases	1
10.7	cell wall.modification	5
10.8	cell wall.pectin*esterases	6
10.8.1	cell wall.pectin*esterases.PME	4
10.8.99	cell wall.pectin*esterases.misc	2
11.1	lipid metabolism.FA synthesis and FA elongation	3
11.1.7	lipid metabolism.FA synthesis and FA elongation.ACP thioesterase	1
11.1.13	lipid metabolism.FA synthesis and FA elongation.acyl-CoA binding protein	1
11.1.30	lipid metabolism.FA synthesis and FA elongation.pyruvate kinase	1
11.3	lipid metabolism.Phospholipid synthesis	2
11.3.5	lipid metabolism.Phospholipid synthesis.diacylglycerol kinase	1
11.3.7	lipid metabolism.Phospholipid synthesis.cyclopropane-fatty-acyl-phospholipid synthase	1
11.5	lipid metabolism.glyceral metabolism	1
11.5.2	lipid metabolism.glyceral metabolism.Glycerol-3-phosphate dehydrogenase (NAD+)	1
11.6	lipid metabolism.lipid transfer proteins etc	2
11.8	lipid metabolism.'exotics'(steroids, squalene etc)	3
11.8.1	lipid metabolism.'exotics' (steroids, squalene etc).sphingolipids	1
11.8.6	lipid metabolism.'exotics' (steroids, squalene etc).cycloartenol synthase	1
11.9	lipid metabolism.lipid degradation	7
11.9.2	lipid metabolism.lipid degradation.lipases	3
11.9.2.1	lipid metabolism.lipid degradation.lipases.triacylglycerol lipase	2
11.9.3	lipid metabolism.lipid degradation.lysophospholipases	3
11.9.3.3	lipid metabolism.lipid degradation.lysophospholipases.glycerophosphodiester phosphodiesterase	1
11.9.3.4	lipid metabolism.lipid degradation.lysophospholipases.phospholipase A2	1
11.9.4	lipid metabolism.lipid degradation.beta-oxidation	1
11.9.4.5	lipid metabolism.lipid degradation.beta-oxidation.acyl-CoA thioesterase	1
12.1	N-metabolism.nitrate metabolism	1
12.1.1	N-metabolism.nitrate metabolism.NR	1
12.2	N-metabolism.ammonia metabolism	1
12.2.2	N-metabolism.ammonia metabolism.glutamine synthetase	1
12.3	N-metabolism.N-degradation	1
12.3.1	N-metabolism.N-degradation.glutamate dehydrogenase	1
13.1	amino acid metabolism.synthesis	7
13.1.1	amino acid metabolism.synthesis.central amino acid metabolism	1
13.1.1.1	amino acid metabolism.synthesis.central amino acid metabolism.GABA	1
13.1.1.1.1	amino acid metabolism.synthesis.central amino acid metabolism.GABA.Glutamate decarboxylase	1
13.1.3	amino acid metabolism.synthesis.aspartate family	1
13.1.3.4	amino acid metabolism.synthesis.aspartate family.methionine	1
13.1.3.4.13	amino acid metabolism.synthesis.aspartate family.methionine.methionine S-methyltransferase	1
13.1.4	amino acid metabolism.synthesis.branched chain group	1
13.1.4.1	amino acid metabolism.synthesis.branched chain group.common	1
13.1.4.1.4	amino acid metabolism.synthesis.branched chain group.common.branched-chain amino acid aminotransferase	1
13.1.5	amino acid metabolism.synthesis.serine-glycine-cysteine group	1
13.1.5.3	amino acid metabolism.synthesis.serine-glycine-cysteine group.cysteine	1
13.1.5.3.1	amino acid metabolism.synthesis.serine-glycine-cysteine group.cysteine.OASTL	1
13.1.6	amino acid metabolism.synthesis.aromatic aa	3
13.1.6.3	amino acid metabolism.synthesis.aromatic aa.phenylalanine	1
13.1.6.3.1	amino acid metabolism.synthesis.aromatic aa.phenylalanine.arogenate dehydratase / prephenate dehydratase	1
13.1.6.5	amino acid metabolism.synthesis.aromatic aa.tryptophan	2
13.1.6.5.1	amino acid metabolism.synthesis.aromatic aa.tryptophan.anthranilate synthase	1
13.1.6.5.2	amino acid metabolism.synthesis.aromatic aa.tryptophan.anthranilate phosphoribosyltransferase	1
13.2	amino acid metabolism.degradation	4
13.2.3	amino acid metabolism.degradation.aspartate family	1
13.2.3.4	amino acid metabolism.degradation.aspartate family.methionine	1
13.2.4	amino acid metabolism.degradation.branched chain group	2
13.2.4.1	amino acid metabolism.degradation.branched chain group.shared	1
13.2.4.3	amino acid metabolism.degradation.branched chain group.valine	1
13.2.5	amino acid metabolism.degradation.serine-glycine-cysteine group	1
13.2.5.2	amino acid metabolism.degradation.serine-glycine-cysteine group.glycine	1
15.1	metal handling.acquisition	1
15.2	metal handling.binding, chelation and storage	4
16.1	secondary metabolism.isoprenoids	4
16.1.3	secondary metabolism.isoprenoids.tocopherol biosynthesis	2
16.1.3.1	secondary metabolism.isoprenoids.tocopherol biosynthesis.hydroxyphenylpyruvate dioxygenase	1
16.1.4	secondary metabolism.isoprenoids.carotenoids	1
16.1.4.6	secondary metabolism.isoprenoids.carotenoids.carotenoid beta ring hydroxylase	1
16.1.5	secondary metabolism.isoprenoids.terpenoids	1
16.2	secondary metabolism.phenylpropanoids	2
16.4	secondary metabolism.N misc	2
16.4.1	secondary metabolism.N misc.alkaloid-like	2
16.5	secondary metabolism.sulfur-containing	4
16.5.1	secondary metabolism.sulfur-containing.glucosinolates	4
16.5.1.1	secondary metabolism.sulfur-containing.glucosinolates.synthesis	2
16.5.1.1.3	secondary metabolism.sulfur-containing.glucosinolates.synthesis.indole	1
16.5.1.1.3.4	secondary metabolism.sulfur-containing.glucosinolates.synthesis.indole.cytochrome P450 monooxygenase	1
16.5.1.1.4	secondary metabolism.sulfur-containing.glucosinolates.synthesis.shared	1
16.5.1.1.4.1	secondary metabolism.sulfur-containing.glucosinolates.synthesis.shared.CYP83B1 phenylacetaldoxime monooxygenase	1
16.5.1.2	secondary metabolism.sulfur-containing.glucosinolates.regulation	1
16.5.1.2.3	secondary metabolism.sulfur-containing.glucosinolates.regulation.indole	1
16.5.1.3	secondary metabolism.sulfur-containing.glucosinolates.degradation	1
16.5.1.3.1	secondary metabolism.sulfur-containing.glucosinolates.degradation.myrosinase	1
16.5.1.3.1.1	secondary metabolism.sulfur-containing.glucosinolates.degradation.myrosinase.TGG	1
16.8	secondary metabolism.flavonoids	5
16.8.1	secondary metabolism.flavonoids.anthocyanins	1
16.8.1.1	secondary metabolism.flavonoids.anthocyanins.leucocyanidin dioxygenase	1
16.8.3	secondary metabolism.flavonoids.dihydroflavonols	2
16.8.3.1	secondary metabolism.flavonoids.dihydroflavonols.dihydroflavonol 4-reductase	1
16.8.4	secondary metabolism.flavonoids.flavonols	2
16.8.4.1	secondary metabolism.flavonoids.flavonols.flavonol synthase (FLS)	1
16.10	secondary metabolism.simple phenols	3
17.1	hormone metabolism.abscisic acid	3
17.1.1	hormone metabolism.abscisic acid.synthesis-degradation	1
17.1.1.1	hormone metabolism.abscisic acid.synthesis-degradation.synthesis	1
17.1.1.1.1	hormone metabolism.abscisic acid.synthesis-degradation.synthesis.zeaxanthin epoxidase	1
17.1.2	hormone metabolism.abscisic acid.signal transduction	1
17.1.3	hormone metabolism.abscisic acid.induced-regulated-responsive-activated	1
17.2	hormone metabolism.auxin	8
17.2.1	hormone metabolism.auxin.synthesis-degradation	1
17.2.2	hormone metabolism.auxin.signal transduction	2
17.2.3	hormone metabolism.auxin.induced-regulated-responsive-activated	5
17.3	hormone metabolism.brassinosteroid	3
17.3.1	hormone metabolism.brassinosteroid.synthesis-degradation	2
17.3.1.1	hormone metabolism.brassinosteroid.synthesis-degradation.BRs	1
17.3.1.1.1	hormone metabolism.brassinosteroid.synthesis-degradation.BRs.DET2	1
17.3.1.2	hormone metabolism.brassinosteroid.synthesis-degradation.sterols	1
17.3.1.2.99	hormone metabolism.brassinosteroid.synthesis-degradation.sterols.other	1
17.3.2	hormone metabolism.brassinosteroid.signal transduction	1
17.3.2.2	hormone metabolism.brassinosteroid.signal transduction.BZR	1
17.4	hormone metabolism.cytokinin	3
17.4.1	hormone metabolism.cytokinin.synthesis-degradation	2
17.4.2	hormone metabolism.cytokinin.signal transduction	1
17.5	hormone metabolism.ethylene	7
17.5.1	hormone metabolism.ethylene.synthesis-degradation	2
17.5.1.1	hormone metabolism.ethylene.synthesis-degradation.1-aminocyclopropane-1-carboxylate synthase	1
17.5.2	hormone metabolism.ethylene.signal transduction	3
17.5.3	hormone metabolism.ethylene.induced-regulated-responsive-activated	2
17.6	hormone metabolism.gibberelin	3
17.6.3	hormone metabolism.gibberelin.induced-regulated-responsive-activated	3
17.7	hormone metabolism.jasmonate	3
17.7.1	hormone metabolism.jasmonate.synthesis-degradation	2
17.7.1.2	hormone metabolism.jasmonate.synthesis-degradation.lipoxygenase	2
17.7.2	hormone metabolism.jasmonate.signal transduction	1
17.8	hormone metabolism.salicylic acid	1
17.8.1	hormone metabolism.salicylic acid.synthesis-degradation	1
18.1	Co-factor and vitamine metabolism.molybdenum cofactor	1
18.4	Co-factor and vitamine metabolism.pantothenate	1
18.4.1	Co-factor and vitamine metabolism.pantothenate.branched-chain amino acid aminotransferase	1
18.7	Co-factor and vitamine metabolism.iron-sulphur clusters	1
19.1	tetrapyrrole synthesis.glu-tRNA synthetase	1
19.7	tetrapyrrole synthesis.uroporphyrinogen decarboxylase	1
19.11	tetrapyrrole synthesis.magnesium protoporphyrin IX methyltransferase	1
19.99	tetrapyrrole synthesis.unspecified	1
20.1	stress.biotic	31
20.1.1	stress.biotic.respiratory burst	1
20.1.2	stress.biotic.receptors	4
20.1.3	stress.biotic.signalling	1
20.1.7	stress.biotic.PR-proteins	19
20.1.7.12	stress.biotic.PR-proteins.plant defensins	2
20.2	stress.abiotic	19
20.2.1	stress.abiotic.heat	7
20.2.2	stress.abiotic.cold	3
20.2.3	stress.abiotic.drought/salt	6
20.2.99	stress.abiotic.unspecified	2
21.1	redox.thioredoxin	5
21.1.1	redox.thioredoxin.PDIL	2
21.2	redox.ascorbate and glutathione	4
21.2.1	redox.ascorbate and glutathione.ascorbate	2
21.2.2	redox.ascorbate and glutathione.glutathione	1
21.4	redox.glutaredoxins	1
21.6	redox.dismutases and catalases	1
22.1	polyamine metabolism.synthesis	1
22.1.3	polyamine metabolism.synthesis.arginine decarboxylase	1
23.2	nucleotide metabolism.degradation	3
23.2.1	nucleotide metabolism.degradation.pyrimidine	1
23.2.1.2	nucleotide metabolism.degradation.pyrimidine.uridine nucleosidase	1
23.3	nucleotide metabolism.salvage	2
23.3.1	nucleotide metabolism.salvage.phosphoribosyltransferases	1
23.3.1.1	nucleotide metabolism.salvage.phosphoribosyltransferases.aprt	1
23.3.3	nucleotide metabolism.salvage.NUDIX hydrolases	1
23.4	nucleotide metabolism.phosphotransfer and pyrophosphatases	3
23.4.1	nucleotide metabolism.phosphotransfer and pyrophosphatases.adenylate kinase	2
23.4.99	nucleotide metabolism.phosphotransfer and pyrophosphatases.misc	1
23.5	nucleotide metabolism.deoxynucleotide metabolism	2
23.5.3	nucleotide metabolism.deoxynucleotide metabolism.cytosine deaminase	1
23.5.4	nucleotide metabolism.deoxynucleotide metabolism.ribonucleoside-diphosphate reductase	1
25.6	C1-metabolism.methylenetetrahydrofolate reductase	1
25.8	C1-metabolism.tetrahydrofolate synthase	2
26.1	misc.misc2	1
26.2	misc.UDP glucosyl and glucoronyl transferases	11
26.3	misc.gluco-, galacto- and mannosidases	6
26.3.2	misc.gluco-, galacto- and mannosidases.beta-galactosidase	2
26.3.5	misc.gluco-, galacto- and mannosidases.glycosyl hydrolase family 5	1
26.4	misc.beta 1,3 glucan hydrolases	7
26.4.1	misc.beta 1,3 glucan hydrolases.glucan endo-1,3-beta-glucosidase	5
26.7	misc.oxidases - copper, flavone etc	7
26.8	misc.nitrilases, *nitrile lyases, berberine bridge enzymes, reticuline oxidases, troponine reductases	6
26.9	misc.glutathione S transferases	1
26.10	misc.cytochrome P450	10
26.12	misc.peroxidases	4
26.13	misc.acid and other phosphatases	5
26.16	misc.myrosinases-lectin-jacalin	2
26.19	misc.plastocyanin-like	1
26.21	misc.protease inhibitor/seed storage/lipid transfer protein (LTP) family protein	7
26.22	misc.short chain dehydrogenase/reductase (SDR)	7
26.28	misc.GDSL-motif lipase	3
27.1	RNA.processing	12
27.1.1	RNA.processing.splicing	3
27.1.2	RNA.processing.RNA helicase	3
27.1.3	RNA.processing.3' end processing	1
27.1.3.3	RNA.processing.3' end processing.CPSF100	1
27.1.19	RNA.processing.ribonucleases	1
27.2	RNA.transcription	4
27.3	RNA.regulation of transcription	128
27.3.1	RNA.regulation of transcription.ABI3/VP1-related B3-domain-containing transcription factor family	2
27.3.3	RNA.regulation of transcription.AP2/EREBP, APETALA2/Ethylene-responsive element binding protein family	5
27.3.5	RNA.regulation of transcription.ARR	5
27.3.6	RNA.regulation of transcription.bHLH,Basic Helix-Loop-Helix family	3
27.3.7	RNA.regulation of transcription.C2C2(Zn) CO-like, Constans-like zinc finger family	4
27.3.8	RNA.regulation of transcription.C2C2(Zn) DOF zinc finger family	1
27.3.9	RNA.regulation of transcription.C2C2(Zn) GATA transcription factor family	1
27.3.11	RNA.regulation of transcription.C2H2 zinc finger family	7
27.3.12	RNA.regulation of transcription.C3H zinc finger family	2
27.3.17	RNA.regulation of transcription.CPP(Zn),CPP1-related transcription factor family	1
27.3.18	RNA.regulation of transcription.E2F/DP transcription factor family	1
27.3.20	RNA.regulation of transcription.G2-like transcription factor family, GARP	3
27.3.21	RNA.regulation of transcription.GRAS transcription factor family	1
27.3.22	RNA.regulation of transcription.HB,Homeobox transcription factor family	8
27.3.24	RNA.regulation of transcription.MADS box transcription factor family	5
27.3.25	RNA.regulation of transcription.MYB domain transcription factor family	6
27.3.26	RNA.regulation of transcription.MYB-related transcription factor family	2
27.3.27	RNA.regulation of transcription.NAC domain transcription factor family	1
27.3.29	RNA.regulation of transcription.TCP transcription factor family	2
27.3.30	RNA.regulation of transcription.Trihelix, Triple-Helix transcription factor family	1
27.3.32	RNA.regulation of transcription.WRKY domain transcription factor family	3
27.3.35	RNA.regulation of transcription.bZIP transcription factor family	8
27.3.37	RNA.regulation of transcription.AS2,Lateral Organ Boundaries Gene Family	3
27.3.39	RNA.regulation of transcription.AtSR Transcription Factor family	2
27.3.40	RNA.regulation of transcription.Aux/IAA family	1
27.3.41	RNA.regulation of transcription.B3 transcription factor family	4
27.3.44	RNA.regulation of transcription.Chromatin Remodeling Factors	1
27.3.49	RNA.regulation of transcription.GeBP like	1
27.3.50	RNA.regulation of transcription.General Transcription	2
27.3.52	RNA.regulation of transcription.Global transcription factor group	1
27.3.54	RNA.regulation of transcription.Histone acetyltransferases	1
27.3.57	RNA.regulation of transcription.JUMONJI family	1
27.3.58	RNA.regulation of transcription.LUG	1
27.3.59	RNA.regulation of transcription.Methyl binding domain proteins	2
27.3.60	RNA.regulation of transcription.NIN-like bZIP-related family	1
27.3.62	RNA.regulation of transcription.Nucleosome/chromatin assembly factor group	1
27.3.64	RNA.regulation of transcription.PHOR1	1
27.3.66	RNA.regulation of transcription.Psudo ARR transcription factor family	1
27.3.67	RNA.regulation of transcription.putative transcription regulator	8
27.3.69	RNA.regulation of transcription.SET-domain transcriptional regulator family	1
27.3.73	RNA.regulation of transcription.Zn-finger(CCHC)	1
27.3.75	RNA.regulation of transcription.GRP	1
27.3.85	RNA.regulation of transcription.sigma like plant	1
27.3.99	RNA.regulation of transcription.unclassified	20
27.4	RNA.RNA binding	8
28.1	DNA.synthesis/chromatin structure	58
28.1.1	DNA.synthesis/chromatin structure.retrotransposon/transposase	33
28.1.1.1	DNA.synthesis/chromatin structure.retrotransposon/transposase.gypsy-like retrotransposon	9
28.1.1.2	DNA.synthesis/chromatin structure.retrotransposon/transposase.non-LTR retrotransposon	7
28.1.1.3	DNA.synthesis/chromatin structure.retrotransposon/transposase.copia-like retrotransposon	9
28.1.1.5	DNA.synthesis/chromatin structure.retrotransposon/transposase.CACTA-like transposase	4
28.1.1.7	DNA.synthesis/chromatin structure.retrotransposon/transposase.mutator-like transposase	4
28.1.3	DNA.synthesis/chromatin structure.histone	4
28.1.3.1	DNA.synthesis/chromatin structure.histone.H1	2
28.1.3.2	DNA.synthesis/chromatin structure.histone.core	2
28.1.3.2.1	DNA.synthesis/chromatin structure.histone.core.H2A	1
28.1.3.2.3	DNA.synthesis/chromatin structure.histone.core.H3	1
28.2	DNA.repair	3
28.99	DNA.unspecified	9
29.1	protein.aa activation	4
29.1.4	protein.aa activation.leucine-tRNA ligase	1
29.1.22	protein.aa activation.asparagine-tRNA ligase	1
29.1.30	protein.aa activation.pseudouridylate synthase	1
29.2	protein.synthesis	57
29.2.1	protein.synthesis.ribosomal protein	23
29.2.1.1	protein.synthesis.ribosomal protein.prokaryotic	6
29.2.1.1.1	protein.synthesis.ribosomal protein.prokaryotic.chloroplast	4
29.2.1.1.1.2	protein.synthesis.ribosomal protein.prokaryotic.chloroplast.50S subunit	4
29.2.1.1.1.2.12	protein.synthesis.ribosomal protein.prokaryotic.chloroplast.50S subunit.L12	1
29.2.1.1.1.2.13	protein.synthesis.ribosomal protein.prokaryotic.chloroplast.50S subunit.L13	1
29.2.1.1.1.2.21	protein.synthesis.ribosomal protein.prokaryotic.chloroplast.50S subunit.L21	1
29.2.1.1.1.2.24	protein.synthesis.ribosomal protein.prokaryotic.chloroplast.50S subunit.L24	1
29.2.1.1.3	protein.synthesis.ribosomal protein.prokaryotic.unknown organellar	2
29.2.1.1.3.2	protein.synthesis.ribosomal protein.prokaryotic.unknown organellar.50S subunit	2
29.2.1.1.3.2.32	protein.synthesis.ribosomal protein.prokaryotic.unknown organellar.50S subunit.L32	1
29.2.1.1.3.2.99	protein.synthesis.ribosomal protein.prokaryotic.unknown organellar.50S subunit.unknown	1
29.2.1.2	protein.synthesis.ribosomal protein.eukaryotic	16
29.2.1.2.1	protein.synthesis.ribosomal protein.eukaryotic.40S subunit	6
29.2.1.2.1.4	protein.synthesis.ribosomal protein.eukaryotic.40S subunit.S4	1
29.2.1.2.1.6	protein.synthesis.ribosomal protein.eukaryotic.40S subunit.S6	1
29.2.1.2.1.7	protein.synthesis.ribosomal protein.eukaryotic.40S subunit.S7	1
29.2.1.2.1.25	protein.synthesis.ribosomal protein.eukaryotic.40S subunit.S25	1
29.2.1.2.1.30	protein.synthesis.ribosomal protein.eukaryotic.40S subunit.S30	1
29.2.1.2.1.515	protein.synthesis.ribosomal protein.eukaryotic.40S subunit.S15A	1
29.2.1.2.2	protein.synthesis.ribosomal protein.eukaryotic.60S subunit	10
29.2.1.2.2.9	protein.synthesis.ribosomal protein.eukaryotic.60S subunit.L9	1
29.2.1.2.2.12	protein.synthesis.ribosomal protein.eukaryotic.60S subunit.L12	1
29.2.1.2.2.21	protein.synthesis.ribosomal protein.eukaryotic.60S subunit.L21	1
29.2.1.2.2.24	protein.synthesis.ribosomal protein.eukaryotic.60S subunit.L24	1
29.2.1.2.2.30	protein.synthesis.ribosomal protein.eukaryotic.60S subunit.L30	1
29.2.1.2.2.34	protein.synthesis.ribosomal protein.eukaryotic.60S subunit.L34	1
29.2.1.2.2.36	protein.synthesis.ribosomal protein.eukaryotic.60S subunit.L36	1
29.2.1.2.2.81	protein.synthesis.ribosomal protein.eukaryotic.60S subunit.P1	1
29.2.1.2.2.518	protein.synthesis.ribosomal protein.eukaryotic.60S subunit.L18A	1
29.2.1.2.2.523	protein.synthesis.ribosomal protein.eukaryotic.60S subunit.L23A	1
29.2.1.99	protein.synthesis.ribosomal protein.unknown	1
29.2.1.99.1	protein.synthesis.ribosomal protein.unknown.small subunit	1
29.2.1.99.1.4	protein.synthesis.ribosomal protein.unknown.small subunit.S4	1
29.2.2	protein.synthesis.ribosome biogenesis	6
29.2.2.1	protein.synthesis.ribosome biogenesis.export from nucleus	1
29.2.2.3	protein.synthesis.ribosome biogenesis.Pre-rRNA processing and modifications	3
29.2.2.3.2	protein.synthesis.ribosome biogenesis.Pre-rRNA processing and modifications.snoRNAs	1
29.2.2.3.3	protein.synthesis.ribosome biogenesis.Pre-rRNA processing and modifications.methylotransferases	1
29.2.2.3.4	protein.synthesis.ribosome biogenesis.Pre-rRNA processing and modifications.WD-repeat proteins	1
29.2.2.50	protein.synthesis.ribosome biogenesis.BRIX	1
29.2.3	protein.synthesis.initiation	4
29.2.4	protein.synthesis.elongation	2
29.2.6	protein.synthesis.ribosomal RNA	1
29.2.7	protein.synthesis.transfer RNA	21
29.2.7.1	protein.synthesis.transfer RNA.nucleus	21
29.2.7.1.1	protein.synthesis.transfer RNA.nucleus.tRNA-Ala	2
29.2.7.1.2	protein.synthesis.transfer RNA.nucleus.tRNA-Arg	3
29.2.7.1.4	protein.synthesis.transfer RNA.nucleus.tRNA-Asp	2
29.2.7.1.8	protein.synthesis.transfer RNA.nucleus.tRNA-Gly	1
29.2.7.1.11	protein.synthesis.transfer RNA.nucleus.tRNA-Leu	1
29.2.7.1.12	protein.synthesis.transfer RNA.nucleus.tRNA-Lys	1
29.2.7.1.13	protein.synthesis.transfer RNA.nucleus.tRNA-Met	2
29.2.7.1.14	protein.synthesis.transfer RNA.nucleus.tRNA-Phe	2
29.2.7.1.15	protein.synthesis.transfer RNA.nucleus.tRNA-Pro	1
29.2.7.1.16	protein.synthesis.transfer RNA.nucleus.tRNA-Ser	1
29.2.7.1.17	protein.synthesis.transfer RNA.nucleus.tRNA-Thr	1
29.2.7.1.18	protein.synthesis.transfer RNA.nucleus.tRNA-Trp	1
29.2.7.1.19	protein.synthesis.transfer RNA.nucleus.tRNA-Tyr	1
29.2.7.1.20	protein.synthesis.transfer RNA.nucleus.tRNA-Val	2
29.3	protein.targeting	14
29.3.1	protein.targeting.nucleus	3
29.3.2	protein.targeting.mitochondria	1
29.3.3	protein.targeting.chloroplast	1
29.3.4	protein.targeting.secretory pathway	9
29.3.4.3	protein.targeting.secretory pathway.vacuole	2
29.3.4.99	protein.targeting.secretory pathway.unspecified	7
29.4	protein.postranslational modification	31
29.4.1	protein.postranslational modification.kinase	10
29.4.1.52	protein.postranslational modification.kinase.receptor like cytoplasmatic kinase II	1
29.4.1.53	protein.postranslational modification.kinase.receptor like cytoplasmatic kinase III	1
29.4.1.55	protein.postranslational modification.kinase.receptor like cytoplasmatic kinase V	1
29.4.1.57	protein.postranslational modification.kinase.receptor like cytoplasmatic kinase VII	5
29.4.1.61	protein.postranslational modification.kinase.receptor like cytoplasmatic kinase X	2
29.5	protein.degradation	89
29.5.1	protein.degradation.subtilases	7
29.5.3	protein.degradation.cysteine protease	1
29.5.4	protein.degradation.aspartate protease	2
29.5.5	protein.degradation.serine protease	3
29.5.7	protein.degradation.metalloprotease	1
29.5.9	protein.degradation.AAA type	4
29.5.11	protein.degradation.ubiquitin	65
29.5.11.1	protein.degradation.ubiquitin.ubiquitin	2
29.5.11.2	protein.degradation.ubiquitin.E1	1
29.5.11.3	protein.degradation.ubiquitin.E2	3
29.5.11.4	protein.degradation.ubiquitin.E3	56
29.5.11.4.2	protein.degradation.ubiquitin.E3.RING	26
29.5.11.4.3	protein.degradation.ubiquitin.E3.SCF	30
29.5.11.4.3.1	protein.degradation.ubiquitin.E3.SCF.SKP	1
29.5.11.4.3.2	protein.degradation.ubiquitin.E3.SCF.FBOX	28
29.5.11.4.3.3	protein.degradation.ubiquitin.E3.SCF.cullin	1
29.5.11.20	protein.degradation.ubiquitin.proteasom	3
29.6	protein.folding	2
29.7	protein.glycosylation	2
29.8	protein.assembly and cofactor ligation	1
30.1	signalling.in sugar and nutrient physiology	5
30.2	signalling.receptor kinases	25
30.2.3	signalling.receptor kinases.leucine rich repeat III	3
30.2.5	signalling.receptor kinases.leucine rich repeat V	1
30.2.6	signalling.receptor kinases.leucine rich repeat VI	2
30.2.8	signalling.receptor kinases.leucine rich repeat VIII	2
30.2.8.1	signalling.receptor kinases.leucine rich repeat VIII.VIII-1	1
30.2.8.2	signalling.receptor kinases.leucine rich repeat VIII.VIII-2	1
30.2.11	signalling.receptor kinases.leucine rich repeat XI	1
30.2.12	signalling.receptor kinases.leucine rich repeat XII	1
30.2.13	signalling.receptor kinases.leucine rich repeat XIII	2
30.2.17	signalling.receptor kinases.DUF 26	2
30.2.18	signalling.receptor kinases.extensin	1
30.2.20	signalling.receptor kinases.wheat LRK10 like	1
30.2.21	signalling.receptor kinases.lysine motif	1
30.2.24	signalling.receptor kinases.S-locus glycoprotein like	1
30.2.25	signalling.receptor kinases.wall associated kinase	2
30.2.26	signalling.receptor kinases.crinkly like	1
30.2.99	signalling.receptor kinases.misc	4
30.3	signalling.calcium	8
30.4	signalling.phosphinositides	5
30.4.1	signalling.phosphinositides.phosphatidylinositol-4-phosphate 5-kinase	2
30.4.4	signalling.phosphinositides.phosphoinositide phospholipase C	1
30.4.5	signalling.phosphinositides.inositol-1,3,4-trisphosphate 5/6-kinase	1
30.5	signalling.G-proteins	7
30.6	signalling.MAP kinases	1
30.9	signalling.lipids	1
30.11	signalling.light	7
30.99	signalling.unspecified	1
31.1	cell.organisation	22
31.2	cell.division	6
31.2.5	cell.division.plastid	1
31.3	cell.cycle	14
31.3.1	cell.cycle.peptidylprolyl isomerase	3
31.4	cell.vesicle transport	12
33.1	development.storage proteins	3
33.2	development.late embryogenesis abundant	2
33.3	development.squamosa promoter binding like (SPL)	1
33.99	development.unspecified	37
34.1	transport.p- and v-ATPases	4
34.1.1	transport.p- and v-ATPases.H+-transporting two-sector ATPase	3
34.1.1.1	transport.p- and v-ATPases.H+-transporting two-sector ATPase.subunit B	1
34.1.2	transport.p- and v-ATPases.H+-exporting ATPase	1
34.2	transport.sugars	4
34.2.1	transport.sugars.sucrose	1
34.3	transport.amino acids	1
34.4	transport.nitrate	1
34.6	transport.sulphate	2
34.7	transport.phosphate	3
34.8	transport.metabolite transporters at the envelope membrane	3
34.9	transport.metabolite transporters at the mitochondrial membrane	2
34.12	transport.metal	7
34.13	transport.peptides and oligopeptides	4
34.15	transport.potassium	3
34.16	transport.ABC transporters and multidrug resistance systems	6
34.17	transport.peroxisomes	1
34.21	transport.calcium	2
34.98	transport.membrane system unknown	1
34.99	transport.misc	9
35.1	not assigned.no ontology	129
35.1.3	not assigned.no ontology.armadillo/beta-catenin repeat family protein	1
35.1.5	not assigned.no ontology.pentatricopeptide (PPR) repeat-containing protein	18
35.1.6	not assigned.no ontology.Toll-Interleukin-Resistance (TIR) domain-containing protein	2
35.1.8	not assigned.no ontology.BSD domain-containing protein	1
35.1.12	not assigned.no ontology.pumilio/Puf RNA-binding domain-containing protein	3
35.1.16	not assigned.no ontology.speckle-type POZ protein-related	1
35.1.20	not assigned.no ontology.formin homology 2 domain-containing protein	4
35.1.21	not assigned.no ontology.epsin N-terminal homology (ENTH) domain-containing protein	2
35.1.25	not assigned.no ontology.paired amphipathic helix repeat-containing protein	1
35.1.26	not assigned.no ontology.DC1 domain containing protein	11
35.1.27	not assigned.no ontology.tetratricopeptide repeat (TPR)	1
35.1.40	not assigned.no ontology.glycine rich proteins	2
35.1.41	not assigned.no ontology.hydroxyproline rich proteins	4
35.1.42	not assigned.no ontology.proline rich family	1
35.2	not assigned.unknown	126

## Sheet: CGA1 Associated Genes
Supplemental Dataset S4. Detailed functional classification of CGA1 and GNC associated genes using MapMan software
MapMan Bin Code	MapMan Bin Description	Number of Genes
1.1	PS.lightreaction	2
1.1.1	PS.lightreaction.photosystem II	1
1.1.1.2	PS.lightreaction.photosystem II.PSII polypeptide subunits	1
1.1.2	PS.lightreaction.photosystem I	1
1.1.2.2	PS.lightreaction.photosystem I.PSI polypeptide subunits	1
1.3	PS.calvin cycle	1
1.3.7	PS.calvin cycle.FBPase	1
2.1	major CHO metabolism.synthesis	1
2.1.2	major CHO metabolism.synthesis.starch	1
2.1.2.1	major CHO metabolism.synthesis.starch.AGPase	1
2.2	major CHO metabolism.degradation	4
2.2.1	major CHO metabolism.degradation.sucrose	2
2.2.1.3	major CHO metabolism.degradation.sucrose.invertases	1
2.2.1.3.1	major CHO metabolism.degradation.sucrose.invertases.neutral	1
2.2.1.4	major CHO metabolism.degradation.sucrose.hexokinase	1
2.2.2	major CHO metabolism.degradation.starch	2
2.2.2.1	major CHO metabolism.degradation.starch.starch cleavage	1
2.2.2.1.2	major CHO metabolism.degradation.starch.starch cleavage.beta amylase	1
2.2.2.4	major CHO metabolism.degradation.starch.D enzyme	1
4.1	glycolysis.cytosolic branch	2
4.1.3	glycolysis.cytosolic branch.glucose-6-phosphate isomerase	1
4.1.15	glycolysis.cytosolic branch.phospho-enol-pyruvate carboxylase (PEPC)	1
4.2	glycolysis.plastid branch	1
4.2.4	glycolysis.plastid branch.phosphofructokinase (PFK)	1
9.7	mitochondrial electron transport / ATP synthesis.cytochrome c oxidase	1
10.1	cell wall.precursor synthesis	2
10.1.21	cell wall.precursor synthesis.phosphomannomutase	1
10.1.30	cell wall.precursor synthesis.sugar kinases	1
10.1.30.1	cell wall.precursor synthesis.sugar kinases.galacturonic acid kinase	1
10.5	cell wall.cell wall proteins	1
10.5.1	cell wall.cell wall proteins.AGPs	1
10.5.1.1	cell wall.cell wall proteins.AGPs.AGP	1
10.6	cell wall.degradation	5
10.6.1	cell wall.degradation.cellulases and beta -1,4-glucanases	1
10.6.2	cell wall.degradation.mannan-xylose-arabinose-fucose	1
10.6.3	cell wall.degradation.pectate lyases and polygalacturonases	2
10.7	cell wall.modification	2
11.1	lipid metabolism.FA synthesis and FA elongation	4
11.1.3	lipid metabolism.FA synthesis and FA elongation.ketoacyl ACP synthase	1
11.1.7	lipid metabolism.FA synthesis and FA elongation.ACP thioesterase	1
11.1.8	lipid metabolism.FA synthesis and FA elongation.acyl coa ligase	1
11.1.12	lipid metabolism.FA synthesis and FA elongation.ACP protein	1
11.3	lipid metabolism.Phospholipid synthesis	2
11.3.1	lipid metabolism.Phospholipid synthesis.1-acylglycerol-3-phosphate O-acyltransferase	1
11.3.7	lipid metabolism.Phospholipid synthesis.cyclopropane-fatty-acyl-phospholipid synthase	1
11.9	lipid metabolism.lipid degradation	2
11.9.2	lipid metabolism.lipid degradation.lipases	1
11.9.3	lipid metabolism.lipid degradation.lysophospholipases	1
11.9.3.3	lipid metabolism.lipid degradation.lysophospholipases.glycerophosphodiester phosphodiesterase	1
13.1	amino acid metabolism.synthesis	4
13.1.4	amino acid metabolism.synthesis.branched chain group	1
13.1.4.1	amino acid metabolism.synthesis.branched chain group.common	1
13.1.4.1.4	amino acid metabolism.synthesis.branched chain group.common.branched-chain amino acid aminotransferase	1
13.1.5	amino acid metabolism.synthesis.serine-glycine-cysteine group	1
13.1.5.3	amino acid metabolism.synthesis.serine-glycine-cysteine group.cysteine	1
13.1.5.3.1	amino acid metabolism.synthesis.serine-glycine-cysteine group.cysteine.OASTL	1
13.1.6	amino acid metabolism.synthesis.aromatic aa	1
13.1.6.3	amino acid metabolism.synthesis.aromatic aa.phenylalanine	1
13.1.6.3.1	amino acid metabolism.synthesis.aromatic aa.phenylalanine.arogenate dehydratase / prephenate dehydratase	1
13.1.7	amino acid metabolism.synthesis.histidine	1
13.1.7.2	amino acid metabolism.synthesis.histidine.bifunctional phosphoribosyl-ATP diphosphatase and phosphoribosyl-AMP cyclohydrolase	1
13.2	amino acid metabolism.degradation	2
13.2.4	amino acid metabolism.degradation.branched chain group	2
13.2.4.1	amino acid metabolism.degradation.branched chain group.shared	1
13.2.4.4	amino acid metabolism.degradation.branched chain group.leucine	1
16.1	secondary metabolism.isoprenoids	2
16.1.1	secondary metabolism.isoprenoids.non-mevalonate pathway	1
16.1.1.7	secondary metabolism.isoprenoids.non-mevalonate pathway.HDR	1
16.1.3	secondary metabolism.isoprenoids.tocopherol biosynthesis	1
16.2	secondary metabolism.phenylpropanoids	2
16.2.1	secondary metabolism.phenylpropanoids.lignin biosynthesis	2
16.2.1.7	secondary metabolism.phenylpropanoids.lignin biosynthesis.CCR1	1
16.2.1.8	secondary metabolism.phenylpropanoids.lignin biosynthesis.F5H	1
16.5	secondary metabolism.sulfur-containing	1
16.5.1	secondary metabolism.sulfur-containing.glucosinolates	1
16.5.1.2	secondary metabolism.sulfur-containing.glucosinolates.regulation	1
16.5.1.2.1	secondary metabolism.sulfur-containing.glucosinolates.regulation.aliphatic	1
16.8	secondary metabolism.flavonoids	2
16.8.1	secondary metabolism.flavonoids.anthocyanins	1
16.8.8	secondary metabolism.flavonoids.flavonoid glycosylations	1
16.8.8.2	secondary metabolism.flavonoids.flavonoid glycosylations.flavonol-3-O-glycoside-rhamnosyltransferase	1
17.2	hormone metabolism.auxin	4
17.2.3	hormone metabolism.auxin.induced-regulated-responsive-activated	4
17.3	hormone metabolism.brassinosteroid	1
17.3.2	hormone metabolism.brassinosteroid.signal transduction	1
17.3.2.1	hormone metabolism.brassinosteroid.signal transduction.BRI	1
17.5	hormone metabolism.ethylene	3
17.5.1	hormone metabolism.ethylene.synthesis-degradation	1
17.5.2	hormone metabolism.ethylene.signal transduction	1
17.5.3	hormone metabolism.ethylene.induced-regulated-responsive-activated	1
17.6	hormone metabolism.gibberelin	1
17.6.1	hormone metabolism.gibberelin.synthesis-degradation	1
17.6.1.4	hormone metabolism.gibberelin.synthesis-degradation.ent-kaurenoic acid hydroxylase/oxygenase	1
17.7	hormone metabolism.jasmonate	1
17.7.1	hormone metabolism.jasmonate.synthesis-degradation	1
17.7.1.2	hormone metabolism.jasmonate.synthesis-degradation.lipoxygenase	1
18.2	Co-factor and vitamine metabolism.thiamine	1
18.5	Co-factor and vitamine metabolism.folate & vitamine K	1
18.5.2	Co-factor and vitamine metabolism.folate & vitamine K.vitamine K	1
18.5.2.5	Co-factor and vitamine metabolism.folate & vitamine K.vitamine K.naphthoate synthase	1
19.10	tetrapyrrole synthesis.magnesium chelatase	2
20.1	stress.biotic	23
20.1.1	stress.biotic.respiratory burst	1
20.1.5	stress.biotic.regulation of transcription	1
20.1.7	stress.biotic.PR-proteins	10
20.1.7.12	stress.biotic.PR-proteins.plant defensins	2
20.2	stress.abiotic	8
20.2.1	stress.abiotic.heat	4
20.2.3	stress.abiotic.drought/salt	2
20.2.99	stress.abiotic.unspecified	2
21.1	redox.thioredoxin	3
21.3	redox.heme	1
21.5	redox.peroxiredoxin	1
23.1	nucleotide metabolism.synthesis	1
23.1.2	nucleotide metabolism.synthesis.purine	1
23.1.2.3	nucleotide metabolism.synthesis.purine.GAR transformylase	1
23.2	nucleotide metabolism.degradation	3
23.2.1	nucleotide metabolism.degradation.pyrimidine	1
23.2.1.2	nucleotide metabolism.degradation.pyrimidine.uridine nucleosidase	1
23.3	nucleotide metabolism.salvage	1
23.3.2	nucleotide metabolism.salvage.nucleoside kinases	1
23.3.2.2	nucleotide metabolism.salvage.nucleoside kinases.uridine kinase	1
23.4	nucleotide metabolism.phosphotransfer and pyrophosphatases	1
23.4.99	nucleotide metabolism.phosphotransfer and pyrophosphatases.misc	1
24.2	Biodegradation of Xenobiotics.lactoylglutathione lyase	1
26.1	misc.misc2	1
26.2	misc.UDP glucosyl and glucoronyl transferases	1
26.3	misc.gluco-, galacto- and mannosidases	2
26.4	misc.beta 1,3 glucan hydrolases	2
26.4.1	misc.beta 1,3 glucan hydrolases.glucan endo-1,3-beta-glucosidase	2
26.6	misc.O-methyl transferases	2
26.7	misc.oxidases - copper, flavone etc	2
26.8	misc.nitrilases, *nitrile lyases, berberine bridge enzymes, reticuline oxidases, troponine reductases	1
26.9	misc.glutathione S transferases	1
26.10	misc.cytochrome P450	7
26.11	misc.alcohol dehydrogenases	1
26.12	misc.peroxidases	6
26.16	misc.myrosinases-lectin-jacalin	1
26.18	misc.invertase/pectin methylesterase inhibitor family protein	2
26.19	misc.plastocyanin-like	1
26.21	misc.protease inhibitor/seed storage/lipid transfer protein (LTP) family protein	1
26.22	misc.short chain dehydrogenase/reductase (SDR)	1
26.28	misc.GDSL-motif lipase	6
27.1	RNA.processing	7
27.1.2	RNA.processing.RNA helicase	1
27.1.3	RNA.processing.3' end processing	2
27.1.3.1	RNA.processing.3' end processing.PAP	1
27.1.3.6	RNA.processing.3' end processing.CPSF30	1
27.1.19	RNA.processing.ribonucleases	1
27.2	RNA.transcription	2
27.3	RNA.regulation of transcription	62
27.3.3	RNA.regulation of transcription.AP2/EREBP, APETALA2/Ethylene-responsive element binding protein family	1
27.3.4	RNA.regulation of transcription.ARF, Auxin Response Factor family	1
27.3.6	RNA.regulation of transcription.bHLH,Basic Helix-Loop-Helix family	8
27.3.8	RNA.regulation of transcription.C2C2(Zn) DOF zinc finger family	1
27.3.9	RNA.regulation of transcription.C2C2(Zn) GATA transcription factor family	1
27.3.10	RNA.regulation of transcription.C2C2(Zn) YABBY family	1
27.3.11	RNA.regulation of transcription.C2H2 zinc finger family	2
27.3.12	RNA.regulation of transcription.C3H zinc finger family	1
27.3.14	RNA.regulation of transcription.CCAAT box binding factor family, HAP2	1
27.3.22	RNA.regulation of transcription.HB,Homeobox transcription factor family	4
27.3.24	RNA.regulation of transcription.MADS box transcription factor family	3
27.3.25	RNA.regulation of transcription.MYB domain transcription factor family	6
27.3.26	RNA.regulation of transcription.MYB-related transcription factor family	1
27.3.29	RNA.regulation of transcription.TCP transcription factor family	2
27.3.32	RNA.regulation of transcription.WRKY domain transcription factor family	3
27.3.35	RNA.regulation of transcription.bZIP transcription factor family	2
27.3.37	RNA.regulation of transcription.AS2,Lateral Organ Boundaries Gene Family	2
27.3.40	RNA.regulation of transcription.Aux/IAA family	2
27.3.41	RNA.regulation of transcription.B3 transcription factor family	2
27.3.57	RNA.regulation of transcription.JUMONJI family	1
27.3.59	RNA.regulation of transcription.Methyl binding domain proteins	1
27.3.64	RNA.regulation of transcription.PHOR1	2
27.3.67	RNA.regulation of transcription.putative transcription regulator	2
27.3.68	RNA.regulation of transcription.PWWP domain protein	1
27.3.70	RNA.regulation of transcription.Silencing Group	1
27.3.72	RNA.regulation of transcription.Transcriptional Adaptor Zinc Bundle (TAZ) domain family	1
27.3.83	RNA.regulation of transcription.GRF zinc finger family	1
27.3.99	RNA.regulation of transcription.unclassified	8
27.4	RNA.RNA binding	4
28.1	DNA.synthesis/chromatin structure	16
28.1.1	DNA.synthesis/chromatin structure.retrotransposon/transposase	10
28.1.1.2	DNA.synthesis/chromatin structure.retrotransposon/transposase.non-LTR retrotransposon	3
28.1.1.3	DNA.synthesis/chromatin structure.retrotransposon/transposase.copia-like retrotransposon	4
28.1.1.4	DNA.synthesis/chromatin structure.retrotransposon/transposase.hat-like transposase	2
28.1.1.5	DNA.synthesis/chromatin structure.retrotransposon/transposase.CACTA-like transposase	1
28.1.3	DNA.synthesis/chromatin structure.histone	1
28.1.3.2	DNA.synthesis/chromatin structure.histone.core	1
28.1.3.2.1	DNA.synthesis/chromatin structure.histone.core.H2A	1
28.2	DNA.repair	3
28.99	DNA.unspecified	4
29.1	protein.aa activation	4
29.1.7	protein.aa activation.alanine-tRNA ligase	1
29.1.19	protein.aa activation.arginine-tRNA ligase	1
29.2	protein.synthesis	19
29.2.1	protein.synthesis.ribosomal protein	10
29.2.1.1	protein.synthesis.ribosomal protein.prokaryotic	2
29.2.1.1.1	protein.synthesis.ribosomal protein.prokaryotic.chloroplast	1
29.2.1.1.1.2	protein.synthesis.ribosomal protein.prokaryotic.chloroplast.50S subunit	1
29.2.1.1.1.2.18	protein.synthesis.ribosomal protein.prokaryotic.chloroplast.50S subunit.L18	1
29.2.1.1.3	protein.synthesis.ribosomal protein.prokaryotic.unknown organellar	1
29.2.1.1.3.2	protein.synthesis.ribosomal protein.prokaryotic.unknown organellar.50S subunit	1
29.2.1.1.3.2.1712	protein.synthesis.ribosomal protein.prokaryotic.unknown organellar.50S subunit.L7/L12	1
29.2.1.2	protein.synthesis.ribosomal protein.eukaryotic	8
29.2.1.2.1	protein.synthesis.ribosomal protein.eukaryotic.40S subunit	1
29.2.1.2.1.12	protein.synthesis.ribosomal protein.eukaryotic.40S subunit.S12	1
29.2.1.2.2	protein.synthesis.ribosomal protein.eukaryotic.60S subunit	7
29.2.1.2.2.7	protein.synthesis.ribosomal protein.eukaryotic.60S subunit.L7	2
29.2.1.2.2.14	protein.synthesis.ribosomal protein.eukaryotic.60S subunit.L14	1
29.2.1.2.2.26	protein.synthesis.ribosomal protein.eukaryotic.60S subunit.L26	1
29.2.1.2.2.35	protein.synthesis.ribosomal protein.eukaryotic.60S subunit.L35	1
29.2.1.2.2.41	protein.synthesis.ribosomal protein.eukaryotic.60S subunit.L41	1
29.2.1.2.2.80	protein.synthesis.ribosomal protein.eukaryotic.60S subunit.P0	1
29.2.2	protein.synthesis.ribosome biogenesis	3
29.2.2.3	protein.synthesis.ribosome biogenesis.Pre-rRNA processing and modifications	3
29.2.2.3.2	protein.synthesis.ribosome biogenesis.Pre-rRNA processing and modifications.snoRNAs	3
29.2.3	protein.synthesis.initiation	2
29.2.7	protein.synthesis.transfer RNA	4
29.2.7.1	protein.synthesis.transfer RNA.nucleus	4
29.2.7.1.2	protein.synthesis.transfer RNA.nucleus.tRNA-Arg	1
29.2.7.1.12	protein.synthesis.transfer RNA.nucleus.tRNA-Lys	1
29.2.7.1.13	protein.synthesis.transfer RNA.nucleus.tRNA-Met	1
29.2.7.1.17	protein.synthesis.transfer RNA.nucleus.tRNA-Thr	1
29.3	protein.targeting	7
29.3.3	protein.targeting.chloroplast	1
29.3.4	protein.targeting.secretory pathway	6
29.3.4.3	protein.targeting.secretory pathway.vacuole	1
29.3.4.99	protein.targeting.secretory pathway.unspecified	5
29.4	protein.postranslational modification	22
29.4.1	protein.postranslational modification.kinase	4
29.4.1.55	protein.postranslational modification.kinase.receptor like cytoplasmatic kinase V	1
29.4.1.59	protein.postranslational modification.kinase.receptor like cytoplasmatic kinase IX	1
29.4.1.61	protein.postranslational modification.kinase.receptor like cytoplasmatic kinase X	2
29.5	protein.degradation	37
29.5.1	protein.degradation.subtilases	2
29.5.4	protein.degradation.aspartate protease	2
29.5.5	protein.degradation.serine protease	1
29.5.7	protein.degradation.metalloprotease	1
29.5.9	protein.degradation.AAA type	1
29.5.11	protein.degradation.ubiquitin	29
29.5.11.1	protein.degradation.ubiquitin.ubiquitin	1
29.5.11.4	protein.degradation.ubiquitin.E3	26
29.5.11.4.2	protein.degradation.ubiquitin.E3.RING	6
29.5.11.4.3	protein.degradation.ubiquitin.E3.SCF	20
29.5.11.4.3.2	protein.degradation.ubiquitin.E3.SCF.FBOX	20
29.5.11.20	protein.degradation.ubiquitin.proteasom	1
30.1	signalling.in sugar and nutrient physiology	3
30.1.2	signalling.in sugar and nutrient physiology.pyruvate dehydrogenase kinase	1
30.2	signalling.receptor kinases	11
30.2.3	signalling.receptor kinases.leucine rich repeat III	1
30.2.5	signalling.receptor kinases.leucine rich repeat V	1
30.2.7	signalling.receptor kinases.leucine rich repeat VII	1
30.2.11	signalling.receptor kinases.leucine rich repeat XI	1
30.2.12	signalling.receptor kinases.leucine rich repeat XII	1
30.2.17	signalling.receptor kinases.DUF 26	1
30.2.25	signalling.receptor kinases.wall associated kinase	1
30.2.99	signalling.receptor kinases.misc	4
30.3	signalling.calcium	4
30.4	signalling.phosphinositides	1
30.4.1	signalling.phosphinositides.phosphatidylinositol-4-phosphate 5-kinase	1
30.5	signalling.G-proteins	4
30.6	signalling.MAP kinases	2
30.9	signalling.lipids	1
30.11	signalling.light	1
31.1	cell.organisation	14
31.2	cell.division	3
31.3	cell.cycle	5
31.3.1	cell.cycle.peptidylprolyl isomerase	1
31.4	cell.vesicle transport	7
33.2	development.late embryogenesis abundant	2
33.99	development.unspecified	18
34.2	transport.sugars	3
34.4	transport.nitrate	1
34.6	transport.sulphate	1
34.12	transport.metal	1
34.13	transport.peptides and oligopeptides	1
34.15	transport.potassium	1
34.16	transport.ABC transporters and multidrug resistance systems	1
34.21	transport.calcium	2
34.98	transport.membrane system unknown	1
34.99	transport.misc	2
35.1	not assigned.no ontology	47
35.1.3	not assigned.no ontology.armadillo/beta-catenin repeat family protein	1
35.1.5	not assigned.no ontology.pentatricopeptide (PPR) repeat-containing protein	4
35.1.12	not assigned.no ontology.pumilio/Puf RNA-binding domain-containing protein	1
35.1.19	not assigned.no ontology.C2 domain-containing protein	3
35.1.26	not assigned.no ontology.DC1 domain containing protein	1
35.1.27	not assigned.no ontology.tetratricopeptide repeat (TPR)	1
35.1.40	not assigned.no ontology.glycine rich proteins	1
35.1.41	not assigned.no ontology.hydroxyproline rich proteins	1
35.1.42	not assigned.no ontology.proline rich family	2
35.2	not assigned.unknown	61
