# Supplementary material for: Genome‐wide binding analysis of AtGNC and AtCGA1 demonstrates their cross‐regulation and common and specific functions
Source: Plant Direct. 2017 Oct 16;1(4):e00016. doi: 10.1002/pld3.16 (PMC6508505; doi:10.1002/pld3.16)
Supplement: Supplementary file 6 [file PLD3-1-e00016-s006.xlsx]

## Sheet: GNC Associated Genes
Supplemental Dataset S5. Biological Function Classification for GNC and CGA1 Associated Genes
Biological Function	Gene ID	Gene Name	Gene Alias	Gene Description
Cell Wall Related	AT1G67830	FXG1	ATFXG1|Arabidopsis thaliana alpha-fucosidase 1|F12A21.4|F12A21_4|alpha-fucosidase 1	alpha-L-fucosidase 1
	AT1G20130	AT1G20130	T20H2.9|T20H2_9	anther-specific proline-rich protein APG
	AT5G56540	AGP14	ARABINOGALACTAN PROTEIN 14|ATAGP14|MKN22.5|MKN22_5|arabinogalactan protein 14	arabinogalactan protein 14
	AT4G23990	CSLG3	ARABIDOPSIS THALIANA CELLULOSE SYNTHASE-LIKE G3|ATCSLG3|T32A16.160|T32A16_160|cellulose synthase like G3	cellulose synthase-like protein G3
	AT5G25310	AT5G25310	F18G18.50|F18G18_50	Exostosin family protein
	AT2G03090	EXPA15	ATEXP15|ATEXPA15|ATHEXP ALPHA 1.3|EXP15|EXPANSIN 15|T17M13.26|T17M13_26|expansin A15	expansin A15
	AT5G39260	EXPA21	ATEXP21|ATEXPA21|ATHEXP ALPHA 1.20|EXP21|EXPANSIN 21|K3K3.110|K3K3_110|expansin A21	expansin A21
	AT4G28250	EXPB3	ATEXPB3|ATHEXP BETA 1.6|F26K10.130|F26K10_130|expansin B3	expansin B3
	AT1G21310	EXT3	ATEXT3|F16F4.4|F16F4_4|ROOT-SHOOT-HYPOCOTYL DEFECTIVE|RSH|extensin 3	extensin 3
	AT2G03210	FUT2	ATFUT2|T18E12.12|T18E12_12|fucosyltransferase 2	fucosyltransferase 2
	AT4G16790	AT4G16790	DL4420C|FCAALL.137	hydroxyproline-rich glycoprotein family protein
	AT1G49490	AT1G49490	F13F21.7|F13F21_7	Leucine-rich repeat family protein
	AT2G19780	AT2G19780	F6F22.19|F6F22_19	leucine-rich repeat-containing protein
	AT4G32375	AT4G32375	-	pectin lyase-like superfamily protein
	AT1G53830	PME2	ATPME2|T18A20.6|T18A20_6|pectin methylesterase 2	pectin methylesterase 2
	AT4G33220	PME44	A. THALIANA PECTIN METHYLESTERASE 44|ATPME44|F4I10.150|F4I10_150|pectin methylesterase 44	pectinesterase 44
	AT4G00872	AT4G00872	-	plant invertase/pectin methylesterase inhibitor domain-containing protein
	AT4G33970	AT4G33970	F17I5.160|F17I5_160	pollen-specific leucine-rich repeat extensin-like protein 4
	AT2G15390	FUT4	F26H6.9|F26H6_9|atfut4|fucosyltransferase 4	probable fucosyltransferase 4
	AT5G19730	AT5G19730	T29J13.150|T29J13_150	probable pectinesterase 53
	AT2G47550	AT2G47550	T30B22.15	probable pectinesterase/pectinesterase inhibitor 20
	AT2G36870	XTH32	T1J8.5|T1J8_5|xyloglucan endotransglucosylase/hydrolase 32	probable xyloglucan endotransglucosylase/hydrolase protein 32
	AT2G45220	AT2G45220	F4L23.27	putative pectinesterase/pectinesterase inhibitor 17
	AT4G01220	AT4G01220	F2N1.35|F2N1_35	rhamnogalacturonan II specific xylosyltransferase
	AT4G01750	RGXT2	T7B11.1|rhamnogalacturonan xylosyltransferase 2	rhamnogalacturonan xylosyltransferase 2
	AT4G12250	GAE5	T4C9.90|T4C9_90|UDP-D-glucuronate 4-epimerase 5	UDP-D-glucuronate 4-epimerase 5
	AT4G30290	XTH19	ATXTH19|F17I23.370|F17I23_370|XYLOGLUCAN ENDOTRANSGLUCOSYLASE/HYDROLASE 19|xyloglucan endotransglucosylase/hydrolase 19	xyloglucan endotransglucosylase/hydrolase 19
Stress	AT3G22820	AT3G22820	-	allergen-related protein
	AT1G57650	AT1G57650	T8L23.12|T8L23_12	ATP binding protein
	AT2G34315	AT2G34315	-	avirulence induced family protein
	AT1G33950	AT1G33950	-	avirulence induced protein
	AT1G50570	AT1G50570	F11F12.11	calcium-dependent lipid-binding domain-containing protein
	AT1G63350	AT1G63350	F9N12.3|F9N12_3	CC-NBS-LRR class disease resistance protein
	AT5G24090	CHIA	ATCHIA|MZF18.2|MZF18_2|chitinase A	chitinase A
	AT4G36020	CSDP1	T19K4.150|T19K4_150|cold shock domain protein 1	cold shock protein 1
	AT2G42540	COR15A	COR15|F14N22.19|F14N22_19|cold-regulated 15a	cold-regulated protein 15a
	AT5G33355	AT5G33355	-	defensin-like protein
	AT2G02100	LCR69	F5O4.13|F5O4_13|PDF2.2|low-molecular-weight cysteine-rich 69	defensin-like protein 2
	AT5G18403	AT5G18403	-	defensin-like protein 218
	AT2G21490	LEA	F3K23.25|F3K23_25|dehydrin LEA	dehydrin LEA
	AT1G17615	AT1G17615	F1L3.31|F1L3_31	Disease resistance protein (TIR-NBS class)
	AT3G58090	AT3G58090	F9D24.1	Disease resistance-responsive (dirigent-like protein) family protein
	AT4G13580	AT4G13580	T6G15.130|T6G15_130	disease resistance-responsive, dirigent domain-containing protein
	AT1G65280	AT1G65280	T8F5.5|T8F5_5	DNAJ heat shock N-terminal domain-containing protein
	AT3G48090	EDS1	ATEDS1|EDS1 PROTEIN|enhanced disease susceptibility 1	enhanced disease susceptibility 1 protein
	AT5G60010	AT5G60010	MMN10.18|MMN10_18	ferric reductase-like transmembrane component family protein
	AT5G48030	GFA2	MDN11.11|MDN11_11|gametophytic factor 2	gametophytic factor 2
	AT4G19740	AT4G19740	T16H5.100|T16H5_100	glycosyl hydrolase family protein
	AT1G79920	AT1G79920	F19K16.12|F19K16_12	Heat shock protein 70
	AT4G11660	AT-HSFB2B	HEAT SHOCK TRANSCRIPTION FACTOR B2B|HSFB2B|T5C23.90|T5C23_90	heat stress transcription factor B-2b
	AT3G08970	ATERDJ3A	THERMOSENSITIVE MALE STERILE 1|TMS1	J domain protein ATERDJ3A
	AT4G19905	LCR38	low-molecular-weight cysteine-rich 38	low-molecular-weight cysteine-rich 38
	AT3G23165	LCR42	low-molecular-weight cysteine-rich 42	low-molecular-weight cysteine-rich 42
	AT1G03982	AT1G03982	-	PAK-box/P21-Rho-binding family protein
	AT3G06760	AT3G06760	-	protein dehydration-INDUCED 19-4
	AT1G31580	ECS1	CXC750|F27M3.20|F27M3_20	protein ECS1
	AT4G21320	HSA32	HEAT-STRESS-ASSOCIATED 32|T6K22.50|T6K22_50	protein HEAT-STRESS-ASSOCIATED 32
	AT1G65390	PP2-A5	AT1G65400|ATPP2-A5|T8F5.18|T8F5_18|phloem protein 2 A5	protein PHLOEM protein 2-LIKE A5
	AT5G45080	PP2-A6	AtPP2-A6|K17O22.4|K17O22_4|phloem protein 2-A6	protein PHLOEM PROTEIN 2-LIKE A6
	AT4G16890	SNC1	BAL|BALL|CONSTITUTIVE 1|DL4475C|FCAALL.51|SUPPRESSOR OF NPR1-1	protein SUPPRESSOR OF npr1-1, CONSTITUTIVE 1
	AT4G29280	LCR22	F17A13.100|F17A13_100|low-molecular-weight cysteine-rich 22	putative defensin-like protein 157
	AT4G10440	AT4G10440	F7L13.20|F7L13_20	putative methyltransferase PMT17
	AT4G19120	ERD3	T18B16.90|T18B16_90|early-responsive to dehydration 3	putative methyltransferase PMT21
	AT1G19430	AT1G19430	F18O14.20|F18O14_20	putative methyltransferase PMT28
	AT1G12660	AT1G12660	T12C24.19|T12C24_19	putative pathogenesis-related protein
	AT2G03480	QUL2	QUASIMODO2 LIKE 2|T4M8.9|T4M8_9	QUASIMODO2 like 2
	AT3G28890	RLP43	AtRLP43|receptor like protein 43	receptor like protein 43
	AT1G34290	RLP5	AtRLP5|F23M19.6|F23M19_6|receptor like protein 5	receptor like protein 5
	AT5G25910	RLP52	AtRLP52|T1N24.21|T1N24_21|receptor like protein 52	receptor like protein 52
	AT2G26660	SPX2	ARABIDOPSIS THALIANA SPX DOMAIN GENE 2|ATSPX2|F18A8.3|F18A8_3|SPX domain gene 2	SPX domain-containing protein 2
	AT3G62570	AT3G62570	-	tetratricopeptide repeat-containing protein
	AT1G72860	AT1G72860	F3N23.6|F3N23_6	TIR-NBS-LRR class disease resistance protein
	AT4G16920	AT4G16920	DL4490C|FCAALL.311	TIR-NBS-LRR class disease resistance protein
	AT5G46510	AT5G46510	K11I1.10|K11I1_10	TIR-NBS-LRR class disease resistance protein
	AT1G61105	AT1G61105	-	Toll-Interleukin-Resistance (TIR) domain-containing protein
	AT4G19920	AT4G19920	F18F4.20|F18F4_20	Toll-Interleukin-Resistance domain-containing protein
	AT2G32140	AT2G32140	F22D22.11|F22D22_11	transmembrane receptor protein
Regulation of Transcription	AT1G54060	ASIL1	6B-interacting protein 1-like 1|F15I1.14|F15I1_14	6B-interacting protein 1-like 1
	AT2G41070	EEL	ATBZIP12|DPBF4|ENHANCED EM LEVEL|T3K9.16|T3K9_16	ABI5-like transcription factor EEL
	AT5G43500	ARP9	ATARP9|MWF20.22|MWF20_22|actin-related protein 9	actin-related protein 9
	AT1G03650	AT1G03650	F21B7.25	Acyl-CoA N-acyltransferases -like protein
	AT4G22950	AGL19	AGAMOUS-like 19|F7H19.130|F7H19_130|GL19	agamous-like MADS-box protein AGL19
	AT2G17390	AKR2B	F5J6.15|F5J6_15|ankyrin repeat-containing 2B	ankyrin repeat-containing 2B
	AT4G31660	AT4G31660	F28M20.150|F28M20_150	AP2/B3-like transcriptional factor family protein
	AT1G13260	RAV1	EDF4|ETHYLENE RESPONSE DNA BINDING FACTOR 4|T6J4.2|T6J4_2|related to ABI3/VP1 1	AP2/ERF and B3 domain-containing transcription factor RAV1
	AT3G61820	AT3G61820	F21F14.7	aspartyl protease
	AT3G25700	AT3G25700	T5M7.5	aspartyl protease family protein
	AT3G54400	AT3G54400	T14E10.1	aspartyl protease family protein
	AT2G33620	AT2G33620	F4P9.39|F4P9_39	AT hook motif DNA-binding family protein
	AT4G12080	AHL1	AT-hook motif nuclear-localized protein 1|ATAHL1|F16J13.150|F16J13_150	AT-hook motif nuclear-localized protein 1
	AT1G04250	AXR3	AUXIN RESISTANT 3|F19P19.31|F19P19_31|IAA17|indole-3-acetic acid inducible 17	auxin-responsive protein IAA17
	AT2G36080	AT2G36080	F9C22.1	B3 DNA-binding domain transcription factor
	AT2G16210	AT2G16210	F7H1.23|F7H1_23	B3 domain-containing protein
	AT2G46870	NGA1	F19D11.25|NGATHA1	B3 domain-containing transcription factor NGA1
	AT3G48060	AT3G48060	-	BAH and TFIIS domain-containing protein
	AT2G18160	bZIP2	ATBZIP2|F8D23.6|F8D23_6|G-BOX BINDING FACTOR 5|GBF5|TRANSCRIPTION FACTOR GBF5|basic leucine-zipper 2	basic leucine-zipper 2
	AT5G38800	bZIP43	AtbZIP43|K15E6.1|basic leucine-zipper 43	basic leucine-zipper 43
	AT3G49760	bZIP5	AtbZIP5|basic leucine-zipper 5	basic leucine-zipper 5
	AT5G08141	bZIP75	AtbZIP75|basic leucine-zipper 75	basic leucine-zipper 75
	AT1G32150	bZIP68	AtbZIP68|F3C3.7|F3C3_7|basic region/leucine zipper transcription factor 68	basic region/leucine zipper transcription factor 68
	AT1G19490	AT1G19490	F18O14.41	basic-leucine zipper transcription factor family protein
	AT1G28050	AT1G28050	F13K9.15|F13K9_15	B-box type zinc finger protein 13
	AT3G01770	BET10	ATBET10|F28J7.10|bromodomain and extraterminal domain protein 10	bromodomain and extraterminal domain protein 10
	AT2G40620	AT2G40620	T2P4.3|T2P4_3	bZIP transcription factor
	AT2G22300	SR1	CALMODULIN-BINDING TRANSCRIPTION ACTIVATOR 3|CAMTA3|T26C19.4|T26C19_4|signal responsive 1	calmodulin-binding transcription activator 3
	AT3G06400	CHR11	F24P17.13|F24P17_13|chromatin-remodeling protein 11	chromatin-remodeling protein 11
	AT2G42060	AT2G42060	T6D20.5|T6D20_5	cysteine/histidine-rich C1 domain-containing protein
	AT4G00610	AT4G00610	F6N23.29|F6N23_29	DNA-binding storekeeper protein-related transcriptional regulator
	AT3G55370	OBP3	OBF-binding protein 3|ZINC FINGER PROTEIN OBP3	Dof zinc finger protein DOF3.6
	AT2G36010	E2F3	ATE2FA|E2F TRANSCRIPTION FACTOR-3 E2F3|E2F transcription factor 3|F11F19.8|F11F19_8	E2F transcription factor 3
	AT1G18330	EPR1	EARLY-PHYTOCHROME-RESPONSIVE1|F15H18.16|F15H18_16|REVEILLE 7|RVE7	early-phytochrome-responsive1
	AT1G13880	AT1G13880	F16A14.9|F16A14_9	ELM2 domain-containing protein
	AT4G23750	CRF2	F9D16.220|F9D16_220|TARGET OF MONOPTEROS 3|TMO3|cytokinin response factor 2	ethylene-responsive transcription factor CRF2
	AT1G22985	AT1G22985	-	ethylene-responsive transcription factor ERF069
	AT2G47520	HRE2	HYPOXIA RESPONSIVE ERF (ETHYLENE RESPONSE FACTOR) 2|T30B22.18	ethylene-responsive transcription factor ERF071
	AT5G61010	EXO70E2	ATEXO70E2|MAF19.1|MAF19_1|exocyst subunit exo70 family protein E2	exocyst subunit exo70 family protein E2
	AT5G39540	AT5G39540	MIJ24.2|MIJ24_2	F-box associated ubiquitination effector family protein
	AT4G17570	GATA26	DL4820C|FCAALL.45|GATA transcription factor 26	GATA transcription factor 26
	AT2G21060	GRP2B	ATCSP4|ATGRP2B|COLD SHOCK DOMAIN PROTEIN 4|F26H11.18|F26H11_18|GLYCINE-RICH PROTEIN 2B|glycine-rich protein 2B	glycine-rich protein 2B
	AT1G07520	AT1G07520	F22G5.41|F22G5_41	GRAS family transcription factor
	AT2G36400	GRF3	AtGRF3|F1O11.3|F1O11_3|growth-regulating factor 3	growth-regulating factor 3
	AT4G23800	AT4G23800	-	HMG (high mobility group) box protein
	AT4G00730	ANL2	AHDP|ANTHOCYANINLESS 2|ARABIDOPSIS THALIANA HOMEODOMAIN PROTEIN|F6N23.10|F6N23_10|HOMEODOMAIN PROTEIN AHDP	homeobox-leucine zipper protein ANTHOCYANINLESS 2
	AT4G40060	HB16	ATHB-16|ATHB16|T5J17.230|T5J17_230|homeobox protein 16	homeobox-leucine zipper protein ATHB-16
	AT5G65310	HB5	ATHB-5|ATHB5|MNA5.4|MNA5_4|homeobox protein 5	homeobox-leucine zipper protein ATHB-5
	AT5G66700	HB53	ARABIDOPSIS THALIANA HOMEOBOX 53|ATHB53|HB-8|HOMEOBOX-8|MSN2.9|MSN2_9|homeobox 53	homeobox-leucine zipper protein ATHB-53
	AT3G60390	HAT3	HOMEOBOX PROTEIN|homeobox-leucine zipper protein 3	homeobox-leucine zipper protein HAT3
	AT4G25530	FWA	FLOWERING WAGENINGEN|HDG6|HOMEODOMAIN GLABROUS 6|M7J2.100|M7J2_100	homeobox-leucine zipper protein HDG6
	AT5G52170	HDG7	F17P19.7|F17P19_7|homeodomain GLABROUS 7	homeobox-leucine zipper protein HDG7
	AT1G55110	IDD7	AtIDD7|T7N22.5|T7N22_5|indeterminate(ID)-domain 7	indeterminate(ID)-domain 7 protein
	AT2G30130	ASL5	LBD12|PCK1|PEACOCK 1|T27E13.13|T27E13_13	LOB domain-containing protein 12
	AT3G48430	REF6	relative of early flowering 6	lysine-specific demethylase REF6
	AT3G63030	MBD4	methyl-CPG-binding domain 4	methyl-CpG-binding domain-containing protein 4
	AT5G64950	AT5G64950	MXK3.18|MXK3_18	mitochondrial transcription termination factor family protein
	AT5G45113	AT5G45113	-	mitochondrial transcription termination factor-like protein
	AT4G19045	AT4G19045	-	Mob1/phocein family protein
	AT2G32460	MYB101	ABC transporter of the mitochondrion 1|ARABIDOPSIS THALIANA MYB 1|ATM1|ATMYB101|T32F6.1|myb domain protein 101	myb domain protein 101
	AT3G55730	MYB109	AtMYB109|myb domain protein 109	myb domain protein 109
	AT1G18710	MYB47	AtMYB47|F6A14.18|F6A14_18|myb domain protein 47	myb domain protein 47
	AT1G18570	MYB51	AtMYB51|BW51A|BW51B|F25I16.9|F25I16_9|HIG1|HIGH INDOLIC GLUCOSINOLATE 1|myb domain protein 51	myb domain protein 51
	AT3G24120	AT3G24120	-	myb family transcription factor
	AT4G02220	AT4G02220	T2H3.12	MYND type zinc finger and programmed cell death 2 C-terminal domain-containing protein
	AT1G25550	AT1G25550	-	nitrate-inducible, GARP-type transcriptional repressor 1-like protein
	AT5G14140	AT5G14140	MUA22.14|MUA22_14	nucleic acid binding / zinc ion binding protein
	AT1G30660	AT1G30660	T5I8.11|T5I8_11	nucleic acid binding protein
	AT1G56110	NOP56	NOP56-LIKE PROTEIN|T6H22.10|T6H22_10|homolog of nucleolar protein NOP56	nucleolar protein NOP56-like protein
	AT1G47760	AGL102	AGAMOUS-like 102|T2E6.17|T2E6_17	protein agamous-like 102
	AT1G65360	AGL23	AGAMOUS-like 23|T8F5.14|T8F5_14	protein agamous-like 23
	AT2G14210	AGL44	AGAMOUS-like 44|ANR1|ARABIDOPSIS NITRATE REGULATED 1|F15N24.5|F15N24_5	protein agamous-like 44
	AT2G15660	AGL95	AGAMOUS-like 95	protein agamous-like 95
	AT3G58190	LBD29	ASL16|ASYMMETRIC LEAVES 2-LIKE 16|lateral organ boundaries-domain 29	protein ASYMMETRIC LEAVES 2-LIKE 16
	AT4G00220	JLO	F6N15.4|F6N15_4|JAGGED LATERAL ORGANS|LBD30|LOB DOMAIN-CONTAINING PROTEIN 30	protein JAGGED LATERAL ORGANS
	AT1G34370	STOP1	F7P12.7|F7P12_7|sensitive to proton rhizotoxicity 1	protein SENSITIVE TO PROTON RHIZOTOXICITY 1
	AT2G15012	AT2G15012	-	pseudo
	AT2G15520	AT2G15520	-	pseudo
	AT3G22780	TSO1	ATTSO1|CHINESE FOR 'UGLY'	putative DNA binding protein TSO1
	AT3G26935	AT3G26935	-	putative S-acyltransferase
	AT3G56930	AT3G56930	T8M16.5	putative S-acyltransferase
	AT5G50020	AT5G50020	MPF21.3|MPF21_3	putative S-acyltransferase
	AT3G62670	RR20	ARR20|MEE41|maternal effect embryo arrest 41|response regulator 20	putative two-component response regulator ARR20
	AT4G00760	APRR8	A_TM018A10.20|A_TM018A10_20|PRR8|PSEUDO-RESPONSE REGULATOR 8|T18A10.1|T18A10_1|pseudo-response regulator 8	putative two-component response regulator-like APRR8
	AT5G64810	WRKY51	ARABIDOPSIS THALIANA WRKY DNA-BINDING PROTEIN 51|ATWRKY51|MXK3.34|WRKY DNA-binding protein 51	putative WRKY transcription factor 51
	AT1G66550	WRKY67	ATWRKY67|F28G11.3|F28G11_3|WRKY DNA-binding protein 67	putative WRKY transcription factor 67
	AT5G46350	WRKY8	ARABIDOPSIS THALIANA WRKY DNA-BINDING PROTEIN 8|ATWRKY8|MPL12.15|MPL12_15|WRKY DNA-binding protein 8	putative WRKY transcription factor 8
	AT4G15250	AT4G15250	DL3670C|FCAALL.247	putative zinc finger protein CONSTANS-LIKE 11
	AT2G02170	AT2G02170	F5O4.6|F5O4_6	Remorin family protein
	AT5G23750	AT5G23750	MRO11.21|MRO11_21	Remorin family protein
	AT2G01810	AT2G01810	T8O11.2|T8O11_2	RING/FYVE/PHD zinc finger superfamily protein
	AT1G77250	AT1G77250	T14N5.11|T14N5_11	RING/FYVE/PHD zinc finger-containing protein
	AT5G52140	AT5G52140	F17P19.3|F17P19_3	RING/U-box domain-containing protein
	AT5G09380	AT5G09380	T5E8.180|T5E8_180	RNA polymerase III RPC4
	AT3G53920	SIGC	RNA POLYMERASE SIGMA-SUBUNIT|RNApolymerase sigma-subunit C|SIG3|SIGMA FACTOR 3	RNA polymerase sigma-subunit C
	AT1G18790	AT1G18790	F6A14.11|F6A14_11	RWP-RK domain-containing protein
	AT2G18850	AT2G18850	MSF3.23|MSF3_23	SET domain-containing protein
	AT5G67180	TOE3	K21H1.22|K21H1_22|target of early activation tagged (EAT) 3	target of early activation tagged 3
	AT4G36540	BEE2	AP22.3|AP22_3|BR enhanced expression 2	transcription factor BEE 2
	AT5G50915	AT5G50915	-	transcription factor bHLH137
	AT5G62610	AT5G62610	MRG21.2|MRG21_2	transcription factor bHLH79
	AT2G46410	CPC	CAPRICE|F11C10.10|MYB FAMILY TRANSCRIPTION FACTOR CPC	transcription factor CPC
	AT3G46130	MYB48	ATMYB48|ATMYB48-1|ATMYB48-2|ATMYB48-3|MYB111|PFG3|PRODUCTION OF FLAVONOL GLYCOSIDES 3|myb domain protein 111|myb domain protein 48	transcription factor MYB48
	AT3G02150	PTF1	CYCLOIDEA AND PCF TRANSCRIPTION FACTOR 13|F1C9.6|TCP13|TEOSINTE BRANCHED1|TFPD|plastid transcription factor 1	transcription factor TCP13
	AT1G58100	AT1G58100	T15M6.11	transcription factor TCP8
	AT5G16560	KAN	KAN1|KANADI|KANADI 1|MQK4.31|MQK4_31	transcription repressor KAN1
	AT2G03050	EMB93	EMBRYO DEFECTIVE 93|SINGLET OXYGEN-LINKED DEATH ACTIVATOR 10|SOLDAT10|T17M13.22|T17M13_22	transcription termination factor family protein
	AT1G26680	AT1G26680	T24P13.6|T24P13_6	transcriptional factor B3 family protein
	AT4G31680	AT4G31680	F28M20.130|F28M20_130	transcriptional factor B3 family protein
	AT4G31920	RR10	ARR10|F11C18.3|response regulator 10	two-component response regulator ARR10
	AT1G10470	ARR4	ATRR1|IBC7|INDUCED BY CYTOKININ 7|MEE7|RESPONCE REGULATOR 1|T10O24.8|T10O24_8|maternal effect embryo arrest 7|response regulator 4	two-component response regulator ARR4
	AT3G48100	RR5	ARABIDOPSIS THALIANA RESPONSE REGULATOR 2|ARR5|ATRR2|IBC6|INDUCED BY CYTOKININ 6|response regulator 5	two-component response regulator ARR5
	AT5G62920	ARR6	MQB2.220|MQB2_220|response regulator 6	two-component response regulator ARR6
	AT1G49780	PUB26	F14J22.1|F14J22_1|plant U-box 26	U-box domain-containing protein 26
	AT5G59710	VIP2	AtVIP2|MTH12.8|MTH12_8|VIRE2 interacting protein 2	VIRE2 interacting protein 2
	AT2G32700	LUH	F24L7.16|F24L7_16|LEUNIG_homolog	WD40 repeat protein MUCILAGE-MODIFIED 1
	AT3G20880	WIP4	MOE17.19|WIP domain protein 4	WIP domain protein 4
	AT3G18010	WOX1	WUSCHEL related homeobox 1	WUSCHEL-related homeobox 1
	AT3G12550	AT3G12550	-	XH/XS domain-containing protein
	AT5G24930	COL4	ATCOL4|CONSTANS-like 4|F6A4.140|F6A4_140	zinc finger protein CONSTANS-LIKE 4
	AT3G07650	COL9	CONSTANS-like 9	zinc finger protein CONSTANS-LIKE 9
	AT1G03840	MGP	F21M11.25|F21M11_25|Magpie	zinc finger protein MAGPIE
	AT1G68360	AT1G68360	T22E19.1|T22E19_1	zinc finger-related protein
	AT5G63700	AT5G63700	MBK5.18|MBK5_18	zinc ion binding / DNA binding protein
	AT4G19190	AT4G19190	T18B16.160|T18B16_160	zinc knuckle (CCHC-type) family protein
	AT5G32613	AT5G32613	-	zinc knuckle (CCHC-type) family protein
	AT5G43630	TZP	K9D7.13|K9D7_13	zinc knuckle (CCHC-type) family protein
	AT5G22480	AT5G22480	MQJ16.2|MQJ16_2	ZPR1 zinc-finger domain protein
Chromatin Structure	AT2G28290	SYD	CHR3|CHROMATIN REMODELING COMPLEX SUBUNIT R|CHROMATIN REMODELING COMPLEX SUBUNIT R 3|SPLAYED	chromatin structure-remodeling complex protein SYD
	AT3G18600	AT3G18600	-	DEAD-box ATP-dependent RNA helicase 51
	AT1G70070	EMB25	EMBRYO DEFECTIVE 25|F20P5.20|F20P5_20|INCREASED SIZE EXCLUSION LIMIT 2|ISE2|PDE317|PIGMENT DEFECTIVE 317	DEAD-box ATP-dependent RNA helicase ISE2
	AT1G09815	POLD4	polymerase delta 4	DNA polymerase delta subunit 4
	AT1G73875	AT1G73875	-	DNAse I-like superfamily protein
	AT5G35910	AT5G35910	MIK22.22|MIK22_22	exosome complex exonuclease RRP6L2
	AT2G18050	HIS1-3	T27K22.8|T27K22_8|histone H1-3	histone H1-3
	AT5G59870	HTA6	MMN10.22|MMN10_22|histone H2A 6	histone H2A 6
	AT5G10980	AT5G10980	T30N20.250|T30N20_250	histone H3.3
	AT3G13170	ATSPO11-1	SPO11-1	meiotic recombination protein SPO11-1
	AT2G19120	AT2G19120	T20K24.14|T20K24_14	P-loop containing nucleoside triphosphate hydrolases superfamily protein
	AT2G05210	AtPOT1a	ATPOT1|F5G3.11|F5G3_11|Protection of Telomeres 1a	protection of telomeres protein 1a
	AT1G03750	SWI2	CHR9|CHROMATIN REMODELING 9|F21M11.34|F21M11_34|SNF2|SUCROSE NON-FERMENTING 2|switch 2	protein CHROMATIN REMODELING 9
	AT3G54350	emb1967	embryo defective 1967	protein embryo defective 1967
	AT1G30010	AT1G30010	T1P2.4|T1P2_4	protein NUCLEAR MATURASE 1
	AT1G06740	AT1G06740	F4H5.17|F4H5_17	pseudo
	AT1G33180	AT1G33180	-	pseudo
	AT1G35760	AT1G35760	F14D7.6|F14D7_6	pseudo
	AT1G36520	AT1G36520	F28J9.24	pseudo
	AT1G43715	AT1G43715	-	pseudo
	AT2G07100	AT2G07100	T25N22.6	pseudo
	AT2G07720	AT2G07720	-	pseudo
	AT2G09820	AT2G09820	T14C8.4	pseudo
	AT2G09862	AT2G09862	-	pseudo
	AT2G11140	AT2G11140	T13H18.4|T13H18_4	pseudo
	AT2G11220	AT2G11220	T13H18.12|T13H18_12	pseudo
	AT2G11980	AT2G11980	F23M2.14	pseudo
	AT2G17490	AT2G17490	MJB20.5|MJB20_5	pseudo
	AT2G18820	AT2G18820	MSF3.20	pseudo
	AT2G19100	AT2G19100	T20K24.11|T20K24_11	pseudo
	AT3G21020	AT3G21020	MSA6.32	pseudo
	AT3G28153	AT3G28153	MMG15.19	pseudo
	AT3G29225	AT3G29225	-	pseudo
	AT3G42713	AT3G42713	-	pseudo
	AT3G43005	AT3G43005	-	pseudo
	AT3G43575	AT3G43575	-	pseudo
	AT3G45446	AT3G45446	-	pseudo
	AT3G50755	AT3G50755	-	pseudo
	AT3G52527	AT3G52527	-	pseudo
	AT3G62725	AT3G62725	-	pseudo
	AT4G05585	AT4G05585	-	pseudo
	AT4G06527	AT4G06527	-	pseudo
	AT4G06537	AT4G06537	-	pseudo
	AT4G08101	AT4G08101	-	pseudo
	AT4G08110	AT4G08110	F9M13.14|F9M13_14	pseudo
	AT4G08830	AT4G08830	T32A17.140|T32A17_140	pseudo
	AT4G21420	AT4G21420	F18E5.40	pseudo
	AT5G30584	AT5G30584	-	pseudo
	AT5G34790	AT5G34790	T3J11.50|T3J11_50	pseudo
	AT5G35205	AT5G35205	-	pseudo
	AT5G43415	AT5G43415	-	pseudo
	AT5G55896	AT5G55896	-	pseudo
	AT5G65676	AT5G65676	-	pseudo
	AT1G60930	RECQ4B	ATRECQ4B|RECQ HELICASE L4B|RECQ helicase L4B|RECQL4B|T7P1.7|T7P1_7	RECQ helicase L4B
	AT4G15850	RH1	ATRH1|DL3965W|FCAALL.401|RNA helicase 1	RNA helicase 1
	AT5G67630	AT5G67630	K9I9.20|K9I9_20	RuvB-like protein 2
	AT5G58720	AT5G58720	MZN1.26|MZN1_26	smr (Small MutS Related) domain-containing protein
	AT5G08780	AT5G08780	-	winged-helix DNA-binding transcription factor family protein
Protein Targeting, Modification and Degradation	AT1G13060	PBE1	20S PROTEASOME BETA SUBUNIT PBE1|20S proteasome beta subunit E1|F3F19.8|F3F19_8	20S proteasome beta subunit E1
	AT5G64760	RPN5B	MVP7.9|MVP7_9|regulatory particle non-ATPase subunit 5B	26S proteasome regulatory particle non-ATPase subunit 5B
	AT1G02890	AT1G02890	F22D16.11|F22D16_11	AAA-type ATPase family protein
	AT5G57480	AT5G57480	MUA2.5|MUA2_5	AAA-type ATPase family protein
	AT4G20070	AAH	ATAAH|F18F4.170|F18F4_170|allantoate amidohydrolase	allantoate amidohydrolase
	AT2G25940	ALPHA-VPE	ALPHAVPE|F17H15.4|alpha-vacuolar processing enzyme	alpha-vacuolar processing enzyme
	AT1G32880	AT1G32880	F9L11.34|F9L11_34	armadillo/beta-catenin-like repeats-containing protein
	AT1G11910	APA1	ATAPA1|F12F1.24|F12F1_24|aspartic proteinase A1	aspartic proteinase A1
	AT1G03230	AT1G03230	F15K9.16|F15K9_16	aspartyl protease-like protein
	AT1G50250	FTSH1	F14I3.14|F14I3_14|FTSH protease 1	ATP-dependent zinc metalloprotease FTSH 1
	AT5G49980	AFB5	K9P8.12|K9P8_12|auxin F-box protein 5	auxin F-box protein 5
	AT4G35230	BSK1	BR-signaling kinase 1|F23E12.210|F23E12_210	BR-signaling kinase 1
	AT5G10930	CIPK5	CBL-INTERACTING PROTEIN KINASE 5|CBL-interacting protein kinase 5|SNF1-RELATED PROTEIN KINASE 3.24|SnRK3.24|T30N20.200|T30N20_200	CBL-interacting protein kinase 5
	AT5G46630	AT5G46630	-	clathrin adaptor complexes medium subunit family protein
	AT3G45390	AT3G45390	-	concanavalin A-like lectin kinase-like protein
	AT5G60320	AT5G60320	K9B18.1|K9B18_1	concanavalin A-like lectin kinase-like protein
	AT1G59800	AT1G59800	F23H11.12|F23H11_12	cullin-like protein 3
	AT4G39090	RD19	F19H22.190|F19H22_190|RD19A|RESPONSIVE TO DEHYDRATION 19|RESPONSIVE TO DEHYDRATION 19A	cysteine proteinase RD19a
	AT3G50930	BCS1	cytochrome BC1 synthesis	cytochrome BC1 synthesis
	AT5G05280	AT5G05280	K18I23.8|K18I23_8	defective in anther dehiscence1-activating factor
	AT3G13235	AT3G13235	-	DNA damage-inducible protein 1
	AT5G27420	CNI1	ATL31|F21A20.130|F21A20_130|carbon/nitrogen insensitive 1	E3 ubiquitin-protein ligase ATL31
	AT1G26815	AT1G26815	-	FBD domain family protein
	AT5G53592	AT5G53592	-	FBD-like domain family protein
	AT5G54820	AT5G54820	MBG8.8|MBG8_8	F-box and associated domain-containing protein
	AT3G16820	AT3G16820	-	F-box and associated interaction domain-containing protein
	AT3G52330	AT3G52330	-	F-box associated ubiquitination effector family protein
	AT1G36030	AT1G36030	T22A15.5|T22A15_5	F-box family protein
	AT4G12382	AT4G12382	-	F-box family protein
	AT1G47810	AT1G47810	T2E6.10|T2E6_10	F-box protein
	AT1G57790	AT1G57790	F12K22.16|F12K22_16	F-box protein
	AT2G18780	AT2G18780	MSF3.16|MSF3_16	F-box protein
	AT3G47030	AT3G47030	-	F-box protein
	AT4G27050	AT4G27050	F10M23.390|F10M23_390	F-box protein
	AT4G39560	AT4G39560	F23K16.190|F23K16_190	F-box/kelch-repeat protein
	AT5G42360	AT5G42360	MDH9.5|MDH9_5	F-box/kelch-repeat protein
	AT2G42720	AT2G42720	F7D19.28|F7D19_28	F-box/LRR-repeat protein
	AT1G69630	AT1G69630	F24J1.28	F-box/LRR-repeat protein 13
	AT5G02920	AT5G02920	F9G14.230|F9G14_230	F-box/LRR-repeat protein 25
	AT1G19460	AT1G19460	F18O14.24|F18O14_24	Galactose oxidase/kelch repeat superfamily protein
	AT2G29810	AT2G29810	T27A16.9|T27A16_9	Galactose oxidase/kelch repeat superfamily protein
	AT3G17420	GPK1	glyoxysomal protein kinase 1	glyoxysomal protein kinase 1
	AT3G56490	HIT3	HINT1|HIS triad family protein 3|HISTIDINE TRIAD NUCLEOTIDE-BINDING 1	HIS triad family protein 3
	AT3G52890	KIPK	KCBP-interacting protein kinase|PROTEIN KINASE KIPK	KCBP-interacting protein kinase
	AT1G53060	AT1G53060	F8L10.8|F8L10_8	legume lectin-like protein
	AT4G21840	MSRB8	ATMSRB8|T8O5.50|T8O5_50|methionine sulfoxide reductase B8	methionine sulfoxide reductase B8
	AT2G37410	TIM17-2	ATTIM17-2|F3G5.20|F3G5_20|TIM17|TRANSLOCASE OF THE INNER MEMBRANE 17|translocase inner membrane subunit 17-2	mitochondrial import inner membrane translocase subunit Tim17-2
	AT1G11570	NTL	NTF2-like|T23J18.32|T23J18_32	nuclear transport factor 2-like protein
	AT1G10390	AT1G10390	F14N23.29|F14N23_29	nucleoporin autopeptidase
	AT4G30020	AT4G30020	F6G3.50|F6G3_50	PA-domain containing subtilase family protein
	AT3G19980	FYPP3	ATFYPP3|EMB2736|EMBRYO DEFECTIVE 2736|SERINE/THREONINE PROTEIN PHOSPHATASE|STPP|flower-specific|phytochrome-associated protein phosphatase 3	phytochrome-associated serine/threonine protein phosphatase 3
	AT4G30250	AT4G30250	F9N11.100|F9N11_100	P-loop containing nucleoside triphosphate hydrolases superfamily protein
	AT2G31865	PARG2	poly(ADP-ribose) glycohydrolase 2	poly(ADP-ribose) glycohydrolase 2
	AT4G07670	AT4G07670	F10A2.10|F10A2_10	protease-associated domain-containing protein
	AT5G42790	PAF1	20S PROTEASOME SUBUNIT PAF1|ARS5|ARSENIC TOLERANCE 5|ATPSM30|MJB21.17|MJB21_17|proteasome alpha subunit F1	proteasome alpha subunit F1
	AT2G44900	ARABIDILLO-1	T13E15.9	protein ARABIDILLO 1
	AT1G60780	HAP13	F8A5.29|F8A5_29|HAPLESS 13	protein HAPLESS 13
	AT1G62400	HT1	F24O1.13|F24O1_13|high leaf temperature 1	protein high leaf temperature 1
	AT2G28940	AT2G28940	T9I4.2|T9I4_2	protein kinase family protein
	AT4G08800	AT4G08800	T32A17.110|T32A17_110	protein kinase family protein
	AT4G32000	AT4G32000	F10N7.190|F10N7_190	protein kinase family protein
	AT4G32250	AT4G32250	F10M6.110|F10M6_110	protein kinase family protein
	AT5G22050	AT5G22050	-	protein kinase family protein
	AT5G22840	AT5G22840	MRN17.7|MRN17_7	protein kinase family protein
	AT5G47070	AT5G47070	K14A3.2|K14A3_2	protein kinase family protein
	AT5G60460	AT5G60460	MUF9.9|MUF9_9	protein transport protein SEC61 subunit beta
	AT4G14149	AT4G14149	-	pseudo
	AT5G42568	AT5G42568	-	pseudo
	AT4G34370	ARI1	ARABIDOPSIS ARIADNE 1|ARIADNE 1|ATARI1|F10M10.140|F10M10_140	putative E3 ubiquitin-protein ligase ARI1
	AT1G05880	ARI12	ARABIDOPSIS ARIADNE 12|ARIADNE 12|ATARI12|T20M3.15|T20M3_15	putative E3 ubiquitin-protein ligase ARI12
	AT1G33010	AT1G33010	F9L11.16|F9L11_16	putative F-box protein
	AT1G50880	AT1G50880	F8A12.10|F8A12_10	putative F-box protein
	AT3G19560	AT3G19560	-	putative F-box protein
	AT5G44220	AT5G44220	MLN1.15|MLN1_15	putative F-box protein
	AT5G56810	AT5G56810	MIK19.28|MIK19_28	putative F-box/FBD/LRR-repeat protein
	AT4G02310	AT4G02310	T2H3.7|T2H3_7	putative F-box/kelch-repeat protein
	AT5G28160	AT5G28160	T24G3.90|T24G3_90	putative F-box/kelch-repeat protein
	AT3G49150	AT3G49150	-	putative F-box/LRR-repeat protein
	AT2G17530	AT2G17530	MJB20.9|MJB20_9	putative protein kinase
	AT3G28690	AT3G28690	-	putative protein kinase
	AT3G57770	AT3G57770	-	putative protein kinase
	AT3G55050	AT3G55050	-	putative protein phosphatase 2C 48
	AT4G33920	AT4G33920	F17I5.110|F17I5_110	putative protein phosphatase 2C 63
	AT1G80870	AT1G80870	F23A5.23|F23A5_23	putative receptor-like protein kinase
	AT2G18650	MEE16	MSF3.3|MSF3_3|maternal effect embryo arrest 16	putative RING-H2 finger protein ATL49
	AT3G60220	ATL4	TL4|TOXICOS EN LEVADURA 4	putative RING-H2 zinc finger protein ATL4
	AT2G24360	AT2G24360	T28I24.9|T28I24_9	putative serine/threonine/tyrosine kinase
	AT1G53190	AT1G53190	F12M16.10|F12M16_10	RING/U-box domain-containing protein
	AT1G63840	AT1G63840	T12P18.14|T12P18_14	RING/U-box domain-containing protein
	AT1G67856	AT1G67856	-	RING/U-box domain-containing protein
	AT2G21500	AT2G21500	F3K23.26|F3K23_26	RING/U-box domain-containing protein
	AT3G47160	AT3G47160	-	RING/U-box domain-containing protein
	AT4G00305	AT4G00305	-	RING/U-box domain-containing protein
	AT1G74410	AT1G74410	F1M20.9|F1M20_9	RING/U-box superfamily protein
	AT5G24870	AT5G24870	F6A4.80|F6A4_80	RING/U-box superfamily protein
	AT2G34990	AT2G34990	F19I3.22|F19I3_22	RING-H2 finger protein ATL38
	AT2G17450	RHA3A	F5J6.22|RING-H2 FINGER PROTEIN RHA3A|RING-H2 finger A3A	RING-H2 finger protein ATL44
	AT1G23980	AT1G23980	T23E23.15|T23E23_15	RING-H2 finger protein ATL47
	AT2G18670	AT2G18670	MSF3.5|MSF3_5	RING-H2 finger protein ATL56
	AT2G27940	AT2G27940	T1E2.14|T1E2_14	RING-H2 finger protein ATL57
	AT3G11110	AT3G11110	-	RING-H2 finger protein ATL66
	AT2G46160	AT2G46160	T3F17.19	RING-H2 finger protein ATL67
	AT3G61550	AT3G61550	-	RING-H2 finger protein ATL68
	AT2G05940	AT2G05940	T6P5.14|T6P5_14	RPM1-induced protein kinase
	AT2G01470	STL2P	ATSEC12|F2I9.9|F2I9_9|SEC12P-like 2 protein	SEC12P-like 2 protein
	AT3G46450	AT3G46450	-	SEC14 cytosolic factor family protein / phosphoglyceride transfer family protein
	AT1G19650	AT1G19650	F14P1.2|F14P1_2	Sec14p-like phosphatidylinositol transfer family protein
	AT3G52020	scpl39	serine carboxypeptidase-like 39	serine carboxypeptidase-like 39
	AT1G43780	scpl44	F28H19.5|F28H19_5|serine carboxypeptidase-like 44	serine carboxypeptidase-like 44
	AT5G08160	PK3	ATPK3|serine/threonine protein kinase 3	serine/threonine protein kinase 3
	AT3G58500	PP2A-4	EP7|PP2A-3|SER/THR PROTEIN PHOSPHATASE|protein phosphatase 2A-3|protein phosphatase 2A-4	serine/threonine-protein phosphatase PP2A-3 catalytic subunit
	AT5G55260	PPX2	MCO15.21|MCO15_21|PPX-2|PROTEIN PHOSPHATASE X -2|protein phosphatase X 2	serine/threonine-protein phosphatase PP-X isozyme 2
	AT2G26390	AT2G26390	T9J22.6|T9J22_6	serpin-Z3
	AT1G09840	SK41	ATSK41|F21M12.23|F21M12_23|shaggy-like protein kinase 41	Shaggy-related protein kinase kappa
	AT3G21860	SK10	ASK10|SKP1-like 10	SKP1-like protein 10
	AT2G19790	AT2G19790	F6F22.18|F6F22_18	SNARE-like superfamily protein
	AT4G22130	SRF8	F1N20.230|F1N20_230|STRUBBELIG-receptor family 8	STRUBBELIG-receptor family 8 protein
	AT5G59810	SBT5.4	ATSBT5.4|MMN10.6|MMN10_6	Subtilase 5.4
	AT5G59130	AT5G59130	MNC17.3|MNC17_3	Subtilase family protein
	AT4G10550	AT4G10550	T4F9.10|T4F9_10	subtilisin-like protease
	AT5G67360	ARA12	K8K14.8|K8K14_8	subtilisin-like protease
	AT1G04110	SDD1	F20D22.12|F20D22_12|STOMATAL DENSITY AND DISTRIBUTION	subtilisin-like protease SDD1
	AT1G62340	ALE1	ABNORMAL LEAF-SHAPE|ABNORMAL LEAF-SHAPE 1|ALE|F24O1.36|F24O1_36	subtilisin-like serine protease ALE1
	AT2G16640	TOC132	ATTOC132|MULTIMERIC TRANSLOCON COMPLEX IN THE OUTER ENVELOPE MEMBRANE 132|T24I21.5|T24I21_5|multimeric translocon complex in the outer envelope membrane 132	translocase of chloroplast 132
	AT5G59300	UBC7	ARABIDOPSIS THALIANA UBIQUITIN CARRIER PROTEIN 7|ATUBC7|MNC17.22|MNC17_22|ubiquitin carrier protein 7	ubiquitin conjugating enzyme E2
	AT4G22350	AT4G22350	T10I14.180|T10I14_180	ubiquitin C-terminal hydrolases superfamily protein
	AT5G06460	UBA 2	ARABIDOPSIS THALIANA UBIQUITIN ACTIVATING ENZYME 2|ATUBA2|MHF15.2|MHF15_2|ubiquitin activating enzyme 2	ubiquitin-activating enzyme E1 2
	AT5G05080	UBC22	ATUBC22|MUG13.6|MUG13_6|ubiquitin-conjugating enzyme 22	ubiquitin-conjugating enzyme E2 22
	AT2G46030	UBC6	T3F17.32|ubiquitin-conjugating enzyme 6	ubiquitin-conjugating enzyme E2 6
	AT3G61390	AT3G61390	F2A19.1	U-box domain-containing protein 36
	AT1G24330	AT1G24330	F3I6.27|F3I6_27	U-box domain-containing protein 6
	AT4G21350	PUB8	B80|T6K22.80|T6K22_80|plant U-box 8	U-box domain-containing protein 8
	AT5G43600	UAH	ARABIDOPSIS THALIANA ALLANTOATE AMIDOHYDROLASE 2|ATAAH-2|K9D7.10|K9D7_10|ureidoglycolate amidohydrolase	ureidoglycolate amidohydrolase
	AT5G04920	AT5G04920	MUG13.23|MUG13_23|VPS36	vacuolar protein sorting-associated protein 36
Signalling	AT5G55990	CBL2	ATCBL2|MDA7.3|MDA7_3|calcineurin B-like protein 2	calcineurin B-like protein 2
	AT4G29900	ACA10	ATACA10|AUTOINHIBITED CA(2+)-ATPASE|CIF1|COMPACT INFLORESCENCE 1|F27B13.140|F27B13_140|autoinhibited Ca(2+)-ATPase 10	calcium-transporting ATPase 10
	AT1G73440	AT1G73440	-	calmodulin-related protein
	AT5G26920	CBP60G	Cam-binding protein 60-like G|F2P16.9|F2P16_9	Cam-binding protein 60-like G
	AT2G46700	CRK3	ATCRK3|CDPK-related kinase 3|T3A4.8	CDPK-related kinase 3
	AT3G22840	ELIP1	EARLY LIGHT-INDUCABLE PROTEIN|ELIP	chlorophyll A-B binding, early light-inducible protein
	AT1G53340	AT1G53340	F12M16.24|F12M16_24	cysteine/histidine-rich c1 domain-containing protein
	AT1G70520	CRK2	F24J13.9|F24J13_9|cysteine-rich RLK (RECEPTOR-like protein kinase) 2	cysteine-rich receptor-like protein kinase 2
	AT4G23150	CRK7	F21P8.40|F21P8_40|cysteine-rich RLK (RECEPTOR-like protein kinase) 7	cysteine-rich receptor-like protein kinase 7
	AT1G80010	FRS8	F18B13.10|F18B13_10|FAR1-related sequence 8	FAR1-related sequence 8
	AT5G56360	PSL4	MCD7.9|MCD7_9|PRIORITY IN SWEET LIFE 4	glucosidase II beta subunit protein PSL4
	AT5G11210	GLR2.5	ARABIDOPSIS THALIANA GLU|ATGLR2.5|F2I11.100|F2I11_100|glutamate receptor 2.5	glutamate receptor 2.5
	AT2G29120	GLR2.7	ATGLR2.7|GLUTAMATE RECEPTOR 2.7|T9I4.20|T9I4_20|glutamate receptor 2.7	glutamate receptor 2.7
	AT2G29110	GLR2.8	ATGLR2.8|T9I4.19|T9I4_19|glutamate receptor 2.8	glutamate receptor 2.8
	AT4G35290	GLUR2	ATGLR3.2|ATGLUR2|F23E12.150|F23E12_150|GLR3.2|GLUTAMATE RECEPTOR 3.2|glutamate receptor 2	glutamate receptor 3.2
	AT1G30960	AT1G30960	F17F8.15	GTP-binding family protein
	AT4G27300	AT4G27300	M4I22.110|M4I22_110	G-type lectin S-receptor-like serine/threonine-protein kinase SD1-1
	AT2G35170	AT2G35170	T4C15.16|T4C15_16	histone H3 K4-specific methyltransferase SET7/9-like protein
	AT5G13290	CRN	CORYNE|SOL2|SUPPRESSOR OF LLP1 2|T31B5.110|T31B5_110	inactive leucine-rich repeat receptor-like protein kinase CORYNE
	AT4G33770	AT4G33770	T16L1.260|T16L1_260	inositol-tetrakisphosphate 1-kinase 3
	AT3G47580	AT3G47580	-	Leucine-rich repeat protein kinase family protein
	AT5G63410	AT5G63410	MLE2.4|MLE2_4	Leucine-rich repeat protein kinase family protein
	AT5G61480	PXY	MCI2.4|MCI2_4|PHLOEM INTERCALATED WITH XYLEM	leucine-rich repeat receptor-like protein kinase TDR
	AT1G56120	AT1G56120	T6H22.9|T6H22_9	Leucine-rich repeat transmembrane protein kinase
	AT2G26330	ER	ERECTA|QRP1|QUANTITATIVE RESISTANCE TO PLECTOSPHAERELLA 1|T1D16.3|T1D16_3	LRR receptor-like serine/threonine-protein kinase ERECTA
	AT5G62230	ERL1	ERECTA-like 1|MMI9.14|MMI9_14	LRR receptor-like serine/threonine-protein kinase ERL1
	AT1G51940	AT1G51940	T14L22.13|T14L22_13	LysM type receptor kinase-like protein
	AT3G01840	AT3G01840	F28J7.37|F28J7_37	LysM-containing receptor-like kinase
	AT5G12080	MSL10	ATMSL10|F14F18.230|F14F18_230|mechanosensitive channel of small conductance-like 10	mechanosensitive channel of small conductance-like 10
	AT3G21220	MKK5	ARABIDOPSIS THALIANA MITOGEN-ACTIVATED PROTEIN KINASE KINASE 5|ATMAP2K_ALPHA|ATMEK5|ATMKK5|MAP KINASE KINASE 5|MAP kinase kinase 5|MAP2K_A|MEK5	mitogen-activated protein kinase kinase 5
	AT3G09920	PIP5K9	phosphatidyl inositol monophosphate 5 kinase	phosphatidyl inositol monophosphate 5 kinase
	AT3G59770	SAC9	SUPPRESSOR OF ACTIN 9	phosphoinositide phosphatase SAC9
	AT3G47290	PLC8	ATPLC8|phosphatidylinositol-speciwc phospholipase C8	phosphoinositide phospholipase C8
	AT1G67900	AT1G67900	T23K23.25|T23K23_25	phototropic-responsive NPH3 family protein
	AT3G45780	PHOT1	F16L2.3|JK224|NONPHOTOTROPIC HYPOCOTYL 1|NPH1|PHOTOTROPIN|ROOT PHOTOTROPISM 1|RPT1|phototropin 1	phototropin 1
	AT4G16250	PHYD	DL4165C|FCAALL.323|PHYTOCHROME D|phytochrome D	phytochrome D
	AT4G29080	PAP2	F19B15.110|F19B15_110|IAA27|indole-3-acetic acid inducible 27|phytochrome-associated protein 2	phytochrome-associated protein 2
	AT5G35390	AT5G35390	T26D22.9|T26D22_9	probable LRR receptor-like serine/threonine-protein kinase RLK
	AT5G41680	AT5G41680	MBK23.22|MBK23_22	probably inactive receptor-like protein kinase
	AT1G35140	PHI-1	EXL7|EXORDIUM LIKE 7|PHOSPHATE-INDUCED 1|T32G9.32|T32G9_32	protein EXORDIUM LIKE 1
	AT3G16490	IQD26	IQ-domain 26	protein IQ-domain 26
	AT1G19870	iqd32	F6F9.8|F6F9_8|IQ-domain 32	protein IQ-domain 32
	AT5G64813	LIP1	Light Insensitive Period1	protein LIGHT INSENSITIVE PERIOD1
	AT5G10250	DOT3	DEFECTIVELY ORGANIZED TRIBUTARIES 3|F18D22.20|F18D22_20	putative BTB/POZ domain-containing protein DOT3
	AT4G18640	MRH1	F28A21.50|F28A21_50|morphogenesis of root hair 1	putative LRR receptor-like serine/threonine-protein kinase MRH1
	AT1G55960	AT1G55960	F14J16.24|F14J16_24	putative polyketide cyclase/dehydrase and lipid transport-like protein
	AT1G66910	AT1G66910	T4O24.8|T4O24_8	putative protein kinase
	AT3G46340	AT3G46340	-	putative receptor-like protein kinase
	AT4G19640	ARA7	ARA-7|ARABIDOPSIS RAB GTPASE HOMOLOG F2B|ATRAB-F2B|ATRAB5B|ATRABF2B|F24J7.190|F24J7_190|RAB GTPASE HOMOLOG F2B|RAB-F2B|RABF2B	Rab5 GTPase-like protein Ara7
	AT2G17800	ARAC1	ATGP2|ATRAC1|ATROP3|Arabidopsis RAC-like 1|RHO-RELATED GTPASES FROM PLANTS 3|ROP3|T17A5.14|T17A5_14	Rac-like GTP-binding protein ARAC1
	AT5G19320	RANGAP2	RAN GTPase activating protein 2	RAN GTPase-activating protein 2
	AT5G65830	RLP57	ATRLP57|K22J17.4|K22J17_4|receptor like protein 57	receptor like protein 57
	AT3G17840	RLK902	receptor-like kinase 902	receptor-like kinase 902
	AT2G20300	ALE2	Abnormal Leaf Shape 2|F11A3.15|F11A3_15	receptor-like serine/threonine-protein kinase ALE2
	AT1G31650	ROPGEF14	ATROPGEF14|F27M3.15|F27M3_15|RHO guanyl-nucleotide exchange factor 14	RHO guanyl-nucleotide exchange factor 14
	AT5G19560	ROPGEF10	ARABIDOPSIS THALIANA ROP UANINE NUCLEOTIDE EXCHANGE FACTOR 10|ATROPGEF10|ROP uanine nucleotide exchange factor 10|T20D1.80|T20D1_80	ROP uanine nucleotide exchange factor 10
	AT3G51990	AT3G51990	-	serine/threonine-protein kinase-like protein
	AT4G22130	SRF8	F1N20.230|F1N20_230|STRUBBELIG-receptor family 8	STRUBBELIG-receptor family 8 protein
	AT1G16150	WAKL4	T24D18.23|T24D18_23|wall associated kinase-like 4	wall associated kinase-like 4
	AT1G16160	WAKL5	T24D18.24|T24D18_24|wall associated kinase-like 5	wall-associated receptor kinase-like 5
Development	AT1G03890	AT1G03890	F21M11.18|F21M11_18	12S seed storage protein CRD
	AT4G24220	VEP1	AWI31|T22A6.50|T22A6_50|VEIN PATTERNING 1	3-oxo-Delta(4,5)-steroid 5-beta-reductase
	AT2G02770	AT2G02770	T20F6.9|T20F6_9	4'-phosphopantetheinyl transferase domain-containing protein
	AT2G34040	AT2G34040	T14G11.16|T14G11_16	Apoptosis inhibitory protein 5
	AT2G45190	AFO	ABNORMAL FLORAL ORGANS|ABNORMAL FLORAL ORGANS PROTEIN|F4L23.30|FIL|FILAMENTOUS FLOWER|YAB1|YABBY1	axial regulator YABBY 1
	AT3G16690	AT3G16690	-	bidirectional sugar transporter SWEET16
	AT3G14770	AT3G14770	-	bidirectional sugar transporter SWEET2
	AT1G67775	CLE8	CLAVATA3/ESR-RELATED 8	CLAVATA3/ESR (CLE)-related protein 8
	AT1G30060	AT1G30060	T1P2.17|T1P2_17	COP1-interacting protein-like protein
	AT4G21150	HAP6	F7J7.90|F7J7_90|HAPLESS 6	dolichyl-diphosphooligosaccharide--protein glycosyltransferase subunit 2
	AT1G56220	AT1G56220	F14G9.17|F14G9_17	dormancy/auxin associated protein
	AT1G79760	DTA4	F19K16.26|F19K16_26|downstream target of AGL15-4	downstream target of AGL15-4
	AT3G23637	DVL21	DEVIL 21	DVL family protein
	AT5G44020	AT5G44020	MRH10.13|MRH10_13	HAD superfamily, subfamily IIIB acid phosphatase
	AT4G37790	HAT22	HOMEOBOX PROTEIN|T28I19.70|T28I19_70	homeobox-leucine zipper protein HAT22
	AT2G41280	M10	ATM10|F13H10.17|F13H10_17	late embryogenesis abundant protein M10
	AT1G52680	AT1G52680	F6D8.10|F6D8_10	late embryogenesis abundant protein-like protein
	AT4G34950	AT4G34950	F11I11.190|F11I11_190	major facilitator family protein
	AT3G18400	NAC058	NAC domain containing protein 58|anac058	NAC domain containing protein 58
	AT5G13180	NAC083	ANAC083|NAC domain containing protein 83|T19L5.140|T19L5_140|VND-interacting 2|VNI2	NAC domain containing protein 83
	AT5G56620	NAC099	MIK19.7|MIK19_7|NAC domain containing protein 99|anac099	NAC domain containing protein 99
	AT5G39610	NAC6	ANAC092|ATNAC2|ATNAC6|Arabidopsis NAC domain containing protein 92|MIJ24.11|MIJ24_11|NAC domain containing protein 2|NAC domain containing protein 6|NAC2|ORE1|ORESARA 1	NAC-domain transcription factor
	AT2G36307	ZPR4	LITTLE ZIPPER 4	ncRNA
	AT3G28070	AT3G28070	-	nodulin MtN21-like transporter UMAMIT46
	AT2G26560	PLA2A	PATATIN-LIKE PROTEIN 2|PHOSPHOLIPASE A 2A|PLA IIA|PLP2|T9J22.23|T9J22_23|phospholipase A 2A	phospholipase A 2A
	AT1G68795	CLE12	CLAVATA3/ESR-RELATED 12	protein CLAVATA3/ESR-related 12
	AT5G45830	DOG1	ATDOG1|DELAY OF GERMINATION 1|GLUCOSE SENSING QTL 5|GSQ5|K15I22.3|K15I22_3	protein DELAY OF GERMINATION 1
	AT1G49510	emb1273	F13F21.5|F13F21_5|embryo defective 1273	protein embryo defective 1273
	AT3G46613	RTFL4	DEVIL 15|DVL15|ROTUNDIFOLIA like 4	protein ROTUNDIFOLIA like 4
	AT5G62800	AT5G62800	MQB2.12|MQB2_12	protein with RING/U-box and TRAF-like domains
	AT2G23850	AT2G23850	T29E15.5	pseudo
	AT1G01720	ATAF1	ANAC002|Arabidopsis NAC domain containing protein 2|T1N6.12|T1N6_12	putative transcriptional activator with NAC domain
	AT4G03630	AT4G03630	T5L23.12|T5L23_12	RNI-like superfamily protein
	AT3G54150	AT3G54150	-	S-adenosyl-L-methionine-dependent methyltransferase-like protein
	AT4G36710	AT4G36710	AP22.56|AP22_56	scarecrow-like protein 15
	AT2G17840	ERD7	EARLY-RESPONSIVE TO DEHYDRATION 7|T13L16.14|T13L16_14	senescence/dehydration related protein
	AT4G15450	AT4G15450	DL3768W|FCAALL.296	Senescence/dehydration-associated protein-like protein
	AT3G57920	SPL15	squamosa promoter binding protein-like 15	squamosa promoter-binding-like protein 15
	AT1G63260	TET10	F9N12.12|F9N12_12|tetraspanin10	tetraspanin10
	AT5G08290	YLS8	YELLOW-LEAF-SPECIFIC GENE 8	thioredoxin-like protein YLS8
	AT1G32400	TOM2A	F5D14.17|F5D14_17|tobamovirus multiplication 2A	tobamovirus multiplication 2A protein
	AT3G16830	TPR2	TOPLESS-related 2	Topless-related 2 protein
	AT3G26480	AT3G26480	-	transducin/WD40 domain-containing protein
	AT1G71270	POK	ARABIDOPSIS THALIANA VPS52 HOMOLOG|ATVPS52|F3I17.8|F3I17_8|POKY POLLEN TUBE|T-DNA TRANSMISSION DEFECT 8|TTD8	Vps52 / Sac2-like protein
Transport	AT1G70610	TAP1	ATTAP1|F5A18.21|F5A18_21|transporter associated with antigen processing protein 1	ABC transporter B family member 26
	AT3G62700	MRP10	ATMRP10|multidrug resistance-associated protein 10	ABC transporter C family member 14
	AT5G09930	GCN2	ARABIDOPSIS THALIANA GENERAL CONTROL NON-REPRESSIBLE 2|ATGCN2|GENERAL CONTROL NON-REPRESSIBLE 2|MYH9.14|MYH9_14	ABC transporter F family member 2
	AT3G21090	AT3G21090	-	ABC transporter G family member 15
	AT2G16510	AT2G16510	F1P15.11|F1P15_11	ATPase, F0/V0 complex, subunit C protein
	AT1G27770	ACA1	CA2+-ATPASE|PEA1|PLASTID ENVELOPE ATPASE 1|T22C5.23|T22C5_23|autoinhibited Ca2+-ATPase 1	autoinhibited Ca2+-ATPase 1
	AT1G71090	AT1G71090	F23N20.8|F23N20_8	auxin efflux carrier family protein
	AT5G01990	AT5G01990	T7H20.40|T7H20_40	auxin efflux carrier family protein
	AT1G79520	AT1G79520	T8K14.6|T8K14_6	cation efflux family protein
	AT4G23700	CHX17	ATCHX17|F9D16.170|F9D16_170|cation/H+ exchanger 17	cation/H(+) antiporter 17
	AT3G29060	AT3G29060	-	EXS (ERD1/XPR1/SYG1) family protein
	AT4G19690	IRT1	ARABIDOPSIS IRON-REGULATED TRANSPORTER 1|ATIRT1|T16H5.50|T16H5_50|iron-regulated transporter 1	Fe(2+) transport protein 1
	AT1G60960	IRT3	ATIRT3|IRON REGULATED TRANSPORTER 3|T7P1.10|T7P1_10|iron regulated transporter 3	Fe(2+) transport protein 3
	AT4G30190	HA2	AHA2|F9N11.40|F9N11_40|H(+)-ATPase 2|P-TYPE H(+)-ATPASE ISOFORM 2|PLASMA MEMBRANE PROTON ATPASE 2|PMA2	H(+)-ATPase 2
	AT2G18590	AT2G18590	F24H14.6|F24H14_6	major facilitator protein
	AT1G33100	AT1G33100	T9L6.18|T9L6_18	MATE efflux family protein
	AT1G61890	AT1G61890	F8K4.9|F8K4_9	MATE efflux family protein
	AT2G04080	AT2G04080	F3L12.9|F3L12_9	MATE efflux family protein
	AT2G38510	AT2G38510	T6A23.29|T6A23_29	MATE efflux family protein
	AT4G23030	AT4G23030	F7H19.220|F7H19_220	MATE efflux family protein
	AT3G58810	MTPA2	ARABIDOPSIS METAL TOLERANCE PROTEIN 3|ATMTP3|ATMTPA2|METAL TOLERANCE PROTEIN 3|MTP3|metal tolerance protein A2	metal tolerance protein A2
	AT2G46320	AT2G46320	T3F17.3	mitochondrial substrate carrier family protein
	AT1G25380	NDT2	ARABIDOPSIS THALIANA NAD+ TRANSPORTER 2|ATNDT2|F4F7.45|NAD+ transporter 2	NAD+ transporter 2
	AT4G21680	NRT1.8	F17L22.140|F17L22_140|NITRATE TRANSPORTER 1.8	nitrate transporter 1.8
	AT5G60770	NRT2.4	ARABIDOPSIS THALIANA NITRATE TRANSPORTER 2.4|ATNRT2.4|MAE1.3|MAE1_3|nitrate transporter 2.4	nitrate transporter 2.4
	AT5G55930	OPT1	ARABIDOPSIS THALIANA OLIGOPEPTIDE TRANSPORTER 1|ATOPT1|MYN21.4|MYN21_4|oligopeptide transporter 1	oligopeptide transporter 1
	AT2G39970	AT2G39970	T28M21.13|T28M21_13	peroxisomal nicotinamide adenine dinucleotide carrier
	AT1G20860	PHT1;8	F9H16.16|F9H16_16|phosphate transporter 1;8	phosphate transporter 1;8
	AT1G26730	AT1G26730	T24P13.11|T24P13_11	phosphate transporter PHO1-7
	AT3G01550	PPT2	ATPPT2|F4P13.10|F4P13_10|PHOSPHOENOLPYRUVATE (PEP)/PHOSPHATE TRANSLOCATOR 2|phosphoenolpyruvate (pep)/phosphate translocator 2	phosphoenolpyruvate (pep)/phosphate translocator 2
	AT1G31820	AT1G31820	-	polyamine transporter 1
	AT3G18830	PMT5	ARABIDOPSIS THALIANA POLYOL/MONOSACCHARIDE TRANSPORTER 5|ATPLT5|ATPMT5|POLYOL TRANSPORTER 5|polyol/monosaccharide transporter 5	polyol transporter 5
	AT2G26650	KT1	AKT1|ATAKT1|F18A8.2|F18A8_2|K+ transporter 1|POTASSIUM TRANSPORTER	potassium channel AKT1
	AT4G23640	TRH1	ATKT3|F9D16.110|F9D16_110|KUP4|TINY ROOT HAIR 1	potassium transporter
	AT1G70300	KUP6	F17O7.17|F17O7_17|K+ uptake permease 6	potassium transporter 6
	AT5G54860	AT5G54860	MBG8.12|MBG8_12	probable folate-biopterin transporter 4
	AT1G64890	AT1G64890	F13O11.19|F13O11_19	probable folate-biopterin transporter 7
	AT1G18880	AT1G18880	F6A14.2|F6A14_2	probable peptide/nitrate transporter
	AT1G48230	AT1G48230	F21D18.5	probable sugar phosphate/phosphate translocator
	AT3G11320	AT3G11320	-	probable sugar phosphate/phosphate translocator
	AT5G21930	PAA2	ARABIDOPSIS HEAVY METAL ATPASE 8|ATHMA8|HEAVY METAL ATPASE 8|HMA8|P-type ATPase of Arabidopsis 2	P-type ATPase
	AT2G13100	AT2G13100	T17A11.9|T17A11_9	putative glycerol-3-phosphate transporter 5
	AT1G65730	YSL7	F1E22.10|F1E22_10|YELLOW STRIPE like 7	putative metal-nicotianamine transporter YSL7
	AT3G12520	SULTR4;2	SULFATE TRANSPORTER|sulfate transporter 4;2	putative sulfate transporter 4.2
	AT1G11180	AT1G11180	T28P6.15|T28P6_15	secretory carrier-associated membrane protein 5
	AT2G02860	SUT2	ARABIDOPSIS THALIANA SUCROSE TRANSPORTER 3|ATSUC3|ATSUT2|SUC3|SUCROSE TRANSPORTER 3|T17M13.3|T17M13_3|sucrose transporter 2	sucrose transport protein SUC3
	AT1G75220	AT1G75220	F22H5.6|F22H5_6	sugar transporter ERD6-like 6
	AT3G51895	SULTR3;1	AST12|SULFATE TRANSPORTER 1|sulfate transporter 3;1	sulfate transporter 3;1
	AT4G03560	TPC1	ATCCH1|ATTPC1|CALCIUM CHANNEL 1|FATTY ACID OXYGENATION UPREGULATED 2|FOU2|T5L23.5|two-pore channel 1	two pore calcium channel protein 1
	AT1G75630	AVA-P4	F10A5.17|F10A5_17|VACUOLAR H+-PUMPING ATPASE 16 KD PROTEOLIPID|vacuolar H+-pumping ATPase 16 kDa proteolipid subunit 4	V-type proton ATPase proteolipid subunit c4
	AT1G76030	AT1G76030	VHA-B1	V-type proton ATPase subunit B1
	AT5G13740	ZIF1	MSH12.21|MSH12_21|zinc induced facilitator 1	zinc induced facilitator 1 proetin
	AT5G45105	ZIP8	zinc transporter 8 precursor	zinc transporter 8 precursor

## Sheet: CGA1 Associated Genes
Supplemental Dataset S5. Biologial Function Classification for GNC and CGA1 Associated Genes
Biological Function	Gene ID	Gene Name	Gene Alias	Gene Description
Cell Wall Related	AT3G11700	FLA18	FASCICLIN-like arabinogalactan protein 18 precursor	FASCICLIN-like arabinogalactan protein 18 precursor
	AT3G10700	GalAK	galacturonic acid kinase	galacturonic acid kinase
	AT1G19940	GH9B5	AtGH9B5|F6F9.1|F6F9_1|glycosyl hydrolase 9B5	glycosyl hydrolase 9B5
	AT4G33840	AT4G33840	F17I5.30|F17I5_30	Glycosyl hydrolase family 10 protein
	AT3G59850	AT3G59850	-	pectin lyase-like superfamily protein
	AT5G04310	AT5G04310	T19N18.40|T19N18_40	pectin lyase-like superfamily protein
	AT5G62150	AT5G62150	MTG10.18|MTG10_18	peptidoglycan-binding LysM domain-containing protein
	AT2G45790	PMM	ATPMM|F4I18.23|PHOSPHOMANNOMUTASE|phosphomannomutase	phosphomannomutase
	AT5G57550	XTH25	MUA2.12|MUA2_12|XTR3|xyloglucan endotransglucosylase/hydrolase 25|xyloglucan endotransglycosylase 3	probable xyloglucan endotransglucosylase/hydrolase protein 25
	AT4G37800	XTH7	T28I19.80|T28I19_80|xyloglucan endotransglucosylase/hydrolase 7	xyloglucan endotransglucosylase/hydrolase protein 7
Stress	AT2G33790	AGP30	ATAGP30|T1B8.9|T1B8_9|arabinogalactan protein 30	arabinogalactan protein 30
	AT1G75310	AUL1	auxin-like 1 protein	auxin-like 1 protein
	AT1G12290	AT1G12290	F5O11.3|F5O11_3	CC-NBS-LRR class disease resistance protein
	AT5G37750	AT5G37750	K12B20.23|K12B20_23	Chaperone DnaJ domain-containing protein
	AT4G11393	AT4G11393	-	Defensin-like (DEFL) family protein
	AT4G15430	AT4G15430	DL3760W|FCAALL.292	ERD (early-responsive to dehydration stress) family protein
	AT5G59720	HSP18.2	MTH12.7|MTH12_7|heat shock protein 18.2	heat shock protein 18.2
	AT4G16660	AT4G16660	DL4355W|FCAALL.64	heat shock protein 70
	AT3G20997	LCR55	low-molecular-weight cysteine-rich 55	low-molecular-weight cysteine-rich 55
	AT4G30070	LCR59	F6G3.100|F6G3_100|low-molecular-weight cysteine-rich 59	low-molecular-weight cysteine-rich 59
	AT4G27220	AT4G27220	M4I22.30|M4I22_30	NB-ARC domain-containing disease resistance protein
	AT3G11650	NHL2	NDR1/HIN1-like 2	NDR1/HIN1-Like protein 2
	AT4G29940	PRHA	F27B13.180|F27B13_180|HOMEODOMAIN PROTEIN|pathogenesis related homeodomain protein A	Pathogenesis-related homeodomain protein
	AT1G75040	PR5	PATHOGENESIS-RELATED PROTEIN 5|PR-5|pathogenesis-related gene 5	pathogenesis-related protein 5
	AT5G54855	AT5G54855	-	pollen_Ole_e_I-domain containing protein
	AT2G28670	AT2G28670	T8O18.4|T8O18_4	protein ENHANCED SUBERIN 1
	AT4G16990	RLM3	DL4525W|FCAALL.324|RESISTANCE TO LEPTOSPHAERIA MACULANS 3	protein RESISTANCE TO LEPTOSPHAERIA MACULANS 3
	AT2G02135	LCR71	low-molecular-weight cysteine-rich 71	pseudo
	AT5G56369	AT5G56369	-	putative defensin-like protein 283
	AT4G11170	AT4G11170	T22B4.150|T22B4_150	putative disease resistance protein
	AT1G78240	TSD2	F3F9.21|F3F9_21|OSU1|QUA2|QUASIMODO2|TUMOROUS SHOOT DEVELOPMENT 2	putative pectin methyltransferase TSD2
	AT1G54130	RSH3	AT-RSH3|ATRSH3|F15I1.23|F15I1_23|RELA/SPOT HOMOLOG 3|RELA/SPOT homolog 3	RELA/SPOT homolog 3
	AT5G47910	RBOHD	ATRBOHD|MCA23.25|MCA23_25|RESPIRATORY BURST OXIDASE|respiratory burst oxidase homologue D	respiratory burst oxidase-D
	AT3G50450	HR1	homolog of RPW8 1	RPW8-like protein 1
	AT3G50460	HR2	homolog of RPW8 2	RPW8-like protein 2
	AT1G18250	ATLP-1	-	Thaumatin-like protein
	AT1G75030	TLP-3	ATLP-3|thaumatin-like protein 3	thaumatin-like protein 3
	AT1G63750	AT1G63750	F24D7.6|F24D7_6	TIR-NBS-LRR class disease resistance protein
	AT4G08450	AT4G08450	C18G5.30|C18G5_30	TIR-NBS-LRR class disease resistance protein
	AT4G19510	AT4G19510	F24J7.70|F24J7_70	TIR-NBS-LRR class disease resistance protein
	AT5G17880	CSA1	MPI7.20|MPI7_20|constitutive shade-avoidance1	TIR-NBS-LRR class disease resistance protein
Regulation of Transcription	AT1G03150	AT1G03150	F10O3.2|F10O3_2	Acyl-CoA N-acyltransferases superfamily protein
	AT1G76010	AT1G76010	T4O12.22|T4O12_22	Alba DNA/RNA-binding protein
	AT5G57720	AT5G57720	MRI1.8|MRI1_8	AP2/B3-like transcriptional factor family protein
	AT5G10770	AT5G10770	T30N20.40|T30N20_40	aspartyl protease family protein
	AT2G42980	AT2G42980	F23E6.3|F23E6_3	aspartyl protease-like protein
	AT2G28350	ARF10	T1B3.13|T1B3_13|auxin response factor 10	auxin response factor 10
	AT3G15540	IAA19	MASSUGU 2|MJK13.22|MSG2|indole-3-acetic acid inducible 19	auxin-responsive protein IAA19
	AT1G15050	IAA34	T15D22.10|T15D22_10|indole-3-acetic acid inducible 34	auxin-responsive protein IAA34
	AT1G49475	AT1G49475	-	B3 domain-containing protein
	AT3G49760	bZIP5	AtbZIP5|basic leucine-zipper 5	basic leucine-zipper 5
	AT1G19700	BEL10	BEL1-LIKE HOMEODOMAIN 10|BEL1-like homeodomain 10|BLH10|F14P1.20|F14P1_20	BEL1-like homeodomain 10
	AT2G23760	BLH4	BEL1-like homeodomain 4|F27L4.6|F27L4_6|SAW2|SAWTOOTH 2	BEL1-like homeodomain 4
	AT5G67480	BT4	ATBT4|BTB and TAZ domain protein 4|K9I9.4|K9I9_4	BTB and TAZ domain protein 4
	AT1G08320	AT1G08320	T23G18.22	bZIP transcription factor family protein
	AT3G53820	AT3G53820	-	C2H2 and C2HC zinc fingers superfamily protein
	AT1G29950	AT1G29950	T1P2.2	conserved peptide upstream open reading frame 35
	AT5G39660	CDF2	MIJ24.16|MIJ24_16|cycling DOF factor 2	cycling DOF factor 2
	AT4G01730	AT4G01730	T15B16.11|T15B16_11	DHHC-type zinc finger protein
	AT3G11840	PUB24	plant U-box 24	E3 ubiquitin-protein ligase PUB24
	AT4G23750	CRF2	F9D16.220|F9D16_220|TARGET OF MONOPTEROS 3|TMO3|cytokinin response factor 2	ethylene-responsive transcription factor CRF2
	AT1G78280	AT1G78280	F3F9.18|F3F9_18	F-box protein
	AT5G26930	GATA23	F2P16.190|F2P16_190|GATA transcription factor 23	GATA transcription factor 23
	AT1G27045	AT1G27045	-	homeobox-leucine zipper protein ATHB-54
	AT2G01500	PFS2	F2I9.12|F2I9_12|HIGH EXPRESSION OF OSMOTICALLY RESPONSIVE GENE 9|HOS9|PRETTY FEW SEEDS 2|WOX6|WUSCHEL RELATED HOMEOBOX 6	homeodomain transcription factor PFS2
	AT3G11090	LBD21	F11B9.5|LOB domain-containing protein 21	LOB domain-containing protein 21
	AT2G45660	AGL20	AGAMOUS-like 20|ATSOC1|F17K2.19|MADS-BOX PROTEIN AGL20|SOC1|SUPPRESSOR OF OVEREXPRESSION OF CO 1	MADS-box protein SOC1
	AT1G61990	AT1G61990	F8K4.18|F8K4_18	mitochondrial transcription termination factor family protein
	AT1G62110	AT1G62110	F19K23.28|F19K23_28	mitochondrial transcription termination factor family protein
	AT1G74080	MYB122	ATMYB122|F2P9.5|F2P9_5|MYB DOMAIN PROTEIN 122|myb domain protein 122	myb domain protein 122
	AT3G28910	MYB30	ATMYB30|myb domain protein 30	myb domain protein 30
	AT1G16490	MYB58	ATMYB58|F3O9.29|F3O9_29|MYB DOMAIN PROTEIN 58|myb domain protein 58	myb domain protein 58
	AT5G07700	MYB76	AtMYB76|MBK20.16|MBK20_16|myb domain protein 76	myb domain protein 76
	AT5G37260	RVE2	CIR1|CIRCADIAN 1|MNJ8.4|MNJ8_4|REVEILLE 2	MYB family transcription factor Circadian 1
	AT5G62470	MYB96	ATMYB96|K19B1.8|K19B1_8|MYB DOMAIN PROTEIN 96|MYBCOV1|myb domain protein 96	Myb transcription factor
	AT5G15810	AT5G15810	F14F8.190|F14F8_190	N2,N2-dimethylguanosine tRNA methyltransferase
	AT1G54160	NF-YA5	F15I1.26|F15I1_26|NFYA5|NUCLEAR FACTOR Y A5|nuclear factor Y|subunit A5	nuclear transcription factor Y subunit A-5
	AT1G21000	AT1G21000	F9H16.1|F9H16_1	PLATZ transcription factor family protein
	AT2G29570	PCNA2	A. THALIANA PROLIFERATING CELL NUCLEAR ANTIGEN 2|ATPCNA2|F16P2.5|F16P2_5|proliferating cell nuclear antigen 2	proliferating cell nuclear antigen 2
	AT1G59810	AGL50	AGAMOUS-like 50|F23H11.13|F23H11_13	protein agamous-like 50
	AT3G58190	LBD29	ASL16|ASYMMETRIC LEAVES 2-LIKE 16|lateral organ boundaries-domain 29	protein ASYMMETRIC LEAVES 2-LIKE 16
	AT3G51060	STY1	SHI RELATED SEQUENCE 1|SRS1|STYLISH 1	protein SHI RELATED SEQUENCE 1
	AT5G23260	TT16	ABS|AGAMOUS-like 32|AGL32|ARABIDOPSIS BSISTER|MKD15.12|MKD15_12|TRANSPARENT TESTA16	protein TRANSPARENT TESTA 16
	AT2G07090	AT2G07090	T25N22.5|T25N22_5	pseudo
	AT2G20816	AT2G20816	-	pseudo
	AT5G56960	AT5G56960	MHM17.7|MHM17_7	putative transcription factor bHLH041
	AT4G31550	WRKY11	ATWRKY11|F3L17.120|F3L17_120|WRKY DNA-binding protein 11	putative WRKY transcription factor 11
	AT1G80840	WRKY40	ATWRKY40|F23A5.19|F23A5_19|WRKY DNA-binding protein 40	putative WRKY transcription factor 40
	AT5G27650	AT5G27650	T1G16.4	PWWP domain-containing protein
	AT3G02890	AT3G02890	F13E7.16|F13E7_16	RING/FYVE/PHD zinc finger-related protein
	AT3G17100	AT3G17100	-	transcription factor bHLH147
	AT3G23210	bHLH34	basic Helix-Loop-Helix 34	transcription factor bHLH34
	AT3G23690	AT3G23690	-	transcription factor bHLH77
	AT1G66390	MYB90	ATMYB90|PAP2|PRODUCTION OF ANTHOCYANIN PIGMENT 2|T27F4.14|T27F4_14|myb domain protein 90	transcription factor MYB90
	AT2G20180	PIL5	PHY-INTERACTING FACTOR 1|PIF1|T2G17.2|T2G17_2|phytochrome interacting factor 3-like 5	transcription factor PIF1
	AT5G53210	SPCH	MFH8.15|SPEECHLESS	transcription factor SPEECHLESS
	AT3G18550	BRC1	ATTCP18|BRANCHED 1|TCP18	transcription factor TCP18
	AT1G35560	AT1G35560	F15O4.35	transcription factor TCP23
	AT4G09820	TT8	BHLH42|F17A8.170|F17A8_170|TRANSPARENT TESTA 8	transcription factor TT8
	AT1G08465	YAB2	T27G7.15|YABBY2	transcription factor YABBY family protein
	AT3G18710	PUB29	ARABIDOPSIS THALIANA PLANT U-BOX 29|ATPUB29|plant U-box 29	U-box domain-containing protein 29
	AT3G01080	WRKY58	ATWRKY58|T4P13.24|T4P13_24|WRKY DNA-BINDING PROTEIN 58|WRKY DNA-binding protein 58	WRKY DNA-binding protein 58
	AT4G29190	AT4G29190	F17A13.10|F17A13_10	zinc finger CCCH domain-containing protein 49
	AT3G13010	AT3G13010	-	hAT transposon superfamily protein
	AT4G12740	AT4G12740	T20K18.90|T20K18_90	HhH-GPD base excision DNA repair family protein
	AT3G54560	HTA11	histone H2A 11	histone H2A 11
	AT4G14760	AT4G14760	DL3420W|FCAALL.305	kinase interacting-like protein
Chromatin Structure	AT1G30390	AT1G30390	T4K22.11|T4K22_11	pseudo
	AT2G04290	AT2G04290	T23O15.14	pseudo
	AT2G11180	AT2G11180	T13H18.8|T13H18_8	pseudo
	AT2G17490	AT2G17490	MJB20.5|MJB20_5	pseudo
	AT3G17290	AT3G17290	-	pseudo
	AT3G27965	AT3G27965	-	pseudo
	AT3G29156	AT3G29156	MXE2.15	pseudo
	AT3G29820	AT3G29820	K17E7.13	pseudo
	AT4G03920	AT4G03920	T24M8.9|T24M8_9	pseudo
	AT4G04426	AT4G04426	-	pseudo
	AT5G34790	AT5G34790	T3J11.50|T3J11_50	pseudo
	AT5G59430	TRP1	ATTRP1|F2O15.20|F2O15_20|TELOMERE REPEAT BINDING PROTEIN 1|telomeric repeat binding protein 1	Telomere repeat-binding protein 1
Protein Targeting, Modification and Degradation	AT5G64760	RPN5B	MVP7.9|MVP7_9|regulatory particle non-ATPase subunit 5B	26S proteasome regulatory particle non-ATPase subunit 5B
	AT3G28540	AT3G28540	-	AAA-type ATPase family protein
	AT2G24765	ARF3	ADP-ribosylation factor 3|ARF-LIKE 1|ARL1|ATARL1|F27A10.8	ADP-ribosylation factor 3
	AT3G62290	ARFA1E	ADP-ribosylation factor A1E|ATARFA1E	ADP-ribosylation factor A1E
	AT4G33080	AT4G33080	F4I10.10|F4I10_10	AGC (cAMP-dependent, cGMP-dependent and protein kinase C) kinase family protein
	AT3G56190	ALPHA-SNAP2	ASNAP|alpha-soluble NSF attachment protein 2	alpha-soluble NSF attachment protein 2
	AT4G35410	AT4G35410	F23E12.30|F23E12_30	AP-1 complex subunit sigma-2
	AT1G66180	AT1G66180	F15E12.7|F15E12_7	aspartyl protease family protein
	AT5G10080	AT5G10080	T31P16.70|T31P16_70	aspartyl protease family protein
	AT5G49980	AFB5	K9P8.12|K9P8_12|auxin F-box protein 5	auxin F-box protein 5
	AT5G65683	AT5G65683	-	C3H4 type zinc finger protein
	AT5G23720	PHS1	MQM1.1|MQM1_1|PROPYZAMIDE-HYPERSENSITIVE 1	dual specificity protein phosphatase PHS1
	AT4G03510	RMA1	ATRMA1|F9H3.14|F9H3_14|RING membrane-anchor 1	E3 ubiquitin-protein ligase RMA1
	AT1G23770	AT1G23770	F5O8.32|F5O8_32	F-box family protein
	AT1G78280	AT1G78280	F3F9.18|F3F9_18	F-box protein
	AT2G23160	AT2G23160	T20D16.21|T20D16_21	F-box protein
	AT4G27050	AT4G27050	F10M23.390|F10M23_390	F-box protein
	AT5G39450	AT5G39450	MUL8.13|MUL8_13	F-box protein
	AT1G21410	SKP2A	F24J8.5|F24J8_5	F-box protein SKP2A
	AT4G21510	AT4G21510	F18E5.130|F18E5_130	F-box stress induced protein 2
	AT1G23390	AT1G23390	F26F24.26|F26F24_26	F-box/kelch-repeat protein
	AT5G49000	AT5G49000	K19E20.13|K19E20_13	F-box/kelch-repeat protein
	AT3G59940	AT3G59940	-	F-box/kelch-repeat protein SKIP20
	AT2G29910	AT2G29910	F6K5.4|F6K5_4	F-box/LRR-repeat protein
	AT5G19280	KAPP	RAG1|ROOT ATTENUATED GROWTH 1|T24G5.3|kinase associated protein phosphatase	kinase associated protein phosphatase
	AT4G24740	FC2	AFC2|AME1|CLK/STY (LAMMER-TYPE) PROTEIN KINASE|F22K18.60|F22K18_60|FUS3-complementing gene 2	LAMMER-type protein kinase AFC2
	AT1G70170	MMP	F20P5.11|F20P5_11|matrix metalloproteinase	matrix metalloproteinase
	AT3G20860	NEK5	ATNEK5|MOE17.17|NIMA-RELATED KINASE5|NIMA-related kinase 5	NIMA-related kinase 5
	AT4G04800	MSRB3	ATMSRB3|T4B21.6|T4B21_6|methionine sulfoxide reductase B3	peptide methionine sulfoxide reductase B3
	AT2G46500	PI4K GAMMA 4	ATPI4K GAMMA 4|F11C10.19|F11C10_19|UBDK GAMMA 4|UBIQUITIN-LIKE DOMAIN KINASE GAMMA 4|phosphoinositide 4-kinase gamma 4	phosphoinositide 4-kinase gamma 4
	AT4G08960	AT4G08960	T3H13.2|T3H13_2	phosphotyrosyl phosphatase activator (PTPA) family protein
	AT5G18500	AT5G18500	T28N17.1	probable receptor-like protein kinase
	AT2G25220	AT2G25220	-	protein kinase family protein
	AT4G32000	AT4G32000	F10N7.190|F10N7_190	protein kinase family protein
	AT5G01850	AT5G01850	T20L15.120|T20L15_120	protein kinase family protein
	AT5G58950	AT5G58950	K19M22.20|K19M22_20	protein kinase family protein
	AT5G66710	AT5G66710	MSN2.10|MSN2_10	protein kinase family protein
	AT1G17540	AT1G17540	F1L3.25|F1L3_25	protein kinase protein with adenine nucleotide alpha hydrolases-like domain
	AT5G60460	AT5G60460	MUF9.9|MUF9_9	protein transport protein SEC61 subunit beta
	AT1G76830	AT1G76830	F28O16.20|F28O16_20	putative F-box protein
	AT2G16220	AT2G16220	F7H1.24|F7H1_24	putative F-box protein
	AT3G24580	AT3G24580	-	putative F-box protein
	AT3G49520	AT3G49520	-	putative F-box protein
	AT5G15670	AT5G15670	F14F8.50|F14F8_50	putative F-box protein
	AT4G26350	AT4G26350	T25K17.160|T25K17_160	putative F-box/FBD/LRR-repeat protein
	AT1G12170	AT1G12170	T28K15.9|T28K15_9	putative F-box/kelch-repeat protein
	AT1G62270	AT1G62270	F19K23.19|F19K23_19	putative F-box/kelch-repeat protein
	AT3G10510	AT3G10510	-	putative F-box/kelch-repeat protein
	AT4G31750	WIN2	F28M20.60|F28M20_60|HOPW1-1-interacting 2	putative protein phosphatase 2C 59
	AT4G33920	AT4G33920	F17I5.110|F17I5_110	putative protein phosphatase 2C 63
	AT1G04210	AT1G04210	F20D22.2|F20D22_2	putative Raf-related kinase
	AT4G09120	AT4G09120	T8A17.6	putative RING-H2 finger protein ATL36
	AT1G74330	AT1G74330	F1M20.1|F1M20_1	putative serine/threonine kinase
	AT5G60900	RLK1	receptor-like protein kinase 1	receptor-like protein kinase 1
	AT5G63970	AT5G63970	MBM17.7|MBM17_7	ring domain ligase 3
	AT5G15790	AT5G15790	F14F8.170|F14F8_170	RING/U-box domain-containing protein
	AT5G37270	AT5G37270	MNJ8.6|MNJ8_6	RING/U-box domain-containing protein
	AT1G19650	AT1G19650	F14P1.2|F14P1_2	Sec14p-like phosphatidylinositol transfer family protein
	AT1G11080	scpl31	T19D16.4|T19D16_4|serine carboxypeptidase-like 31	serine carboxypeptidase-like 31
	AT3G12200	Nek7	AtNek7|NIMA-related kinase 7	serine/threonine-protein kinase Nek7
	AT2G39840	TOPP4	type one serine/threonine protein phosphatase 4	serine/threonine-protein phosphatase PP1 isozyme 4
	AT4G10510	AT4G10510	F7L13.90|F7L13_90	Subtilase family protein
	AT4G10540	AT4G10540	F7L13.120|F7L13_120	Subtilase family protein
	AT3G16620	TOC120	ARABIDOPSIS THALIANA TRANSLOCON OUTER COMPLEX PROTEIN 120|ATTOC120|translocon outer complex protein 120	translocase of chloroplast 120
	AT4G05050	UBQ11	C17L7.6|ubiquitin 11	ubiquitin 11
	AT2G30290	VSR2	BP80-1;2|T9D9.10|T9D9_10|VACUOLAR SORTING RECEPTOR 1;2|VACUOLAR SORTING RECEPTOR 2|VSR1;2|binding protein of 80 kDa 1;2	vacuolar-sorting receptor 2
Signalling	AT4G04710	CPK22	T4B21.12|T4B21_12|calcium-dependent protein kinase 22	calcium-dependent protein kinase 22
	AT3G20410	CPK9	calmodulin-domain protein kinase 9	calmodulin-domain protein kinase 9
	AT2G46700	CRK3	ATCRK3|CDPK-related kinase 3|T3A4.8	CDPK-related kinase 3
	AT4G02790	AT4G02790	T5J8.11|T5J8_11	GTP-binding protein
	AT5G13290	CRN	CORYNE|SOL2|SUPPRESSOR OF LLP1 2|T31B5.110|T31B5_110	inactive leucine-rich repeat receptor-like protein kinase CORYNE
	AT1G60630	AT1G60630	F8A5.15|F8A5_15	inactive leucine-rich repeat receptor-like serine/threonine-protein kinase
	AT1G72670	iqd8	F28P22.14|F28P22_14|IQ-domain 8	IQ-domain 8 protein
	AT3G47580	AT3G47580	-	Leucine-rich repeat protein kinase family protein
	AT1G07150	MAPKKK13	F10K1.14|F10K1_14|mitogen-activated protein kinase kinase kinase 13	mitogen-activated protein kinase kinase kinase 13
	AT1G53570	MAP3KA	F22G10.18|MAP KINASE KINASE KINASE 3|MAPKKK3|MEK KINASE|mitogen-activated protein kinase kinase kinase 3	mitogen-activated protein kinase kinase kinase 3
	AT1G77740	PIP5K2	phosphatidylinositol-4-phosphate 5-kinase 2	phosphatidylinositol-4-phosphate 5-kinase 2
	AT2G01660	PDLP6	T8O11.17|T8O11_17|plasmodesmata-located protein 6	plasmodesmata-located protein 6
	AT3G28040	AT3G28040	-	probably inactive leucine-rich repeat receptor-like protein kinase
	AT4G08950	EXO	EXORDIUM|T3H13.3|T3H13_3	protein EXORDIUM
	AT2G46340	SPA1	AT2G46350|F11C10.3|SUPPRESSOR OF PHYA-105 1	protein SUPPRESSOR OF PHYA-105
	AT2G14490	AT2G14490	T13P21.13|T13P21_13	pseudo
	AT3G30867	AT3G30867	MJI6.18	pseudo
	AT3G21900	AT3G21900	-	putative cysteine-rich repeat secretory protein 16
	AT1G51860	AT1G51860	T14L22.7|T14L22_7	putative LRR receptor-like serine/threonine-protein kinase
	AT4G26540	AT4G26540	M3E9.30|M3E9_30	putative LRR receptor-like serine/threonine-protein kinase
	AT1G55960	AT1G55960	F14J16.24|F14J16_24	putative polyketide cyclase/dehydrase and lipid transport-like protein
	AT3G06483	PDK	ATPDHK|PYRUVATE DEHYDROGENASE KINASE|pyruvate dehydrogenase kinase	pyruvate dehydrogenase kinase
	AT5G54780	AT5G54780	MBG8.4|MBG8_4	RabGAP/TBC domain-containing protein
	AT5G10260	RABH1e	AtRABH1e|F18D22.30|F18D22_30|RAB GTPase homolog H1E	ras-related protein RABH1e
	AT3G29050	AT3G29050	-	receptor-like protein kinase-related protein
	AT4G03390	SRF3	F4C21.35|F4C21_35|STRUBBELIG-receptor family 3	STRUBBELIG-receptor family 3
	AT1G21250	WAK1	F16F4.6|F16F4_6|PRO25|SERINE THREONINE KINASE|cell wall-associated kinase	wall-associated receptor kinase 1
Development	AT4G00180	YAB3	F6N15.22|F6N15_22|YABBY3	axial regulator YABBY 3
	AT2G01800	AT2G01800	T8O11.3|T8O11_3	COP1-interacting protein-like protein
	AT1G55420	EDA11	T5A14.16|T5A14_16|embryo sac development arrest 11	cysteine/histidine-rich C1 domain-containing protein
	AT3G11220	ELO1	ELONGATA 1	elongator complex protein 4
	AT3G61230	AT3G61230	-	GATA type zinc finger transcription factor family protein
	AT1G17140	ICR1	F20D23.32|RIP1|ROP INTERACTIVE PARTNER 1|interactor of constitutive active rops 1	interactor of constitutive active ROPs 1
	AT5G06760	LEA4-5	Late Embryogenesis Abundant 4-5|MPH15.12|MPH15_12	late embryogenesis abundant protein 4-5
	AT1G32560	AT1G32560	T9G5.2|T9G5_2	Late embryogenesis abundant protein, group 1 protein
	AT4G34950	AT4G34950	F11I11.190|F11I11_190	major facilitator family protein
	AT5G14120	AT5G14120	MUA22.12|MUA22_12	major facilitator protein
	AT4G27410	RD26	ANAC072|Arabidopsis NAC domain containing protein 72|F27G19.10|F27G19_10|RESPONSIVE TO DESICCATION 26	NAC transcription factor RD26
	AT1G73165	CLE1	CLAVATA3/ESR-RELATED 1	protein CLAVATA3/ESR-related 1
	AT1G25425	CLE43	CLAVATA3/ESR-RELATED 43	protein CLAVATA3/ESR-related 43
	AT1G76420	CUC3	ANAC031|Arabidopsis NAC domain containing protein 31|CUP SHAPED COTYLEDON3|F15M4.8|NAC368	protein CUP-SHAPED COTYLEDON 3
	AT5G12130	PDE149	ATTERC|MXC9.9|MXC9_9|PIGMENT DEFECTIVE 149|TELLURITE RESISTANCE C	protein pigment defective 149
	AT1G10538	AT1G10538	-	pseudo
	AT2G20993	AT2G20993	-	pseudo
	AT2G24761	AT2G24761	-	pseudo
	AT4G36710	AT4G36710	AP22.56|AP22_56	scarecrow-like protein 15
	AT5G27980	AT5G27980	F15F15.50|F15F15_50	Seed maturation protein
	AT1G04770	AT1G04770	F13M7.24|F13M7_24	tetratricopeptide repeat-containing protein
Transport	AT1G08930	ERD6	EARLY RESPONSE TO DEHYDRATION 6|F7G19.19|F7G19_19	sugar transporter ERD6
	AT1G09580	AT1G09580	F14J9.28|F14J9_28	transmembrane emp24 domain-containing protein p24delta3
	AT3G47740	ATH2	A. THALIANA ABC2 HOMOLOG 2|ABC2 homolog 2|ATATH2	ABC transporter A family member 3
	AT1G27770	ACA1	CA2+-ATPASE|PEA1|PLASTID ENVELOPE ATPASE 1|T22C5.23|T22C5_23|autoinhibited Ca2+-ATPase 1	autoinhibited Ca2+-ATPase 1
	AT1G47240	NRAMP2	ATNRAMP2|F8G22.4|F8G22_4|NRAMP metal ion transporter 2	metal transporter NRAMP2
	AT5G60780	NRT2.3	ARABIDOPSIS THALIANA NITRATE TRANSPORTER 2.3|ATNRT2.3|MAE1.4|MAE1_4|nitrate transporter 2.3	nitrate transporter 2.3
	AT5G04780	AT5G04780	MUK11.8	pentatricopeptide repeat-containing protein
	AT2G30070	KT1	ATKT1|ATKT1P|ATKUP1|KUP1|POTASSIUM TRANSPORTER KUP1|POTASSIUM UPTAKE TRANSPORTER 1|T27E13.19|T27E13_19|potassium transporter 1	potassium transporter 1
	AT4G25220	RHS15	F24A6.60|F24A6_60|root hair specific 15	putative glycerol-3-phosphate transporter 2
	AT1G62200	AT1G62200	F19K23.13|F19K23_13	putative peptide/nitrate transporter
	AT5G17850	AT5G17850	MVA3.200|MVA3_200	Sodium/calcium exchanger family protein
	AT5G26250	AT5G26250	T19G15.100|T19G15_100	sugar transport protein 8
	AT1G50310	STP9	ATSTP9|F14I3.9|F14I3_9|SUGAR TRANSPORTER 9|sugar transporter 9	sugar transporter 9
	AT5G13550	SULTR4;1	sulfate transporter 4.1	sulfate transporter 4.1
