# Supplementary material for: Genome‐wide binding analysis of AtGNC and AtCGA1 demonstrates their cross‐regulation and common and specific functions
Source: Plant Direct. 2017 Oct 16;1(4):e00016. doi: 10.1002/pld3.16 (PMC6508505; doi:10.1002/pld3.16)
Supplement: Supplementary file 7 [file PLD3-1-e00016-s007.xlsx]

## Sheet: 2000 GNC Co-expression Genes
Supplemental Dataset S6. GNC and CGA1 co-expressed genes retrieved from ATTED-II database
Rank	Locus	Alias	Function	Supportability
0	At5g56860	GNC	GATA type zinc finger transcription factor family protein	2
1	At4g26150	GNL	cytokinin-responsive gata factor 1	2
2	At5g57180	CIA2	chloroplast import apparatus 2	2
3	At3g47430	PEX11B	peroxin 11B	3
4	At2g41940	ZFP8	zinc finger protein 8	2
5	At1g66840	WEB2	Plant protein of unknown function (DUF827)	2
6	At2g31070	TCP10	TCP domain protein 10	2
7	At1g64500	Glutaredoxin	Glutaredoxin family protein	3
8	At3g21870	CYCP2;1	cyclin p2;1	2
9	At5g47610	RING/U-box	RING/U-box superfamily protein	2
10	At5g60970	TCP5	TEOSINTE BRANCHED 1, cycloidea and PCF transcription factor 5	2
11	At5g44190	GPRI2	GOLDEN2-like 2	3
12	At3g21760	HYR1	UDP-Glycosyltransferase superfamily protein	2
13	At4g24700			3
14	At1g42550	PMI1	plastid movement impaired1	2
15	At3g01660	transferase	S-adenosyl-L-methionine-dependent methyltransferases superfamily protein	2
16	At4g00050	UNE10	basic helix-loop-helix (bHLH) DNA-binding superfamily protein	2
17	At2g01290	RPI2	ribose-5-phosphate isomerase 2	2
18	At2g19650	Cysteine/Histidine-rich C1 domain	Cysteine/Histidine-rich C1 domain family protein	3
19	At5g08070	TCP17	TCP domain protein 17	1
20	At4g38840	SAUR-like auxin-responsive	SAUR-like auxin-responsive protein family	3
21	At4g25990	CIL	CCT motif family protein	2
22	At4g09350	NdhT	Chaperone DnaJ-domain superfamily protein	2
23	At4g12970	STOMAGEN	stomagen	2
24	At5g15210	ZHD8	homeobox protein 30	2
25	At4g24660	ZHD2	homeobox protein 22	1
26	At3g57190	PrfB3	peptide chain release factor, putative	2
27	At2g04790			2
28	At2g40670	RR16	response regulator 16	1
29	At5g52780	DUF3464	Protein of unknown function (DUF3464)	2
30	At3g28920	ZHD9	homeobox protein 34	2
31	At5g17600	RING/U-box	RING/U-box superfamily protein	1
32	At1g45230	DUF3223	Protein of unknown function (DUF3223)	1
33	At1g22630			2
34	At5g42750	BKI1	BRI1 kinase inhibitor 1	1
35	At2g15020			3
36	At3g58070	GIS	C2H2 and C2HC zinc fingers superfamily protein	2
37	At1g18810	phytochrome kinase substrate	phytochrome kinase substrate-related	2
38	At1g66130	Rossmann-fold	NAD(P)-binding Rossmann-fold superfamily protein	3
39	At1g32520			2
40	At1g01390	transferase	UDP-Glycosyltransferase superfamily protein	2
41	At3g15310	transposable	transposable element gene	0
42	At2g33250			2
43	At5g09820	fibrillin	Plastid-lipid associated protein PAP / fibrillin family protein	2
44	At5g56850			3
45	At2g03750	hydrolase	P-loop containing nucleoside triphosphate hydrolases superfamily protein	2
46	At5g06790			1
47	At1g26220	NAT	Acyl-CoA N-acyltransferases (NAT) superfamily protein	2
48	At1g21060	DUF547	Protein of unknown function, DUF547	1
49	At3g59400	GUN4	enzyme binding;tetrapyrrole binding	3
50	At5g42760	transferase	Leucine carboxyl methyltransferase	3
51	At4g27030	FADA	fatty acid desaturase A	3
52	At5g62140			2
53	At1g74880	NdhO	NAD(P)H:plastoquinone dehydrogenase complex subunit O	3
54	At2g47910	CRR6	chlororespiratory reduction 6	2
55	At5g59750	RIBA3	DHBP synthase RibB-like alpha/beta domain;GTP cyclohydrolase II	2
56	At5g09320	VPS9B	Vacuolar sorting protein 9 (VPS9) domain	1
57	At5g07240	IQD24	IQ-domain 24	1
58	At3g51420	SSL4	strictosidine synthase-like 4	3
59	At1g14345	oxidoreductase	NAD(P)-linked oxidoreductase superfamily protein	3
60	At1g78510	SPS1	solanesyl diphosphate synthase 1	3
61	At3g04310			1
62	At1g49010	Duplicated homeodomain-like	Duplicated homeodomain-like superfamily protein	2
63	At2g17972			3
64	At3g10525	SMR1	LOSS OF GIANT CELLS FROM ORGANS	2
65	At1g12020			1
66	At4g38860	SAUR-like auxin-responsive	SAUR-like auxin-responsive protein family	3
67	At2g02080	IDD4	indeterminate(ID)-domain 4	2
68	At1g64770	PnsB2	NDH-dependent cyclic electron flow 1	3
69	At3g48200			3
70	At3g56630	CYP94D2	cytochrome P450, family 94, subfamily D, polypeptide 2	2
71	At2g04039			2
72	At5g39080	transferase	HXXXD-type acyl-transferase family protein	2
73	At1g62960	ACS10	ACC synthase 10	2
74	At5g52190	SIS	Sugar isomerase (SIS) family protein	2
75	At2g28605	PsbP	Photosystem II reaction center PsbP family protein	2
76	At1g05140	M50	Peptidase M50 family protein	2
77	At5g52420			2
78	At1g14150	PQL2	PsbQ-like 2	3
79	At4g17810	zinc finger	C2H2 and C2HC zinc fingers superfamily protein	2
80	At4g36870	SAW1	BEL1-like homeodomain 2	1
81	At3g22150	Tetratricopeptide repeat (TPR)-like	Tetratricopeptide repeat (TPR)-like superfamily protein	2
82	At2g21210	SAUR-like auxin-responsive	SAUR-like auxin-responsive protein family	2
83	At3g44020	thylakoid lumenal P17.1	thylakoid lumenal P17.1 protein	2
84	At4g26850	VTC2	mannose-1-phosphate guanylyltransferase (GDP)s;GDP-galactose:mannose-1-phosphate guanylyltransferases;GDP-galactose:glucose-1-phosphate guanylyltransferases;GDP-galactose:myoinositol-1-phosphate guanylyltransferases;glucose-1-phosphate guanylyltransferase	3
85	At1g76110	HMG box with ARID/BRIGHT DNA-binding domain	HMG (high mobility group) box protein with ARID/BRIGHT DNA-binding domain	3
86	At5g39210	CRR7	chlororespiratory reduction 7	3
87	At2g03550	alpha/beta-Hydrolases	alpha/beta-Hydrolases superfamily protein	2
88	At1g01420	UGT72B3	UDP-glucosyl transferase 72B3	1
89	At4g16410			3
90	At1g70000	myb	myb-like transcription factor family protein	3
91	At4g12390	PME1	pectin methylesterase inhibitor 1	2
92	At1g70760	NdhL	inorganic carbon transport protein-related	3
93	At1g75770			2
94	At5g42070			2
95	At2g21330	FBA1	fructose-bisphosphate aldolase 1	3
96	At1g52550			2
97	At1g44000			3
98	At5g15850	COL1	CONSTANS-like 1	3
99	At1g19510	RSM4	RAD-like 5	2
100	At2g20570	GPRI1	GBF's pro-rich region-interacting factor 1	2
101	At3g56290			3
102	At4g11175	OB-fold-like	Nucleic acid-binding, OB-fold-like protein	2
103	At1g64680			2
104	At3g02380	COL2	CONSTANS-like 2	3
105	At1g72030	NAT	Acyl-CoA N-acyltransferases (NAT) superfamily protein	3
106	At3g56010			2
107	At4g03150			2
108	At5g64480			2
109	At1g31920	Tetratricopeptide repeat (TPR)-like	Tetratricopeptide repeat (TPR)-like superfamily protein	2
110	At1g27480	alpha/beta-Hydrolases	alpha/beta-Hydrolases superfamily protein	3
111	At5g20935	CRR42		3
112	At3g15850	JB67	fatty acid desaturase 5	2
113	At5g28840	GME	GDP-D-mannose 3',5'-epimerase	2
114	At1g75100	JAC1	J-domain protein required for chloroplast accumulation response 1	3
115	At4g18740	Rho termination factor	Rho termination factor	2
116	At1g07010	SLP1	Calcineurin-like metallo-phosphoesterase superfamily protein	3
117	At5g14740	CA2	carbonic anhydrase 2	3
118	At2g36990	SOLDAT8	RNApolymerase sigma-subunit F	2
119	At4g14540	NF-YB3	nuclear factor Y, subunit B3	2
120	At5g15310	MYB16	myb domain protein 16	2
121	At4g01460	DNA-binding	basic helix-loop-helix (bHLH) DNA-binding superfamily protein	2
122	At5g02120	PDE335	one helix protein	3
123	At1g79510	DUF2358	Uncharacterized conserved protein (DUF2358)	2
124	At5g51110	dehydratase	Transcriptional coactivator/pterin dehydratase	3
125	At2g39470	PPL2	PsbP-like protein 2	3
126	At1g75460	LON	ATP-dependent protease La (LON) domain protein	2
127	At4g17880	MYC4	Basic helix-loop-helix (bHLH) DNA-binding family protein	1
128	At1g49975			2
129	At1g21460	SWEET1	Nodulin MtN3 family protein	1
130	At4g25910	NFU3	NFU domain protein 3	2
131	At5g20220	CCHC-type	zinc knuckle (CCHC-type) family protein	2
132	At5g04790			1
133	At5g58260	NdhN	oxidoreductases, acting on NADH or NADPH, quinone or similar compound as acceptor	3
134	At1g15180	MATE efflux	MATE efflux family protein	2
135	At1g55370	NDF5	NDH-dependent cyclic electron flow 5	2
136	At4g14890	FdC1	2Fe-2S ferredoxin-like superfamily protein	2
137	At5g54250	HLM1	cyclic nucleotide-gated cation channel 4	3
138	At4g00180	YAB3	Plant-specific transcription factor YABBY family protein	3
139	At3g20680	DUF1995	Domain of unknown function (DUF1995)	2
140	At4g25700	chy1	beta-hydroxylase 1	2
141	At4g28080	Tetratricopeptide repeat (TPR)-like	Tetratricopeptide repeat (TPR)-like superfamily protein	3
142	At3g18870	transcription	Mitochondrial transcription termination factor family protein	2
143	At1g76570	Chlorophyll A-B binding	Chlorophyll A-B binding family protein	3
144	At5g41050	extensin	Pollen Ole e 1 allergen and extensin family protein	2
145	At5g55620			2
146	At3g08010	ATAB2	RNA binding	2
147	At5g13650	SVR3	elongation factor family protein	3
148	At3g47070			3
149	At2g23430	KRP1	Cyclin-dependent kinase inhibitor family protein	2
150	At3g21670	Major facilitator	Major facilitator superfamily protein	3
151	At2g05620	PGR5	proton gradient regulation 5	3
152	At1g74890	ARR15	response regulator 15	2
153	At2g31380	STH	salt tolerance homologue	3
154	At1g74070	isomerase	Cyclophilin-like peptidyl-prolyl cis-trans isomerase family protein	2
155	At1g73870	COL7	B-box type zinc finger protein with CCT domain	3
156	At1g66820	glycine-rich	glycine-rich protein	2
157	At3g50560	Rossmann-fold	NAD(P)-binding Rossmann-fold superfamily protein	2
158	At3g61970	NGA2	AP2/B3-like transcriptional factor family protein	1
159	At5g09660	PMDH2	peroxisomal NAD-malate dehydrogenase 2	3
160	At3g16175	Thioesterase	Thioesterase superfamily protein	3
161	At1g71500	2Fe-2S	Rieske (2Fe-2S) domain-containing protein	2
162	At5g03555	NCS1	permease, cytosine/purines, uracil, thiamine, allantoin family protein	3
163	At5g23060	CaS	calcium sensing receptor	3
164	At5g55740	CRR21	Tetratricopeptide repeat (TPR)-like superfamily protein	2
165	At1g53090	SPA4	SPA1-related 4	3
166	At2g27420	Cysteineases	Cysteine proteinases superfamily protein	3
167	At5g48730	PPR	Pentatricopeptide repeat (PPR) superfamily protein	2
168	At5g55580	transcription	Mitochondrial transcription termination factor family protein	2
169	At2g29290	Rossmann-fold	NAD(P)-binding Rossmann-fold superfamily protein	2
170	At1g78995			2
171	At5g02830	Tetratricopeptide repeat (TPR)-like	Tetratricopeptide repeat (TPR)-like superfamily protein	3
172	At3g50750	BEH1	BES1/BZR1 homolog 1	2
173	At5g65730	XTH6	xyloglucan endotransglucosylase/hydrolase 6	2
174	At4g34610	BLH6	BEL1-like homeodomain 6	2
175	At1g73110	hydrolase	P-loop containing nucleoside triphosphate hydrolases superfamily protein	3
176	At2g47450	CPSRP43	chloroplast signal recognition particle component (CAO)	3
177	At5g01920	STN8	Protein kinase superfamily protein	2
178	At2g35800	SAMTL	mitochondrial substrate carrier family protein	2
179	At3g61080	kinase	Protein kinase superfamily protein	3
180	At3g14770	SWEET2	Nodulin MtN3 family protein	3
181	At1g32240	KAN2	Homeodomain-like superfamily protein	1
182	At5g02710			2
183	At2g36000	EMB3114	Mitochondrial transcription termination factor family protein	2
184	At2g01590	CRR3	chlororespiratory reduction 3	2
185	At3g23700	Nucleic acid-bindings	Nucleic acid-binding proteins superfamily	3
186	At5g13730	SIGD	sigma factor 4	2
187	At3g28270	DUF677	Protein of unknown function (DUF677)	2
188	At1g23090	SULTR3;3	sulfate transporter 91	2
189	At1g35560	transcription	TCP family transcription factor	1
190	At3g28080	UMAMIT47	nodulin MtN21 /EamA-like transporter family protein	2
191	At4g34090			2
192	At1g49200	RING/U-box	RING/U-box superfamily protein	2
193	At3g19800	DUF177	Protein of unknown function (DUF177)	3
194	At5g17170	ENH1	rubredoxin family protein	3
195	At4g24090			2
196	At2g24280	alpha/beta-Hydrolases	alpha/beta-Hydrolases superfamily protein	2
197	At5g13770	PPR-like	Pentatricopeptide repeat (PPR-like) superfamily protein	3
198	At1g15260			2
199	At5g65410	ZHD1	homeobox protein 25	2
200	At4g26520	FBA7	Aldolase superfamily protein	2
201	At1g49380	cytochrome c biogenesis	cytochrome c biogenesis protein family	2
202	At3g02690	transporter	nodulin MtN21 /EamA-like transporter family protein	2
203	At5g04810	PPR	pentatricopeptide (PPR) repeat-containing protein	2
204	At4g35090	CAT2	catalase 2	3
205	At3g55330	PPL1	PsbP-like protein 1	3
206	At1g75180	dehydrogenase	Erythronate-4-phosphate dehydrogenase family protein	3
207	At1g12280	SUMM2	LRR and NB-ARC domains-containing disease resistance protein	1
208	At4g39710	PnsL4	FK506-binding protein 16-2	2
209	At4g21190	emb1417	Pentatricopeptide repeat (PPR) superfamily protein	2
210	At1g60000	RNA-binding	RNA-binding (RRM/RBD/RNP motifs) family protein	3
211	At5g25120	CYP71B11	ytochrome p450, family 71, subfamily B, polypeptide 11	2
212	At1g59720	CRR28	Tetratricopeptide repeat (TPR)-like superfamily protein	1
213	At5g17300	RVE1	Homeodomain-like superfamily protein	3
214	At3g09580	oxidoreductase	FAD/NAD(P)-binding oxidoreductase family protein	2
215	At5g28030	DES1	L-cysteine desulfhydrase 1	2
216	At3g28040	kinase	Leucine-rich receptor-like protein kinase family protein	2
217	At5g51010	Rubredoxin-like	Rubredoxin-like superfamily protein	3
218	At5g11590	TINY2	Integrase-type DNA-binding superfamily protein	2
219	At3g26320	CYP71B36	cytochrome P450, family 71, subfamily B, polypeptide 36	1
220	At2g28550	TOE1	related to AP2.7	2
221	At5g20130			2
222	At1g45474	Lhca5	photosystem I light harvesting complex gene 5	3
223	At3g12685	haloperoxidase	Acid phosphatase/vanadium-dependent haloperoxidase-related protein	2
224	At1g01320	Tetratricopeptide repeat (TPR)-like	Tetratricopeptide repeat (TPR)-like superfamily protein	2
225	At3g52720	CAH1	alpha carbonic anhydrase 1	2
226	At5g22390	DUF3049	Protein of unknown function (DUF3049)	3
227	At3g29290	emb2076	Pentatricopeptide repeat (PPR) superfamily protein	2
228	At5g35480			2
229	At1g19150	Lhca6	photosystem I light harvesting complex gene 6	3
230	At3g22420	ZIK3	with no lysine (K) kinase 2	2
231	At3g22210			3
232	At1g54500	Rubredoxin-like	Rubredoxin-like superfamily protein	3
233	At3g17609	HYH	HY5-homolog	3
234	At1g68130	IDD14beta	indeterminate(ID)-domain 14	2
235	At4g34830	PDE346	Pentatricopeptide repeat (PPR) superfamily protein	2
236	At5g59030	COPT1	copper transporter 1	2
237	At3g01440	PQL2	PsbQ-like 1	3
238	At3g61700	Plant 1589 of unknown function	Plant protein 1589 of unknown function	1
239	At5g23920			2
240	At1g04640	LIP2	lipoyltransferase 2	2
241	At3g62410	CP12-2	CP12 domain-containing protein 2	3
242	At1g64860	SIGB	sigma factor A	3
243	At1g51100	CRR41		2
244	At4g34730	ribosome	ribosome-binding factor A family protein	2
245	At3g27050			2
246	At2g18940	Tetratricopeptide repeat (TPR)-like	Tetratricopeptide repeat (TPR)-like superfamily protein	2
247	At2g03420			3
248	At3g26710	CCB1	cofactor assembly of complex C	2
249	At4g24930	thylakoid lumenal 17.9 kDa	thylakoid lumenal 17.9 kDa protein, chloroplast	2
250	At1g69935	SHW1	short hypocotyl in white light1	2
251	At5g23730	RUP2	Transducin/WD40 repeat-like superfamily protein	3
252	At2g29180			3
253	At5g57930	emb1629	Arabidopsis thaliana protein of unknown function (DUF794)	2
254	At2g23760	SAW2	BEL1-like homeodomain 4	1
255	At2g21320	BBX18	B-box zinc finger family protein	3
256	At3g02830	ZFN1	zinc finger protein 1	2
257	At3g26570	PHT2;1	phosphate transporter 2;1	3
258	At5g11270	OCP3	overexpressor of cationic peroxidase 3	2
259	At1g62030	Cysteine/Histidine-rich C1 domain	Cysteine/Histidine-rich C1 domain family protein	2
260	At5g53200	TRY	Homeodomain-like superfamily protein	1
261	At1g17100	HBP1	SOUL heme-binding family protein	3
262	At1g68520	BBX14	B-box type zinc finger protein with CCT domain	2
263	At4g31560	HCF153	high chlorophyll fluorescence 153	1
264	At1g04550	IAA12	AUX/IAA transcriptional regulator family protein	2
265	At2g29360	Rossmann-fold	NAD(P)-binding Rossmann-fold superfamily protein	2
266	At4g37560	Formamidase	Acetamidase/Formamidase family protein	2
267	At1g14280	PKS2	phytochrome kinase substrate 2	2
268	At3g16250	PnsB3	NDH-dependent cyclic electron flow 1	3
269	At3g56650	PPD6	Mog1/PsbP/DUF1795-like photosystem II reaction center PsbP family protein	2
270	At1g64355			2
271	At1g18170	isomerase	FKBP-like peptidyl-prolyl cis-trans isomerase family protein	3
272	At2g31750	UGT74D1	UDP-glucosyl transferase 74D1	2
273	At5g46270	TIR-NBS-LRR	Disease resistance protein (TIR-NBS-LRR class) family	2
274	At3g04760	PPR-like	Pentatricopeptide repeat (PPR-like) superfamily protein	2
275	At2g33180			2
276	At1g18730	PnsB4	NDH dependent flow 6	3
277	At4g12830	alpha/beta-Hydrolases	alpha/beta-Hydrolases superfamily protein	2
278	At4g17600	LIL3:1	Chlorophyll A-B binding family protein	3
279	At3g53700	MEE40	Pentatricopeptide repeat (PPR) superfamily protein	2
280	At3g25480	phosphatase	Rhodanese/Cell cycle control phosphatase superfamily protein	2
281	At2g46250	myosin	myosin heavy chain-related	1
282	At4g15510	PPD1	Photosystem II reaction center PsbP family protein	2
283	At1g09340	CSP41B	chloroplast RNA binding	3
284	At3g23760			2
285	At1g65230	DUF2358	Uncharacterized conserved protein (DUF2358)	3
286	At4g28660	PSB28	photosystem II reaction center PSB28 protein	3
287	At4g02420	kinase	Concanavalin A-like lectin protein kinase family protein	1
288	At2g01870			2
289	At1g50730			0
290	At1g23740	AOR	Oxidoreductase, zinc-binding dehydrogenase family protein	3
291	At4g15430	ERD	ERD (early-responsive to dehydration stress) family protein	3
292	At3g21390	Mitochondrial substrate carrier	Mitochondrial substrate carrier family protein	3
293	At5g08050	DUF1118	Protein of unknown function (DUF1118)	3
294	At4g38160	pde191	Mitochondrial transcription termination factor family protein	2
295	At3g26900	SKL1	shikimate kinase like 1	2
296	At1g60590	Pectin lyase-like	Pectin lyase-like superfamily protein	2
297	At1g73660	kinase	protein tyrosine kinase family protein	2
298	At5g57960	HflX	GTP-binding protein, HflX	2
299	At1g12860	SCRM2	basic helix-loop-helix (bHLH) DNA-binding superfamily protein	1
300	At1g75690	LQY1	DnaJ/Hsp40 cysteine-rich domain superfamily protein	3
301	At5g45680	FKBP13	FK506-binding protein 13	3
302	At5g04140	GLUS	glutamate synthase 1	3
303	At1g05385	Psb27-H1	photosystem II 11 kDa protein-related	3
304	At5g28300	Duplicated homeodomain-like	Duplicated homeodomain-like superfamily protein	1
305	At3g44380	LEA	Late embryogenesis abundant (LEA) hydroxyproline-rich glycoprotein family	1
306	At2g36970	transferase	UDP-Glycosyltransferase superfamily protein	2
307	At3g10840	alpha/beta-Hydrolases	alpha/beta-Hydrolases superfamily protein	2
308	At1g62780			3
309	At1g68590	PSRP3/1	Ribosomal protein PSRP-3/Ycf65	3
310	At3g11090	LBD21	LOB domain-containing protein 21	2
311	At3g22104	NPH3	Phototropic-responsive NPH3 family protein	1
312	At3g53920	SIGC	RNApolymerase sigma-subunit C	2
313	At3g09600	RVE8	Homeodomain-like superfamily protein	3
314	At5g51720	NEET	2 iron, 2 sulfur cluster binding	3
315	At5g04440	DUF1997	Protein of unknown function (DUF1997)	2
316	At1g74970	TWN3	ribosomal protein S9	3
317	At3g19480	dehydrogenase	D-3-phosphoglycerate dehydrogenase	2
318	At3g08660	NPH3	Phototropic-responsive NPH3 family protein	1
319	At2g44920	Tetratricopeptide repeat (TPR)-like	Tetratricopeptide repeat (TPR)-like superfamily protein	2
320	At3g55800	SBPASE	sedoheptulose-bisphosphatase	3
321	At1g35420	alpha/beta-Hydrolases	alpha/beta-Hydrolases superfamily protein	3
322	At1g60550	ECHID	enoyl-CoA hydratase/isomerase D	2
323	At2g23670	YCF37	homolog of Synechocystis YCF37	3
324	At5g54630	zinc finger	zinc finger protein-related	2
325	At1g66330	senescence-associated	senescence-associated family protein	3
326	At5g17230	PSY	PHYTOENE SYNTHASE	3
327	At2g43235			1
328	At2g37450	UMAMIT13	nodulin MtN21 /EamA-like transporter family protein	2
329	At3g27350			3
330	At2g32010	CVL1	CVP2 like 1	1
331	At5g58140	PHOT2	phototropin 2	2
332	At4g37330	CYP81D4	cytochrome P450, family 81, subfamily D, polypeptide 4	1
333	At5g28500			2
334	At1g65870	dirigent-like	Disease resistance-responsive (dirigent-like protein) family protein	3
335	At1g01970	Tetratricopeptide repeat (TPR)-like	Tetratricopeptide repeat (TPR)-like superfamily protein	2
336	At5g62840	mutase	Phosphoglycerate mutase family protein	2
337	At5g66520	Tetratricopeptide repeat (TPR)-like	Tetratricopeptide repeat (TPR)-like superfamily protein	2
338	At1g15980	PnsB1	NDH-dependent cyclic electron flow 1	3
339	At3g15900			2
340	At1g61740	TauE/SafE	Sulfite exporter TauE/SafE family protein	1
341	At4g31850	PGR3	proton gradient regulation 3	2
342	At4g15630	UPF0497	Uncharacterised protein family (UPF0497)	2
343	At1g70985	glycoprotein	hydroxyproline-rich glycoprotein family protein	2
344	At1g74850	PTAC2	plastid transcriptionally active 2	3
345	At2g36630	TauE/SafE	Sulfite exporter TauE/SafE family protein	2
346	At5g21100	oxidase	Plant L-ascorbate oxidase	2
347	At5g42130	Mfl1	Mitochondrial substrate carrier family protein	2
348	At1g01080	RNA-binding	RNA-binding (RRM/RBD/RNP motifs) family protein	2
349	At3g59040	Tetratricopeptide repeat (TPR)-like	Tetratricopeptide repeat (TPR)-like superfamily protein	3
350	At5g43740	CC-NBS-LRR	Disease resistance protein (CC-NBS-LRR class) family	2
351	At3g61770	haloperoxidase	Acid phosphatase/vanadium-dependent haloperoxidase-related protein	2
352	At3g10230	LYC	lycopene cyclase	2
353	At3g57040	ATRR4	response regulator 9	2
354	At2g30520	RPT2	Phototropic-responsive NPH3 family protein	3
355	At2g20180	PIL5	phytochrome interacting factor 3-like 5	2
356	At3g45210	DUF584	Protein of unknown function, DUF584	2
357	At5g23120	HCF136	photosystem II stability/assembly factor, chloroplast (HCF136)	3
358	At2g35410	RNA-binding	RNA-binding (RRM/RBD/RNP motifs) family protein	2
359	At2g32480	ARASP	ARABIDOPSIS SERIN PROTEASE	2
360	At3g25690	CHUP1	Hydroxyproline-rich glycoprotein family protein	2
361	At5g26820	RTS3	iron-regulated protein 3	2
362	At1g76450	PsbP	Photosystem II reaction center PsbP family protein	3
363	At4g39960	Hsp40/DnaJ	Molecular chaperone Hsp40/DnaJ family protein	2
364	At1g32080	LrgB	membrane protein, putative	3
365	At2g45190	YAB1	Plant-specific transcription factor YABBY family protein	3
366	At1g65490			3
367	At5g49330	PFG3	myb domain protein 111	2
368	At1g12250	Pentapeptide repeat	Pentapeptide repeat-containing protein	2
369	At3g30180	CYP85A2	brassinosteroid-6-oxidase 2	2
370	At1g20810	isomerase	FKBP-like peptidyl-prolyl cis-trans isomerase family protein	2
371	At3g26630	Tetratricopeptide repeat (TPR)-like	Tetratricopeptide repeat (TPR)-like superfamily protein	1
372	At2g24540	AFR	Galactose oxidase/kelch repeat superfamily protein	3
373	At1g17050	SPS2	solanesyl diphosphate synthase 2	3
374	At5g08650	GTP-binding	Small GTP-binding protein	2
375	At4g27600	NARA5	pfkB-like carbohydrate kinase family protein	2
376	At5g19850	alpha/beta-Hydrolases	alpha/beta-Hydrolases superfamily protein	3
377	At4g26950	DUF584	Protein of unknown function, DUF584	2
378	At2g40020	transferase	Nucleolar histone methyltransferase-related protein	2
379	At5g15410	DND1	Cyclic nucleotide-regulated ion channel family protein	2
380	At1g70200	RNA-binding	RNA-binding (RRM/RBD/RNP motifs) family protein	3
381	At4g09650	PDE332	ATP synthase delta-subunit gene	3
382	At1g22430	dehydrogenase	GroES-like zinc-binding dehydrogenase family protein	2
383	At1g44920			2
384	At3g01480	CYP38	cyclophilin 38	3
385	At1g16720	HCF173	high chlorophyll fluorescence phenotype 173	3
386	At3g47650	DnaJ/Hsp40 cysteine-rich domain	DnaJ/Hsp40 cysteine-rich domain superfamily protein	3
387	At1g34000	OHP2	one-helix protein 2	2
388	At3g48720	DCF	HXXXD-type acyl-transferase family protein	3
389	At1g05190	emb2394	Ribosomal protein L6 family	3
390	At3g63140	CSP41A	chloroplast stem-loop binding protein of 41 kDa	3
391	At1g11700	DUF584	Protein of unknown function, DUF584	2
392	At3g48420	HAD	Haloacid dehalogenase-like hydrolase (HAD) superfamily protein	3
393	At5g42310	PPR-like	Pentatricopeptide repeat (PPR-like) superfamily protein	2
394	At4g22200	KT2/3	potassium transport 2/3	2
395	At1g06240	DUF455	Protein of unknown function DUF455	1
396	At3g21750	UGT71B1	UDP-glucosyl transferase 71B1	2
397	At2g34460	Rossmann-fold	NAD(P)-binding Rossmann-fold superfamily protein	3
398	At3g17040	HCF107	high chlorophyll fluorescent 107	3
399	At5g47110	LIL3:2	Chlorophyll A-B binding family protein	3
400	At1g55480	ZKT	protein containing PDZ domain, a K-box domain, and a TPR region	3
401	At2g35960	NHL12	NDR1/HIN1-like 12	2
402	At3g15030	TCP4	TCP family transcription factor 4	2
403	At3g11750	FOLB1	Dihydroneopterin aldolase	2
404	At1g68010	HPR	hydroxypyruvate reductase	3
405	At5g03120			2
406	At5g54130	phosphatase	Calcium-binding endonuclease/exonuclease/phosphatase family	3
407	At1g55960	Polyketide cyclase/dehydrase and lipid transport	Polyketide cyclase/dehydrase and lipid transport superfamily protein	3
408	At5g58770	cPT4	Undecaprenyl pyrophosphate synthetase family protein	3
409	At4g26860	Predicted pyridoxal phosphate-dependent enzyme	Predicted pyridoxal phosphate-dependent enzyme, YBL036C type	3
410	At1g03440	LRR	Leucine-rich repeat (LRR) family protein	1
411	At2g21960			3
412	At5g44520	transferase	NagB/RpiA/CoA transferase-like superfamily protein	2
413	At1g03600	PSB27	photosystem II family protein	3
414	At4g39970	HAD	Haloacid dehalogenase-like hydrolase (HAD) superfamily protein	3
415	At1g04350	2OG	2-oxoglutarate (2OG) and Fe(II)-dependent oxygenase superfamily protein	2
416	At3g17930	DAC		2
417	At1g01520	ASG4	Homeodomain-like superfamily protein	3
418	At2g42690	alpha/beta-Hydrolases	alpha/beta-Hydrolases superfamily protein	2
419	At1g26790	DNA-binding	Dof-type zinc finger DNA-binding family protein	3
420	At1g78180	Mitochondrial substrate carrier	Mitochondrial substrate carrier family protein	2
421	At3g55250	PDE329		2
422	At1g10740	alpha/beta-Hydrolases	alpha/beta-Hydrolases superfamily protein	3
423	At3g11110	RING/U-box	RING/U-box superfamily protein	2
424	At3g27160	GHS1	Ribosomal protein S21 family protein	3
425	At1g72610	GLP1	germin-like protein 1	3
426	At2g29090	CYP707A2	cytochrome P450, family 707, subfamily A, polypeptide 2	2
427	At2g24820	TIC55-II	translocon at the inner envelope membrane of chloroplasts 55-II	2
428	At2g18300	HBI1	basic helix-loop-helix (bHLH) DNA-binding superfamily protein	2
429	At2g26580	YAB5	plant-specific transcription factor YABBY family protein	2
430	At1g32060	PRK	phosphoribulokinase	3
431	At4g33470	HDA14	histone deacetylase 14	3
432	At3g13062	Polyketide cyclase/dehydrase and lipid transport	Polyketide cyclase/dehydrase and lipid transport superfamily protein	2
433	At1g10470	MEE7	response regulator 4	2
434	At2g29320	Rossmann-fold	NAD(P)-binding Rossmann-fold superfamily protein	2
435	At5g53580	PLR1	NAD(P)-linked oxidoreductase superfamily protein	2
436	At5g53490	Tetratricopeptide repeat (TPR)-like	Tetratricopeptide repeat (TPR)-like superfamily protein	3
437	At2g30390	FC2	ferrochelatase 2	2
438	At5g44650	Y3IP1		2
439	At2g45160	LOM1	GRAS family transcription factor	1
440	At1g10960	FD1	ferredoxin 1	3
441	At5g38520	alpha/beta-Hydrolases	alpha/beta-Hydrolases superfamily protein	3
442	At2g45150	CDS4	cytidinediphosphate diacylglycerol synthase 4	0
443	At2g17540			1
444	At4g38960	BBX19	B-box type zinc finger family protein	3
445	At3g09050			2
446	At3g01500	SABP3	carbonic anhydrase 1	3
447	At2g13360	SGAT	alanine:glyoxylate aminotransferase	3
448	At1g19740	LON	ATP-dependent protease La (LON) domain protein	2
449	At3g51510			3
450	At4g34190	2017-09-01	stress enhanced protein 1	3
451	At2g15050	LTP7	lipid transfer protein	3
452	At5g53500	Transducin/WD40 repeat-like	Transducin/WD40 repeat-like superfamily protein	1
453	At5g57170	Tautomerase/MIF	Tautomerase/MIF superfamily protein	3
454	At5g63100	transferase	S-adenosyl-L-methionine-dependent methyltransferases superfamily protein	2
455	At2g45350	CRR4	Pentatricopeptide repeat (PPR) superfamily protein	2
456	At5g25140	CYP71B13	cytochrome P450, family 71, subfamily B, polypeptide 13	3
457	At1g05690	BT3	BTB and TAZ domain protein 3	2
458	At1g69160			2
459	At5g12900			2
460	At3g22530			1
461	At1g62250			3
462	At4g04850	KEA3	K+ efflux antiporter 3	3
463	At5g52100	CRR1	Dihydrodipicolinate reductase, bacterial/plant	3
464	At1g50900	LTD	Ankyrin repeat family protein	3
465	At4g16980	arabinogalactan-protein	arabinogalactan-protein family	2
466	At2g23130	AGP17	arabinogalactan protein 17	2
467	At5g07020	proline-rich	proline-rich family protein	2
468	At3g44450			3
469	At1g07180	NDA1	alternative NAD(P)H dehydrogenase 1	3
470	At5g64940	OSA1	ABC2 homolog 13	3
471	At3g18800			1
472	At1g32470	Single hybrid motif	Single hybrid motif superfamily protein	3
473	At5g48590	DUF760	Protein of unknown function (DUF760)	2
474	At4g23290	CRK21	cysteine-rich RLK (RECEPTOR-like protein kinase) 21	2
475	At1g26230	Cpn60beta4	TCP-1/cpn60 chaperonin family protein	2
476	At4g25050	ACP4	acyl carrier protein 4	3
477	At5g40380	CRK42	cysteine-rich RLK (RECEPTOR-like protein kinase) 42	2
478	At2g39560	Putative membrane lipoprotein	Putative membrane lipoprotein	2
479	At2g46450	CNGC12	cyclic nucleotide-gated channel 12	2
480	At1g06980			2
481	At5g06530	ABCG22	ABC-2 type transporter family protein	2
482	At1g66140	ZFP4	zinc finger protein 4	3
483	At4g16690	MES16	methyl esterase 16	2
484	At5g16540	ZFN3	zinc finger nuclease 3	2
485	At3g26310	CYP71B35	cytochrome P450, family 71, subfamily B, polypeptide 35	2
486	At1g14270	protease	CAAX amino terminal protease family protein	2
487	At1g42970	GAPB	glyceraldehyde-3-phosphate dehydrogenase B subunit	3
488	At4g31390	ACDO1	Protein kinase superfamily protein	2
489	At2g46820	TMP14	photosystem I P subunit	3
490	At3g15570	NPH3	Phototropic-responsive NPH3 family protein	3
491	At5g11260	TED 5	Basic-leucine zipper (bZIP) transcription factor family protein	2
492	At5g43870	DUF828	Plant protein of unknown function (DUF828) with plant pleckstrin homology-like region	1
493	At1g77090	PsbP	Mog1/PsbP/DUF1795-like photosystem II reaction center PsbP family protein	2
494	At2g04795			3
495	At5g65220	Ribosomal L29	Ribosomal L29 family protein	3
496	At3g52380	PDE322	chloroplast RNA-binding protein 33	3
497	At4g23300	CRK22	cysteine-rich RLK (RECEPTOR-like protein kinase) 22	1
498	At5g13720	UPF0114	Uncharacterised protein family (UPF0114)	2
499	At1g20830	MCD1	multiple chloroplast division site 1	1
500	At4g17090	CT-BMY	chloroplast beta-amylase	2
501	At4g19100	PAM68	Protein of unknown function (DUF3464)	3
502	At1g59840	CCB4	cofactor assembly of complex C	3
503	At3g05410	PsbP	Photosystem II reaction center PsbP family protein	2
504	At2g35370	GDCH	glycine decarboxylase complex H	3
505	At2g28305	LOG1	Putative lysine decarboxylase family protein	1
506	At3g63160	OEP6		3
507	At4g31140	hydrolase	O-Glycosyl hydrolases family 17 protein	1
508	At2g30170	PBCP	Protein phosphatase 2C family protein	2
509	At1g28010	PGP14	P-glycoprotein 14	2
510	At4g33660			2
511	At5g19220	APL1	ADP glucose pyrophosphorylase large subunit 1	3
512	At4g13220			2
513	At3g02730	TRXF1	thioredoxin F-type 1	3
514	At4g21870	chaperonin	HSP20-like chaperones superfamily protein	2
515	At2g41120			3
516	At1g68570	Major facilitator	Major facilitator superfamily protein	2
517	At2g24090	PRPL35	Ribosomal protein L35	3
518	At2g46870	NGA1	AP2/B3-like transcriptional factor family protein	2
519	At4g23890	NdhS		3
520	At5g44580			2
521	At5g64770	RGF9		3
522	At1g54350	ABCD2	ABC transporter family protein	2
523	At4g36540	BEE2	BR enhanced expression 2	2
524	At3g10060	isomerase	FKBP-like peptidyl-prolyl cis-trans isomerase family protein	3
525	At5g18670	BMY3	beta-amylase 3	3
526	At4g24540	AGL24	AGAMOUS-like 24	1
527	At1g62750	SCO1	Translation elongation factor EFG/EF2 protein	3
528	At5g35490	MRU1	mto 1 responding up 1	2
529	At2g03710	2017-09-04	K-box region and MADS-box transcription factor family protein	2
530	At4g19820	hydrolase	Glycosyl hydrolase family protein with chitinase insertion domain	2
531	At1g04420	oxidoreductase	NAD(P)-linked oxidoreductase superfamily protein	2
532	At5g23440	FTRA1	ferredoxin/thioredoxin reductase subunit A (variable subunit) 1	2
533	At4g28025			2
534	At1g15290	Tetratricopeptide repeat (TPR)-like	Tetratricopeptide repeat (TPR)-like superfamily protein	3
535	At4g24120	YSL1	YELLOW STRIPE like 1	2
536	At5g46390	S41	Peptidase S41 family protein	2
537	At4g30993	phosphoesterase	Calcineurin-like metallo-phosphoesterase superfamily protein	1
538	At1g32990	PRPL11	plastid ribosomal protein l11	3
539	At1g68780	RNI-like	RNI-like superfamily protein	3
540	At4g36390	transferase	Methylthiotransferase	2
541	At3g55630	FPGS3	DHFS-FPGS homolog D	2
542	At4g28740			2
543	At2g01420	PIN4	Auxin efflux carrier family protein	1
544	At1g24040	NAT	Acyl-CoA N-acyltransferases (NAT) superfamily protein	1
545	At1g22700	Tetratricopeptide repeat (TPR)-like	Tetratricopeptide repeat (TPR)-like superfamily protein	2
546	At5g58550	EOL2	ETO1-like 2	1
547	At5g01260	Carbohydrate-binding-like fold	Carbohydrate-binding-like fold	2
548	At5g43750	PnsB5	NAD(P)H dehydrogenase 18	3
549	At4g38970	FBA2	fructose-bisphosphate aldolase 2	3
550	At3g53130	LUT1	Cytochrome P450 superfamily protein	2
551	At4g18810	Rossmann-fold	NAD(P)-binding Rossmann-fold superfamily protein	2
552	At4g32260	PDE334	ATPase, F0 complex, subunit B/B', bacterial/chloroplast	3
553	At3g50820	PSBO2	photosystem II subunit O-2	3
554	At3g27750	THA8		2
555	At3g20270	glycoprotein	lipid-binding serum glycoprotein family protein	1
556	At5g67370	CGLD27	Protein of unknown function (DUF1230)	3
557	At5g52960			2
558	At1g29530			1
559	At4g00895	ATPase	ATPase, F1 complex, OSCP/delta subunit protein	2
560	At1g43560	ty2	thioredoxin Y2	3
561	At1g69730	kinase	Wall-associated kinase family protein	2
562	At3g05180	hydrolase	GDSL-like Lipase/Acylhydrolase superfamily protein	2
563	At2g35260			3
564	At1g71480	NTF2	Nuclear transport factor 2 (NTF2) family protein	3
565	At2g35820	hydrolase	ureidoglycolate hydrolases	2
566	At1g44446	CH1	Pheophorbide a oxygenase family protein with Rieske [2Fe-2S] domain	3
567	At5g47190	L19	Ribosomal protein L19 family protein	3
568	At5g51460	TPPA	Haloacid dehalogenase-like hydrolase (HAD) superfamily protein	2
569	At3g14650	CYP72A11	cytochrome P450, family 72, subfamily A, polypeptide 11	2
570	At3g24190	kinase	Protein kinase superfamily protein	3
571	At2g15580	RING/U-box	RING/U-box superfamily protein	1
572	At1g69523	transferase	S-adenosyl-L-methionine-dependent methyltransferases superfamily protein	2
573	At2g22990	SNG1	sinapoylglucose 1	3
574	At3g54050	HCEF1	high cyclic electron flow 1	3
575	At5g55380	MBOAT	MBOAT (membrane bound O-acyl transferase) family protein	2
576	At2g17033	PPR	pentatricopeptide (PPR) repeat-containing protein	2
577	At3g21055	PSBTN	photosystem II subunit T	3
578	At3g19850	NPH3	Phototropic-responsive NPH3 family protein	2
579	At3g21890	BBX31	B-box type zinc finger family protein	3
580	At5g62130	Per1-like	Per1-like family protein	3
581	At1g08540	SIGB	RNApolymerase sigma subunit 2	2
582	At5g66055	EMB2036	ankyrin repeat protein	2
583	At1g50020			2
584	At4g21210	RP1	PPDK regulatory protein	2
585	At5g48220	Aldolase-type TIM barrel	Aldolase-type TIM barrel family protein	2
586	At4g28030	NAT	Acyl-CoA N-acyltransferases (NAT) superfamily protein	2
587	At3g24430	HCF101	ATP binding	3
588	At5g42270	VAR1	FtsH extracellular protease family	2
589	At3g50270	transferase	HXXXD-type acyl-transferase family protein	2
590	At3g01060			3
591	At2g01860	EMB975	Tetratricopeptide repeat (TPR)-like superfamily protein	1
592	At1g07440	Rossmann-fold	NAD(P)-binding Rossmann-fold superfamily protein	2
593	At4g14870	SECE1	secE/sec61-gamma protein transport protein	2
594	At4g27700	phosphatase	Rhodanese/Cell cycle control phosphatase superfamily protein	3
595	At1g70940	PIN3	Auxin efflux carrier family protein	2
596	At5g66550	Maf-like	Maf-like protein	2
597	At1g64430	PPR	Pentatricopeptide repeat (PPR) superfamily protein	2
598	At2g22360	DNAJ	DNAJ heat shock family protein	1
599	At1g74730	DUF1118	Protein of unknown function (DUF1118)	3
600	At3g56910	PSRP5	plastid-specific 50S ribosomal protein 5	3
601	At5g45040	CYTC6A	Cytochrome c	2
602	At1g32550	FdC2	2Fe-2S ferredoxin-like superfamily protein	2
603	At3g07270	hydrolase	GTP cyclohydrolase I	1
604	At1g79110	BRG2	zinc ion binding	1
605	At1g29700	oxidoreductase	Metallo-hydrolase/oxidoreductase superfamily protein	3
606	At4g34740	DOV1	GLN phosphoribosyl pyrophosphate amidotransferase 2	2
607	At2g34860	EDA3	DnaJ/Hsp40 cysteine-rich domain superfamily protein	2
608	At3g26300	CYP71B34	cytochrome P450, family 71, subfamily B, polypeptide 34	1
609	At1g53450			1
610	At2g45850	DNA-binding	AT hook motif DNA-binding family protein	2
611	At4g00150	SCL6-IV	GRAS family transcription factor	1
612	At1g56500	hydrolase	haloacid dehalogenase-like hydrolase family protein	3
613	At4g35440	CLCE	chloride channel E	2
614	At1g67700			3
615	At1g71720	RLSB	Nucleic acid-binding proteins superfamily	2
616	At5g17050	UGT78D2	UDP-glucosyl transferase 78D2	3
617	At3g09650	HCF152	Tetratricopeptide repeat (TPR)-like superfamily protein	2
618	At1g77490	TAPX	thylakoidal ascorbate peroxidase	3
619	At1g50250	FTSH1	FTSH protease 1	3
620	At2g22540	SVP	K-box region and MADS-box transcription factor family protein	1
621	At1g01060	LHY1	Homeodomain-like superfamily protein	3
622	At4g21280	PSBQA	photosystem II subunit QA	3
623	At2g01110	UNE3	Sec-independent periplasmic protein translocase	2
624	At1g64780	AMT1;2	ammonium transporter 1;2	2
625	At3g07670	transferase	Rubisco methyltransferase family protein	2
626	At1g69530	EXPA1	expansin A1	1
627	At5g42680	DUF617	Protein of unknown function, DUF617	1
628	At3g01550	PPT2	phosphoenolpyruvate (pep)/phosphate translocator 2	2
629	At1g14580	zinc finger	C2H2-like zinc finger protein	2
630	At2g39250	SNZ	Integrase-type DNA-binding superfamily protein	2
631	At4g18370	HHOA	DEGP protease 5	2
632	At1g17220	FUG1	Translation initiation factor 2, small GTP-binding protein	3
633	At3g27170	CLC-B	chloride channel B	3
634	At3g04790	EMB3119	Ribose 5-phosphate isomerase, type A protein	3
635	At1g64510	ribosome	Translation elongation factor EF1B/ribosomal protein S6 family protein	3
636	At2g46830	CCA1	circadian clock associated 1	3
637	At1g50280	NPH3	Phototropic-responsive NPH3 family protein	1
638	At2g02070	IDD5	indeterminate(ID)-domain 5	2
639	At5g53170	FTSH11	FTSH protease 11	2
640	At4g37200	HCF164	Thioredoxin superfamily protein	2
641	At3g57990			1
642	At2g32640	cyclase	Lycopene beta/epsilon cyclase protein	2
643	At3g50685			2
644	At5g17670	alpha/beta-Hydrolases	alpha/beta-Hydrolases superfamily protein	2
645	At1g23310	GGT1	glutamate:glyoxylate aminotransferase	3
646	At1g49510	emb1273	embryo defective 1273	1
647	At4g19170	NCED4	nine-cis-epoxycarotenoid dioxygenase 4	3
648	At3g51820	PDE325	UbiA prenyltransferase family protein	3
649	At1g79770	DUF1677	Protein of unknown function (DUF1677)	2
650	At3g61870			3
651	At1g78290	SRK2C	Protein kinase superfamily protein	3
652	At4g35250	HCF244	NAD(P)-binding Rossmann-fold superfamily protein	3
653	At1g80030	Hsp40/DnaJ	Molecular chaperone Hsp40/DnaJ family protein	2
654	At4g32320	APX6	ascorbate peroxidase 6	1
655	At4g33010	GLDP1	glycine decarboxylase P-protein 1	3
656	At1g60600	ABC4	UbiA prenyltransferase family protein	3
657	At2g26080	GLDP2	glycine decarboxylase P-protein 2	2
658	At5g57345			3
659	At1g56180			1
660	At3g13740	III	Ribonuclease III family protein	2
661	At2g02980	OTP85	Pentatricopeptide repeat (PPR) superfamily protein	2
662	At5g64380	monophosphatase	Inositol monophosphatase family protein	2
663	At5g51545	LPA2	low psii accumulation2	2
664	At2g36835			2
665	At3g20820	LRR	Leucine-rich repeat (LRR) family protein	2
666	At1g58290	HEMA1	Glutamyl-tRNA reductase family protein	3
667	At3g17470	CRSH	Ca2+-activated RelA/spot homolog	2
668	At2g24060	Translation initiation factor 3	Translation initiation factor 3 protein	2
669	At1g52870	Mpv17/PMP22	Peroxisomal membrane 22 kDa (Mpv17/PMP22) family protein	2
670	At4g24770	RBP31	31-kDa RNA binding protein	3
671	At1g70230	TBL27	TRICHOME BIREFRINGENCE-LIKE 27	1
672	At5g25840	DUF1677	Protein of unknown function (DUF1677)	2
673	At1g64150	UPF0016	Uncharacterized protein family (UPF0016)	2
674	At3g25805			2
675	At5g52440	HCF106	Bacterial sec-independent translocation protein mttA/Hcf106	2
676	At2g04270	RNEE/G	RNAse E/G-like	2
677	At5g57030	LUT2	Lycopene beta/epsilon cyclase protein	3
678	At1g68660	ClpS	Ribosomal protein L12/ ATP-dependent Clp protease adaptor protein ClpS family protein	2
679	At1g72430	SAUR-like auxin-responsive	SAUR-like auxin-responsive protein family	2
680	At5g16715	EMB2247	ATP binding;valine-tRNA ligases;aminoacyl-tRNA ligases;nucleotide binding;ATP binding;aminoacyl-tRNA ligases	2
681	At5g27290			3
682	At5g17310	UGP2	UDP-glucose pyrophosphorylase 2	1
683	At1g03680	TRX-M1	thioredoxin M-type 1	2
684	At1g51805	kinase	Leucine-rich repeat protein kinase family protein	2
685	At4g14100	transferase	transferases, transferring glycosyl groups	2
686	At1g18400	BEE1	BR enhanced expression 1	2
687	At4g26530	FBA5	Aldolase superfamily protein	3
688	At4g01050	TROL	thylakoid rhodanese-like	3
689	At1g74370	RING/U-box	RING/U-box superfamily protein	1
690	At3g57180	BPG2	P-loop containing nucleoside triphosphate hydrolases superfamily protein	3
691	At3g48740	SWEET11	Nodulin MtN3 family protein	3
692	At1g53800			1
693	At5g13510	EMB3136	Ribosomal protein L10 family protein	3
694	At1g10360	GSTU18	glutathione S-transferase TAU 18	2
695	At3g16520	UGT88A1	UDP-glucosyl transferase 88A1	3
696	At5g48790	DUF1995	Domain of unknown function (DUF1995)	3
697	At2g21280	SULA	NAD(P)-binding Rossmann-fold superfamily protein	3
698	At4g19530	TIR-NBS-LRR	disease resistance protein (TIR-NBS-LRR class) family	2
699	At2g17300			2
700	At1g29720	kinase	Leucine-rich repeat transmembrane protein kinase	1
701	At1g16880	ACR11	uridylyltransferase-related	2
702	At1g69760			1
703	At1g12900	GAPA-2	glyceraldehyde 3-phosphate dehydrogenase A subunit 2	3
704	At4g00370	PHT4;4	Major facilitator superfamily protein	2
705	At2g32450	Calcium-binding tetratricopeptide	Calcium-binding tetratricopeptide family protein	2
706	At4g24810	kinase	Protein kinase superfamily protein	2
707	At4g34760	SAUR-like auxin-responsive	SAUR-like auxin-responsive protein family	2
708	At5g46800	BOU	Mitochondrial substrate carrier family protein	2
709	At1g50450	Saccharopine dehydrogenase	Saccharopine dehydrogenase	2
710	At2g37630	MYB91	myb-like HTH transcriptional regulator family protein	2
711	At1g80760	NLM7	NOD26-like intrinsic protein 6;1	3
712	At4g38225			2
713	At1g62510	inhibitor	Bifunctional inhibitor/lipid-transfer protein/seed storage 2S albumin superfamily protein	2
714	At4g19985	NAT	Acyl-CoA N-acyltransferases (NAT) superfamily protein	2
715	At1g67840	CSK	chloroplast sensor kinase	2
716	At1g18060			3
717	At4g10120	SPS4F	Sucrose-phosphate synthase family protein	2
718	At5g42765			2
719	At3g03710	RIF10	polyribonucleotide nucleotidyltransferase, putative	2
720	At1g16080			2
721	At3g01210	RNA-binding	RNA-binding (RRM/RBD/RNP motifs) family protein	1
722	At1g76080	CDSP32	chloroplastic drought-induced stress protein of 32 kD	3
723	At1g78450	SOUL heme-binding	SOUL heme-binding family protein	2
724	At5g14660	PDF1B	peptide deformylase 1B	2
725	At1g66230	MYB20	myb domain protein 20	2
726	At5g52570	CHY2	beta-carotene hydroxylase 2	3
727	At4g10060	Beta-glucosidase	Beta-glucosidase, GBA2 type family protein	2
728	At1g15410	racemase	aspartate-glutamate racemase family	2
729	At2g38780			2
730	At2g46735			2
731	At4g25080	CHLM	magnesium-protoporphyrin IX methyltransferase	2
732	At3g17510	SnRK3.16	CBL-interacting protein kinase 1	3
733	At1g60230	SAM	Radical SAM superfamily protein	2
734	At5g25630	Tetratricopeptide repeat (TPR)-like	Tetratricopeptide repeat (TPR)-like superfamily protein	2
735	At1g09900	PPR-like	Pentatricopeptide repeat (PPR-like) superfamily protein	2
736	At4g30825	Tetratricopeptide repeat (TPR)-like	Tetratricopeptide repeat (TPR)-like superfamily protein	2
737	At1g57790	F-box	F-box family protein	1
738	At3g02060	helicase	DEAD/DEAH box helicase, putative	2
739	At4g11100			1
740	At3g24460	Serinc-domain containing serine and sphingolipid biosynthesis	Serinc-domain containing serine and sphingolipid biosynthesis protein	3
741	At1g21600	PTAC6	plastid transcriptionally active 6	3
742	At1g32900	GBSS1	UDP-Glycosyltransferase superfamily protein	3
743	At2g24270	ALDH11A3	aldehyde dehydrogenase 11A3	3
744	At5g48910	LPA66	Pentatricopeptide repeat (PPR) superfamily protein	1
745	At3g53280	CYP71B5	cytochrome p450 71b5	2
746	At1g67740	YCF32	photosystem II BY	3
747	At5g33280	Voltage-gated chloride channel	Voltage-gated chloride channel family protein	1
748	At5g50100	DCC	Putative thiol-disulphide oxidoreductase DCC	3
749	At3g09210	PTAC13	plastid transcriptionally active 13	2
750	At5g57780	P1R1		2
751	At2g26340			2
752	At4g13670	PTAC5	plastid transcriptionally active 5	2
753	At4g20360	RABE1b	RAB GTPase homolog E1B	3
754	At4g33666			2
755	At4g16390	SVR7	pentatricopeptide (PPR) repeat-containing protein	3
756	At1g22590	AGL87	AGAMOUS-like 87	2
757	At5g14910	Heavy metal transport/detoxification	Heavy metal transport/detoxification superfamily protein	3
758	At5g20110	Dynein type 1	Dynein light chain type 1 family protein	2
759	At1g80640	kinase	Protein kinase superfamily protein	2
760	At1g60160	transporter	Potassium transporter family protein	2
761	At1g71810	kinase	Protein kinase superfamily protein	2
762	At3g16910	ACN1	acyl-activating enzyme 7	1
763	At3g63190	RRF	ribosome recycling factor, chloroplast precursor	3
764	At4g35760	NADs	NAD(P)H dehydrogenase (quinone)s	2
765	At4g38850	SAUR_AC1	SAUR-like auxin-responsive protein family	3
766	At2g41250	HAD	Haloacid dehalogenase-like hydrolase (HAD) superfamily protein	3
767	At4g22890	PGR5-LIKE A	PGR5-LIKE A	3
768	At2g18120	SRS4	SHI-related sequence 4	1
769	At5g35790	G6PD1	glucose-6-phosphate dehydrogenase 1	2
770	At4g17360	transferase	Formyl transferase	2
771	At1g29070	L34	Ribosomal protein L34	3
772	At3g61550	RING/U-box	RING/U-box superfamily protein	3
773	At2g02950	PKS1	phytochrome kinase substrate 1	1
774	At4g17560	L19	Ribosomal protein L19 family protein	3
775	At1g02820	LEA3	Late embryogenesis abundant 3 (LEA3) family protein	3
776	At3g53470			2
777	At5g05740	EGY2	ethylene-dependent gravitropism-deficient and yellow-green-like 2	2
778	At3g04590	DNA-binding	AT hook motif DNA-binding family protein	0
779	At1g60990	T-protein	Glycine cleavage T-protein family	2
780	At1g68490			0
781	At2g38140	PSRP4	plastid-specific ribosomal protein 4	3
782	At5g63530	FP3	farnesylated protein 3	1
783	At1g59700	GSTU16	glutathione S-transferase TAU 16	2
784	At1g22850	Golgi	SNARE associated Golgi protein family	2
785	At2g43560	isomerase	FKBP-like peptidyl-prolyl cis-trans isomerase family protein	3
786	At1g07110	FKFBP	fructose-2,6-bisphosphatase	2
787	At5g16030			2
788	At5g46450	TIR-NBS-LRR	Disease resistance protein (TIR-NBS-LRR class) family	2
789	At1g26210	SOFL1	SOB five-like 1	1
790	At4g10300	RmlC-like cupins	RmlC-like cupins superfamily protein	3
791	At4g29720	PAO5	polyamine oxidase 5	2
792	At4g16990	RLM3	disease resistance protein (TIR-NBS class), putative	1
793	At5g64850			3
794	At4g17740	S41	Peptidase S41 family protein	2
795	At2g17240			2
796	At1g75350	emb2184	Ribosomal protein L31	3
797	At3g49670	BAM2	Leucine-rich receptor-like protein kinase family protein	2
798	At3g26060	PRXQ	Thioredoxin superfamily protein	3
799	At2g41720	EMB2654	Tetratricopeptide repeat (TPR)-like superfamily protein	2
800	At3g06980	helicase	DEA(D/H)-box RNA helicase family protein	2
801	At5g14880	transporter	Potassium transporter family protein	1
802	At4g00750	transferase	S-adenosyl-L-methionine-dependent methyltransferases superfamily protein	2
803	At2g48070	RPH1	resistance to phytophthora 1	2
804	At3g56140	Protein of unknown function	Protein of unknown function (DUF399 and DUF3411)	2
805	At1g01860	PFC1	Ribosomal RNA adenine dimethylase family protein	1
806	At2g26500	petM	cytochrome b6f complex subunit (petM), putative	3
807	At5g27560	DUF1995	Domain of unknown function (DUF1995)	2
808	At5g02840	LCL1	LHY/CCA1-like 1	3
809	At4g02530	chloroplast thylakoid lumen	chloroplast thylakoid lumen protein	3
810	At5g14410			2
811	At5g44410	Berberine	FAD-binding Berberine family protein	1
812	At2g25840	OVA4	Nucleotidylyl transferase superfamily protein	2
813	At5g55710	Tic20-V		2
814	At5g11480	hydrolase	P-loop containing nucleoside triphosphate hydrolases superfamily protein	3
815	At5g24150	SQP1	FAD/NAD(P)-binding oxidoreductase family protein	3
816	At4g20130	TAC14	plastid transcriptionally active 14	3
817	At3g56940	CRD1	dicarboxylate diiron protein, putative (Crd1)	3
818	At1g32540	LOL1	lsd one like 1	3
819	At4g13840	transferase	HXXXD-type acyl-transferase family protein	2
820	At3g62910	cpRF1	Peptide chain release factor 1	2
821	At3g52230			2
822	At5g26200	Mitochondrial substrate carrier	Mitochondrial substrate carrier family protein	2
823	At5g64620	C/VIF2	cell wall / vacuolar inhibitor of fructosidase 2	2
824	At2g45740	PEX11D	peroxin 11D	2
825	At5g22340			2
826	At5g18240	MYR1	myb-related protein 1	2
827	At1g78020	DUF581	Protein of unknown function (DUF581)	1
828	At5g06770	zinc finger	KH domain-containing protein / zinc finger (CCCH type) family protein	1
829	At5g48830			1
830	At1g07320	RPL4	ribosomal protein L4	3
831	At4g09970			1
832	At2g15680	CML30	Calcium-binding EF-hand family protein	2
833	At5g45930	CHLI2	magnesium chelatase i2	3
834	At5g19500	permease	Tryptophan/tyrosine permease	1
835	At5g52970	thylakoid lumen 15.0 kDa	thylakoid lumen 15.0 kDa protein	3
836	At4g37510	III	Ribonuclease III family protein	2
837	At1g79850	RPS17	ribosomal protein S17	3
838	At2g41680	NTRC	NADPH-dependent thioredoxin reductase C	2
839	At5g59350			2
840	At2g36590	ProT3	proline transporter 3	2
841	At3g08920	phosphatase	Rhodanese/Cell cycle control phosphatase superfamily protein	2
842	At2g10940	inhibitor	Bifunctional inhibitor/lipid-transfer protein/seed storage 2S albumin superfamily protein	3
843	At4g34220	kinase	Leucine-rich repeat protein kinase family protein	2
844	At1g55910	ZIP11	zinc transporter 11 precursor	2
845	At1g03055	D27		2
846	At5g04230	PAL3	phenyl alanine ammonia-lyase 3	1
847	At1g73090			1
848	At3g51870	Mitochondrial substrate carrier	Mitochondrial substrate carrier family protein	3
849	At1g30520	AAE14	acyl-activating enzyme 14	2
850	At2g03980	hydrolase	GDSL-like Lipase/Acylhydrolase superfamily protein	2
851	At4g18480	CHLI1	P-loop containing nucleoside triphosphate hydrolases superfamily protein	3
852	At2g25680	MOT1	molybdate transporter 1	2
853	At1g23205	inhibitor	Plant invertase/pectin methylesterase inhibitor superfamily protein	2
854	At5g46580	PPR	pentatricopeptide (PPR) repeat-containing protein	3
855	At5g61410	RPE	D-ribulose-5-phosphate-3-epimerase	3
856	At1g57770	oxidoreductase	FAD/NAD(P)-binding oxidoreductase family protein	3
857	At2g33360	DUF3527	Protein of unknown function (DUF3527)	1
858	At3g29185	DUF3598	Domain of unknown function (DUF3598)	2
859	At2g01320	ABCG7	ABC-2 type transporter family protein	2
860	At3g45050			2
861	At5g02250	RNR1	Ribonuclease II/R family protein	2
862	At4g27820	BGLU9	beta glucosidase 9	2
863	At2g42190			2
864	At4g32980	ATH1	homeobox gene 1	2
865	At1g32160	DUF760	Protein of unknown function (DUF760)	2
866	At1g19700	BLH10	BEL1-like homeodomain 10	2
867	At3g05730			2
868	At4g29060	emb2726	elongation factor Ts family protein	3
869	At2g21385			2
870	At2g30695			2
871	At3g14330	Tetratricopeptide repeat (TPR)-like	Tetratricopeptide repeat (TPR)-like superfamily protein	2
872	At3g49850	TRB3	telomere repeat binding factor 3	0
873	At3g13120	S10p/S20e	Ribosomal protein S10p/S20e family protein	3
874	At4g14240	DUF21	CBS domain-containing protein with a domain of unknown function (DUF21)	2
875	At5g62920	ARR6	response regulator 6	2
876	At3g23210	bHLH34	basic helix-loop-helix (bHLH) DNA-binding superfamily protein	2
877	At1g32200	ATS1	phospholipid/glycerol acyltransferase family protein	2
878	At5g55220	chaperonin	trigger factor type chaperone family protein	2
879	At1g62050	Ankyrin repeat	Ankyrin repeat family protein	1
880	At3g26085	protease	CAAX amino terminal protease family protein	2
881	At4g02920			2
882	At1g76100	PETE1	plastocyanin 1	3
883	At1g29660	hydrolase	GDSL-like Lipase/Acylhydrolase superfamily protein	3
884	At5g38290	hydrolase	Peptidyl-tRNA hydrolase family protein	2
885	At3g18050			2
886	At4g16140	proline-rich	proline-rich family protein	2
887	At2g21970	2017-09-02	stress enhanced protein 2	2
888	At2g39730	RCA	rubisco activase	3
889	At5g59610	DnaJ-domain	Chaperone DnaJ-domain superfamily protein	1
890	At3g58830	HAD	haloacid dehalogenase (HAD) superfamily protein	2
891	At3g63110	IPT3	isopentenyltransferase 3	3
892	At3g60620	CDS5	cytidinediphosphate diacylglycerol synthase 5	2
893	At4g00730	ANL2	Homeobox-leucine zipper family protein / lipid-binding START domain-containing protein	1
894	At2g01570	RGA1	GRAS family transcription factor family protein	1
895	At4g28780	hydrolase	GDSL-like Lipase/Acylhydrolase superfamily protein	2
896	At1g06690	oxidoreductase	NAD(P)-linked oxidoreductase superfamily protein	3
897	At2g36870	XTH32	xyloglucan endotransglucosylase/hydrolase 32	2
898	At5g54180	PTAC15	plastid transcriptionally active 15	2
899	At5g50915	DNA-binding	basic helix-loop-helix (bHLH) DNA-binding superfamily protein	2
900	At1g12500	transporter	Nucleotide-sugar transporter family protein	2
901	At5g24120	SIGE	sigma factor E	3
902	At3g11490	rac GTPase activating	rac GTPase activating protein	1
903	At5g59400			2
904	At5g63050	EMB2759	embryo defective 2759	2
905	At4g14480	kinase	Protein kinase superfamily protein	2
906	At2g45630	dehydrogenase	D-isomer specific 2-hydroxyacid dehydrogenase family protein	1
907	At3g15360	TRX-M4	thioredoxin M-type 4	3
908	At4g04640	ATPC1	ATPase, F1 complex, gamma subunit protein	3
909	At5g20140	HBP5	SOUL heme-binding family protein	2
910	At5g36170	HCF109	high chlorophyll fluorescent 109	2
911	At5g24570			1
912	At1g52230	PSI-H	photosystem I subunit H2	3
913	At1g05900	NTH2	endonuclease III 2	2
914	At3g60370	isomerase	FKBP-like peptidyl-prolyl cis-trans isomerase family protein	2
915	At1g30260			2
916	At3g14210	ESM1	epithiospecifier modifier 1	2
917	At5g66770	transcription	GRAS family transcription factor	1
918	At2g40400	Protein of unknown function	Protein of unknown function (DUF399 and DUF3411)	2
919	At1g20650	ASG5	Protein kinase superfamily protein	2
920	At1g54780	thylakoid lumen 18.3 kDa	thylakoid lumen 18.3 kDa protein	3
921	At2g28880	emb1997	para-aminobenzoate (PABA) synthase family protein	1
922	At3g06750	glycoprotein	hydroxyproline-rich glycoprotein family protein	2
923	At1g03630	PORC	protochlorophyllide oxidoreductase C	2
924	At1g17700	PRA1.F1	prenylated RAB acceptor 1.F1	2
925	At1g33811	hydrolase	GDSL-like Lipase/Acylhydrolase superfamily protein	3
926	At3g10520	NSHB2	haemoglobin 2	2
927	At3g54210	L17	Ribosomal protein L17 family protein	3
928	At2g45340	kinase	Leucine-rich repeat protein kinase family protein	2
929	At2g41950			3
930	At5g66470	RNA binding;GTP binding	RNA binding;GTP binding	3
931	At4g11460	CRK30	cysteine-rich RLK (RECEPTOR-like protein kinase) 30	2
932	At4g22190			2
933	At5g14320	EMB3137	Ribosomal protein S13/S18 family	3
934	At4g10470			1
935	At1g76730	COG0212	NagB/RpiA/CoA transferase-like superfamily protein	3
936	At5g46690	bHLH071	beta HLH protein 71	3
937	At2g16070	PDV2	plastid division2	3
938	At5g18430	hydrolase	GDSL-like Lipase/Acylhydrolase superfamily protein	2
939	At5g25220	KNAT3	KNOTTED1-like homeobox gene 3	2
940	At5g53970	TAT7	Tyrosine transaminase family protein	3
941	At2g27680	oxidoreductase	NAD(P)-linked oxidoreductase superfamily protein	2
942	At5g44680	glycosylase	DNA glycosylase superfamily protein	2
943	At5g17660	transferase	tRNA (guanine-N-7) methyltransferase	1
944	At3g26650	GAPA-1	glyceraldehyde 3-phosphate dehydrogenase A subunit	3
945	At1g35680	RPL21C	Ribosomal protein L21	3
946	At2g23390			2
947	At4g40045			2
948	At2g14660			2
949	At4g09900	MES12	methyl esterase 12	2
950	At5g38510	protease	Rhomboid-related intramembrane serine protease family protein	2
951	At2g14880	SWIB/MDM2 domain	SWIB/MDM2 domain superfamily protein	2
952	At3g57800	DNA-binding	basic helix-loop-helix (bHLH) DNA-binding superfamily protein	1
953	At3g52740			3
954	At4g28100			2
955	At3g54220	SGR1	GRAS family transcription factor	2
956	At5g61420	PMG1	myb domain protein 28	3
957	At3g27925	DEGP1	DegP protease 1	2
958	At1g62180	PRH43	5'adenylylphosphosulfate reductase 2	3
959	At5g64840	GCN5	general control non-repressible 5	3
960	At4g33000	SCABP8	calcineurin B-like protein 10	2
961	At1g18485	PPR	Pentatricopeptide repeat (PPR) superfamily protein	2
962	At3g01180	SS2	starch synthase 2	3
963	At5g66190	FNR1	ferredoxin-NADP(+)-oxidoreductase 1	3
964	At5g65380	MATE efflux	MATE efflux family protein	3
965	At3g12320			3
966	At2g34310			1
967	At1g15550	GA4	gibberellin 3-oxidase 1	2
968	At3g24140	FMA	basic helix-loop-helix (bHLH) DNA-binding superfamily protein	2
969	At2g30890	Cytochrome b561/ferric reductase transmembrane	Cytochrome b561/ferric reductase transmembrane protein family	1
970	At5g28750	Bacterial sec-independent translocation mttA/Hcf106	Bacterial sec-independent translocation protein mttA/Hcf106	3
971	At2g33800	EMB3113	Ribosomal protein S5 family protein	3
972	At4g18390	TCP2	TEOSINTE BRANCHED 1, cycloidea and PCF transcription factor 2	2
973	At3g04450	Homeodomain-like	Homeodomain-like superfamily protein	1
974	At3g47295			2
975	At3g52150	PSRP2	RNA-binding (RRM/RBD/RNP motifs) family protein	3
976	At3g06570	Galactose oxidase/kelch repeat	Galactose oxidase/kelch repeat superfamily protein	1
977	At3g25410	Sodium Bile acid symporter	Sodium Bile acid symporter family	2
978	At5g14570	transporter	high affinity nitrate transporter 2.7	0
979	At1g06510			2
980	At1g33240	GTL1	GT-2-like 1	3
981	At2g45180	inhibitor	Bifunctional inhibitor/lipid-transfer protein/seed storage 2S albumin superfamily protein	2
982	At3g16140	PSAH-1	photosystem I subunit H-1	3
983	At1g21050	DUF617	Protein of unknown function, DUF617	2
984	At5g23680	SAM	Sterile alpha motif (SAM) domain-containing protein	1
985	At3g15840	PIFI	post-illumination chlorophyll fluorescence increase	3
986	At1g23400	CAF2	RNA-binding CRS1 / YhbY (CRM) domain-containing protein	2
987	At5g11420	DUF642	Protein of unknown function, DUF642	2
988	At3g23880	F-box	F-box and associated interaction domains-containing protein	2
989	At2g46420	Plant 1589 of unknown function	Plant protein 1589 of unknown function	1
990	At1g02910	LPA1	tetratricopeptide repeat (TPR)-containing protein	2
991	At3g59060	PIL6	phytochrome interacting factor 3-like 6	3
992	At1g53230	TCP3	TEOSINTE BRANCHED 1, cycloidea and PCF transcription factor 3	2
993	At5g64280	transporter	dicarboxylate transporter 2.2	2
994	At4g01030	PPR	pentatricopeptide (PPR) repeat-containing protein	1
995	At3g62930	Thioredoxin	Thioredoxin superfamily protein	3
996	At1g14700	PAP3	purple acid phosphatase 3	2
997	At4g27240	zinc finger	zinc finger (C2H2 type) family protein	1
998	At5g16140	hydrolase	Peptidyl-tRNA hydrolase family protein	2
999	At1g60950	FED A	2Fe-2S ferredoxin-like superfamily protein	3
1000	At3g26280	CYP71B4	cytochrome P450, family 71, subfamily B, polypeptide 4	3
1001	At1g03130	PSAD-2	photosystem I subunit D-2	3
1002	At2g28200	zinc finger	C2H2-type zinc finger family protein	2
1003	At3g06150			2
1004	At1g44575	PSBS	Chlorophyll A-B binding family protein	3
1005	At3g29230	Tetratricopeptide repeat (TPR)-like	Tetratricopeptide repeat (TPR)-like superfamily protein	2
1006	At2g45270	GCP1	glycoprotease 1	2
1007	At2g30150	transferase	UDP-Glycosyltransferase superfamily protein	2
1008	At5g38660	APE1	acclimation of photosynthesis to environment	2
1009	At4g39040	CRM	RNA-binding CRS1 / YhbY (CRM) domain protein	3
1010	At1g14030	LSMT-L	Rubisco methyltransferase family protein	2
1011	At3g63490	PRPL1	Ribosomal protein L1p/L10e family	2
1012	At5g52010	zinc finger	C2H2-like zinc finger protein	2
1013	At4g31310	AIG2-like	AIG2-like (avirulence induced gene) family protein	1
1014	At1g47530	MATE efflux	MATE efflux family protein	1
1015	At3g52155	mutase	Phosphoglycerate mutase family protein	2
1016	At1g15730	CobW-like	Cobalamin biosynthesis CobW-like protein	2
1017	At4g28750	PSAE-1	Photosystem I reaction centre subunit IV / PsaE protein	3
1018	At3g15110			2
1019	At3g54660	GR	glutathione reductase	2
1020	At3g15520	isomerase	Cyclophilin-like peptidyl-prolyl cis-trans isomerase family protein	2
1021	At1g16730	UP6	unknown protein 6	1
1022	At1g08520	V157	ALBINA 1	3
1023	At4g17245	RING/U-box	RING/U-box superfamily protein	2
1024	At5g13410	isomerase	FKBP-like peptidyl-prolyl cis-trans isomerase family protein	2
1025	At2g36145			3
1026	At1g52510	alpha/beta-Hydrolases	alpha/beta-Hydrolases superfamily protein	3
1027	At3g60080	RING/U-box	RING/U-box superfamily protein	1
1028	At2g26690	Major facilitator	Major facilitator superfamily protein	3
1029	At4g04350	EMB2369	tRNA synthetase class I (I, L, M and V) family protein	2
1030	At2g20830	transferase	transferases;folic acid binding	1
1031	At1g02475	Polyketide cyclase/dehydrase and lipid transport	Polyketide cyclase/dehydrase and lipid transport superfamily protein	2
1032	At1g79720	protease	Eukaryotic aspartyl protease family protein	2
1033	At1g50320	THX	thioredoxin X	2
1034	At5g40060	NBS-LRR	Disease resistance protein (NBS-LRR class) family	2
1035	At1g29440	SAUR63	SAUR-like auxin-responsive protein family	2
1036	At5g52030	TraB	TraB family protein	1
1037	At1g35340	LON	ATP-dependent protease La (LON) domain protein	2
1038	At4g14400	ACD6	ankyrin repeat family protein	3
1039	At2g21860	epoxidase	violaxanthin de-epoxidase-related	2
1040	At2g27290	DUF1279	Protein of unknown function (DUF1279)	2
1041	At5g58330	dehydrogenase	lactate/malate dehydrogenase family protein	3
1042	At1g65260	VIPP1	plastid transcriptionally active 4	2
1043	At2g26930	PDE277	4-(cytidine 5'-phospho)-2-C-methyl-D-erithritol kinase	2
1044	At4g36530	alpha/beta-Hydrolases	alpha/beta-Hydrolases superfamily protein	3
1045	At5g67390			2
1046	At1g68585			1
1047	At2g41340	RPB5D	RNA polymerase II fifth largest subunit, D	3
1048	At1g21500			3
1049	At1g73060	LPA3	Low PSII Accumulation 3	2
1050	At5g19940	fibrillin	Plastid-lipid associated protein PAP / fibrillin family protein	3
1051	At5g48490	inhibitor	Bifunctional inhibitor/lipid-transfer protein/seed storage 2S albumin superfamily protein	3
1052	At3g45780	RPT1	phototropin 1	2
1053	At5g51020	CRL	crumpled leaf	2
1054	At3g49260	iqd21	IQ-domain 21	2
1055	At4g09010	TL29	ascorbate peroxidase 4	3
1056	At5g38980			3
1057	At2g43030	Ribosomal L3	Ribosomal protein L3 family protein	3
1058	At1g02280	TOC33	translocon at the outer envelope membrane of chloroplasts 33	3
1059	At5g62100	BAG2	BCL-2-associated athanogene 2	2
1060	At1g23130	Polyketide cyclase/dehydrase and lipid transport	Polyketide cyclase/dehydrase and lipid transport superfamily protein	3
1061	At1g31800	LUT5	cytochrome P450, family 97, subfamily A, polypeptide 3	2
1062	At1g70250	kinase	receptor serine/threonine kinase, putative	2
1063	At5g47560	TDT	tonoplast dicarboxylate transporter	2
1064	At4g25780	CAP	CAP (Cysteine-rich secretory proteins, Antigen 5, and Pathogenesis-related 1 protein) superfamily protein	2
1065	At5g01740	NTF2	Nuclear transport factor 2 (NTF2) family protein	2
1066	At3g13040	myb	myb-like HTH transcriptional regulator family protein	3
1067	At1g07720	KCS3	3-ketoacyl-CoA synthase 3	3
1068	At5g24850	CRY3	cryptochrome 3	2
1069	At5g25130	CYP71B12	cytochrome P450, family 71, subfamily B, polypeptide 12	2
1070	At5g11450	PPD5	Mog1/PsbP/DUF1795-like photosystem II reaction center PsbP family protein	3
1071	At5g53210	SPCH	basic helix-loop-helix (bHLH) DNA-binding superfamily protein	3
1072	At2g20890	THF1	photosystem II reaction center PSB29 protein	3
1073	At2g37640	EXP3	Barwin-like endoglucanases superfamily protein	3
1074	At1g30210	TCP24	TEOSINTE BRANCHED 1, cycloidea, and PCF family 24	1
1075	At2g34450	DNA-binding	HMG-box (high mobility group) DNA-binding family protein	1
1076	At1g73655	isomerase	FKBP-like peptidyl-prolyl cis-trans isomerase family protein	2
1077	At2g36430	DUF247	Plant protein of unknown function (DUF247)	1
1078	At4g12980	Auxin-responsive	Auxin-responsive family protein	2
1079	At4g01150			3
1080	At5g06980			3
1081	At1g11860	T-protein	Glycine cleavage T-protein family	3
1082	At2g35500	SKL2	shikimate kinase like 2	2
1083	At1g77990	SULTR2;2	STAS domain / Sulfate transporter family	2
1084	At3g28460	transferase	methyltransferases	2
1085	At3g45900	P38	Ribonuclease P protein subunit P38-related	1
1086	At3g08940	PSII	light harvesting complex photosystem II	3
1087	At2g32500	Stress responsive alpha-beta barrel domain	Stress responsive alpha-beta barrel domain protein	2
1088	At5g63060	Sec14p-like phosphatidylinositol transfer	Sec14p-like phosphatidylinositol transfer family protein	2
1089	At1g13640	kinase	Phosphatidylinositol 3- and 4-kinase family protein	2
1090	At1g66970	SVL2	SHV3-like 2	3
1091	At3g03770	kinase	Leucine-rich repeat protein kinase family protein	1
1092	At2g41560	ACA4	autoinhibited Ca(2+)-ATPase, isoform 4	2
1093	At2g44870			2
1094	At1g54730	Major facilitator	Major facilitator superfamily protein	2
1095	At4g29590	transferase	S-adenosyl-L-methionine-dependent methyltransferases superfamily protein	2
1096	At4g03280	PGR1	photosynthetic electron transfer C	3
1097	At1g08180			1
1098	At4g37040	MAP1D	methionine aminopeptidase 1D	2
1099	At2g03050	SOLDAT10	Mitochondrial transcription termination factor family protein	1
1100	At3g55040	GSTL2	glutathione transferase lambda 2	3
1101	At4g24750	phosphatase	Rhodanese/Cell cycle control phosphatase superfamily protein	3
1102	At4g37980	ELI3-1	elicitor-activated gene 3-1	2
1103	At4g19380	dehydrogenase	Long-chain fatty alcohol dehydrogenase family protein	2
1104	At3g21790	transferase	UDP-Glycosyltransferase superfamily protein	2
1105	At4g37540	LBD39	LOB domain-containing protein 39	2
1106	At2g42220	phosphatase	Rhodanese/Cell cycle control phosphatase superfamily protein	3
1107	At5g35970	hydrolase	P-loop containing nucleoside triphosphate hydrolases superfamily protein	3
1108	At1g51080			2
1109	At2g41310	RR3	response regulator 3	2
1110	At4g22560			2
1111	At4g09620	transcription	Mitochondrial transcription termination factor family protein	1
1112	At1g52220			3
1113	At1g64720	CP5	Polyketide cyclase/dehydrase and lipid transport superfamily protein	3
1114	At3g02150	TFPD	plastid transcription factor 1	2
1115	At1g06820	CRTISO	carotenoid isomerase	1
1116	At1g11430	MORF9	plastid developmental protein DAG, putative	2
1117	At5g58310	MES18	methyl esterase 18	2
1118	At5g24165			2
1119	At5g59250	Major facilitator	Major facilitator superfamily protein	3
1120	At1g08810	MYB60	myb domain protein 60	1
1121	At1g29120	Hydrolase-like	Hydrolase-like protein family	1
1122	At5g18600	Thioredoxin	Thioredoxin superfamily protein	2
1123	At3g06950	synthase	Pseudouridine synthase family protein	2
1124	At5g05860	UGT76C2	UDP-glucosyl transferase 76C2	1
1125	At3g20930	RNA-binding	RNA-binding (RRM/RBD/RNP motifs) family protein	2
1126	At3g04550			3
1127	At1g07570	APK1A	Protein kinase superfamily protein	2
1128	At2g33255	HAD	Haloacid dehalogenase-like hydrolase (HAD) superfamily protein	1
1129	At1g51110	fibrillin	Plastid-lipid associated protein PAP / fibrillin family protein	2
1130	At2g29970	hydrolase	Double Clp-N motif-containing P-loop nucleoside triphosphate hydrolases superfamily protein	1
1131	At3g43540	DUF1350	Protein of unknown function (DUF1350)	2
1132	At5g64040	PSAN	photosystem I reaction center subunit PSI-N, chloroplast, putative / PSI-N, putative (PSAN)	3
1133	At1g73830	BEE3	BR enhanced expression 3	2
1134	At4g02770	PSAD-1	photosystem I subunit D-1	3
1135	At1g49750	LRR	Leucine-rich repeat (LRR) family protein	3
1136	At5g54600	RPL24	Translation protein SH3-like family protein	3
1137	At4g14190	PPR	Pentatricopeptide repeat (PPR) superfamily protein	1
1138	At4g33630	EX1	Protein of unknown function (DUF3506)	1
1139	At1g74670	GASA6	Gibberellin-regulated family protein	3
1140	At2g47880	Glutaredoxin	Glutaredoxin family protein	2
1141	At2g40300	FER4	ferritin 4	2
1142	At2g40475	ASG8		2
1143	At2g06520	PSBX	photosystem II subunit X	3
1144	At2g25080	GPX1	glutathione peroxidase 1	2
1145	At1g48350	EMB3105	Ribosomal L18p/L5e family protein	3
1146	At4g30950	SFD4	fatty acid desaturase 6	2
1147	At2g33450	PRPL28	Ribosomal L28 family	3
1148	At2g34620	transcription	Mitochondrial transcription termination factor family protein	3
1149	At2g37920	emb1513	copper ion transmembrane transporters	2
1150	At5g58760	DDB2	damaged DNA binding 2	2
1151	At1g51500	WBC12	ABC-2 type transporter family protein	3
1152	At3g25920	RPL15	ribosomal protein L15	3
1153	At1g20340	PETE2	Cupredoxin superfamily protein	3
1154	At5g01240	LAX1	like AUXIN RESISTANT 1	1
1155	At5g54290	CcdA	cytochrome c biogenesis protein family	2
1156	At4g12800	PSAL	photosystem I subunit l	3
1157	At5g06280			1
1158	At4g01310	L5P	Ribosomal L5P family protein	3
1159	At2g23180	CYP96A1	cytochrome P450, family 96, subfamily A, polypeptide 1	2
1160	At5g19210	hydrolase	P-loop containing nucleoside triphosphate hydrolases superfamily protein	1
1161	At5g50280	EMB1006	Pentatricopeptide repeat (PPR) superfamily protein	2
1162	At1g31190	IMPL1	myo-inositol monophosphatase like 1	2
1163	At2g02450	NAC035	NAC domain containing protein 35	1
1164	At3g24590	PLSP1	plastidic type i signal peptidase 1	2
1165	At2g21370	XK1	xylulose kinase-1	2
1166	At4g34020	DJ1C	Class I glutamine amidotransferase-like superfamily protein	1
1167	At2g03310			2
1168	At3g18390	EMB1865	CRS1 / YhbY (CRM) domain-containing protein	3
1169	At2g32440	KAO2	ent-kaurenoic acid hydroxylase 2	1
1170	At5g58870	ftsh9	FTSH protease 9	3
1171	At3g46530	RPP13	NB-ARC domain-containing disease resistance protein	2
1172	817703			0
1173	At5g14970			2
1174	At5g01015			2
1175	At1g67280	Dioxygenase	Glyoxalase/Bleomycin resistance protein/Dioxygenase superfamily protein	2
1176	At3g15190	PRPS20	chloroplast 30S ribosomal protein S20, putative	3
1177	At4g14605	MDA1	Mitochondrial transcription termination factor family protein	1
1178	At1g13080	CYP71B2	cytochrome P450, family 71, subfamily B, polypeptide 2	3
1179	At4g20070	AAH	allantoate amidohydrolase	1
1180	At5g62430	CDF1	cycling DOF factor 1	3
1181	At2g17650	ligase	AMP-dependent synthetase and ligase family protein	1
1182	At1g07250	UGT71C4	UDP-glucosyl transferase 71C4	1
1183	At4g05090	monophosphatase	Inositol monophosphatase family protein	1
1184	At4g19070	Putative membrane lipoprotein	Putative membrane lipoprotein	0
1185	At5g64460	mutase	Phosphoglycerate mutase family protein	2
1186	At2g35700	ERF38	ERF family protein 38	2
1187	At1g19450	Major facilitator	Major facilitator superfamily protein	2
1188	At1g32070	NSI	nuclear shuttle interacting	2
1189	At3g54900	CXIP1	CAX interacting protein 1	2
1190	At5g24000	DUF819	Protein of unknown function (DUF819)	2
1191	At3g10160	FPGS2	DHFS-FPGS homolog C	2
1192	At4g30620	COG0718	Uncharacterised BCR, YbaB family COG0718	2
1193	At5g02160			3
1194	At3g51600	LTP5	lipid transfer protein 5	2
1195	At1g70610	TAP1	transporter associated with antigen processing protein 1	3
1196	At3g46490	2OG	2-oxoglutarate (2OG) and Fe(II)-dependent oxygenase superfamily protein	2
1197	At3g06070			3
1198	At3g21690	MATE efflux	MATE efflux family protein	2
1199	At4g04840	MSRB6	methionine sulfoxide reductase B6	2
1200	At2g01620	MEE11	RNI-like superfamily protein	2
1201	At3g02450	cell division ftsH	cell division protein ftsH, putative	2
1202	At2g03390	uvrB/uvrC motif	uvrB/uvrC motif-containing protein	1
1203	At3g46780	PTAC16	plastid transcriptionally active 16	3
1204	At2g41330	Glutaredoxin	Glutaredoxin family protein	2
1205	At4g30580	LPAT1	Phospholipid/glycerol acyltransferase family protein	2
1206	At1g78630	emb1473	Ribosomal protein L13 family protein	3
1207	At5g52900	MAKR6		2
1208	At5g15780	extensin	Pollen Ole e 1 allergen and extensin family protein	1
1209	At5g14090			1
1210	At4g39510	CYP96A12	cytochrome P450, family 96, subfamily A, polypeptide 12	2
1211	At5g06290	2CPB	2-cysteine peroxiredoxin B	3
1212	At5g05870	UGT76C1	UDP-glucosyl transferase 76C1	1
1213	At1g51400	Photosystem II 5 kD	Photosystem II 5 kD protein	3
1214	At1g07700	Thioredoxin	Thioredoxin superfamily protein	2
1215	At3g18890	Tic62	NAD(P)-binding Rossmann-fold superfamily protein	2
1216	At4g36810	LSU	geranylgeranyl pyrophosphate synthase 1	2
1217	At3g47450	RIF1	P-loop containing nucleoside triphosphate hydrolases superfamily protein	2
1218	At3g26030	B' DELTA	serine/threonine protein phosphatase 2A 55 kDa regulatory subunit B prime delta	2
1219	At2g40490	HEME2	Uroporphyrinogen decarboxylase	2
1220	At1g53120	RNA-binding S4	RNA-binding S4 domain-containing protein	1
1221	At5g20380	PHT4;5	phosphate transporter 4;5	2
1222	At1g75240	ZHD5	homeobox protein 33	3
1223	At5g18140	DnaJ-domain	Chaperone DnaJ-domain superfamily protein	2
1224	At3g16670	extensin	Pollen Ole e 1 allergen and extensin family protein	2
1225	At1g29510	SAUR68	SAUR-like auxin-responsive protein family	2
1226	At5g18570	EMB3138	GTP1/OBG family protein	3
1227	At5g44130	FLA13	FASCICLIN-like arabinogalactan protein 13 precursor	2
1228	At1g29460	SAUR-like auxin-responsive	SAUR-like auxin-responsive protein family	2
1229	At2g05160	zinc finger	CCCH-type zinc fingerfamily protein with RNA-binding domain	1
1230	At4g14210	PDS3	phytoene desaturase 3	2
1231	At4g37930	STM	serine transhydroxymethyltransferase 1	3
1232	At2g38330	MATE efflux	MATE efflux family protein	2
1233	At2g48020	Major facilitator	Major facilitator superfamily protein	2
1234	At2g18710	SCY1	SECY homolog 1	2
1235	At3g08740	EF-P	elongation factor P (EF-P) family protein	3
1236	At3g61150	HDG1	homeodomain GLABROUS 1	2
1237	At1g10910	EMB3103	Pentatricopeptide repeat (PPR) superfamily protein	2
1238	At5g42100	BG_PPAP	beta-1,3-glucanase_putative	2
1239	At3g12930	Lojap	Lojap-related protein	3
1240	At4g32190	Myosin	Myosin heavy chain-related protein	2
1241	At5g37260	RVE2	Homeodomain-like superfamily protein	3
1242	At5g45950	hydrolase	GDSL-like Lipase/Acylhydrolase superfamily protein	3
1243	At1g53670	MSRB1	methionine sulfoxide reductase B 1	3
1244	At2g20260	PSAE-2	photosystem I subunit E-2	3
1245	At1g34010			2
1246	At4g01800	SECA1	Albino or Glassy Yellow 1	2
1247	At5g23760	Copper transport	Copper transport protein family	1
1248	At3g16570	RALF23	rapid alkalinization factor 23	2
1249	At2g47930	AGP26	arabinogalactan protein 26	2
1250	At2g39010	PIP2E	plasma membrane intrinsic protein 2E	2
1251	At2g28800	ALB3	63 kDa inner membrane family protein	2
1252	At1g22690	Gibberellin-regulated	Gibberellin-regulated family protein	3
1253	At5g52110	HCF208	Protein of unknown function (DUF2930)	1
1254	At3g15470	Transducin/WD40 repeat-like	Transducin/WD40 repeat-like superfamily protein	1
1255	At5g24930	COL4	CONSTANS-like 4	2
1256	At1g01790	KEA1	K+ efflux antiporter 1	2
1257	At5g03880	Thioredoxin	Thioredoxin family protein	2
1258	At3g06770	Pectin lyase-like	Pectin lyase-like superfamily protein	2
1259	At4g31870	GPX7	glutathione peroxidase 7	3
1260	At4g04880	deaminase	adenosine/AMP deaminase family protein	0
1261	At1g12330			2
1262	At2g43950	OEP37	chloroplast outer envelope protein 37	0
1263	At3g55710	transferase	UDP-Glycosyltransferase superfamily protein	2
1264	At3g19450	CAD4	GroES-like zinc-binding alcohol dehydrogenase family protein	2
1265	At4g30720	PDE327	FAD/NAD(P)-binding oxidoreductase family protein	2
1266	At1g65070	DNA mismatch repair MutS	DNA mismatch repair protein MutS, type 2	1
1267	At3g62030	ROC4	rotamase CYP 4	3
1268	At2g46910	fibrillin	Plastid-lipid associated protein PAP / fibrillin family protein	3
1269	At4g37080	DUF547	Protein of unknown function, DUF547	2
1270	At1g31420	FEI1	Leucine-rich repeat protein kinase family protein	2
1271	At5g39830	DEGP8	Trypsin family protein with PDZ domain	2
1272	At5g17710	EMB1241	Co-chaperone GrpE family protein	2
1273	At3g56840	oxidoreductase	FAD-dependent oxidoreductase family protein	0
1274	At1g80080	TMM	Leucine-rich repeat (LRR) family protein	2
1275	At3g10760	Homeodomain-like	Homeodomain-like superfamily protein	1
1276	At5g06340	NUDX27	nudix hydrolase homolog 27	2
1277	At1g20020	FNR2	ferredoxin-NADP(+)-oxidoreductase 2	3
1278	At4g37760	SQE3	squalene epoxidase 3	3
1279	At1g01430	TBL25	TRICHOME BIREFRINGENCE-LIKE 25	2
1280	At5g14260	transferase	Rubisco methyltransferase family protein	2
1281	At3g27020	YSL6	YELLOW STRIPE like 6	1
1282	At3g11945	PDS2	homogentisate prenyltransferase	2
1283	At5g58570			2
1284	At1g78170			3
1285	At2g33430	MORF2	differentiation and greening-like 1	3
1286	At1g75250	RSM3	RAD-like 6	2
1287	At1g13650			3
1288	At1g04240	SHY2	AUX/IAA transcriptional regulator family protein	2
1289	At2g33530	scpl46	serine carboxypeptidase-like 46	1
1290	At5g19855	RbcX2	Chaperonin-like RbcX protein	2
1291	At2g39950			2
1292	At4g15440	HPL1	hydroperoxide lyase 1	3
1293	At2g15820	OTP51	endonucleases	2
1294	At2g41290	SSL2	strictosidine synthase-like 2	2
1295	At1g06830	Glutaredoxin	Glutaredoxin family protein	3
1296	At1g75190			2
1297	At3g61210	transferase	S-adenosyl-L-methionine-dependent methyltransferases superfamily protein	3
1298	At1g60870	MEE9	maternal effect embryo arrest 9	1
1299	At1g31650	ROPGEF14	RHO guanyl-nucleotide exchange factor 14	1
1300	At2g37240	Thioredoxin	Thioredoxin superfamily protein	3
1301	At3g08600	DUF1191	Protein of unknown function (DUF1191)	2
1302	At3g29030	EXPA5	expansin A5	2
1303	At1g76530	Auxin efflux carrier	Auxin efflux carrier family protein	2
1304	At1g68440			3
1305	At1g80130	Tetratricopeptide repeat (TPR)-like	Tetratricopeptide repeat (TPR)-like superfamily protein	2
1306	At5g01410	RSR4	Aldolase-type TIM barrel family protein	2
1307	At2g43710	SSI2	Plant stearoyl-acyl-carrier-protein desaturase family protein	1
1308	At1g43670	FINS1	Inositol monophosphatase family protein	3
1309	At5g13630	GUN5	magnesium-chelatase subunit chlH, chloroplast, putative / Mg-protoporphyrin IX chelatase, putative (CHLH)	3
1310	At1g77870	MUB5	membrane-anchored ubiquitin-fold protein 5 precursor	2
1311	At1g73650	DUF1295	Protein of unknown function (DUF1295)	3
1312	At5g35100	isomerase	Cyclophilin-like peptidyl-prolyl cis-trans isomerase family protein	2
1313	At3g62000	transferase	S-adenosyl-L-methionine-dependent methyltransferases superfamily protein	2
1314	At1g67480	Galactose oxidase/kelch repeat	Galactose oxidase/kelch repeat superfamily protein	1
1315	At1g49650	alpha/beta-Hydrolases	alpha/beta-Hydrolases superfamily protein	2
1316	At4g15545			2
1317	At5g13090			2
1318	At5g13140	extensin	Pollen Ole e 1 allergen and extensin family protein	2
1319	At2g30570	PSBW	photosystem II reaction center W	3
1320	At3g62820	inhibitor	Plant invertase/pectin methylesterase inhibitor superfamily protein	2
1321	At3g63410	VTE3	S-adenosyl-L-methionine-dependent methyltransferases superfamily protein	2
1322	At1g60270	BGLU6	beta glucosidase 6	3
1323	At1g77400			1
1324	At5g58250	EMB3143		3
1325	At1g02150	Tetratricopeptide repeat (TPR)-like	Tetratricopeptide repeat (TPR)-like superfamily protein	2
1326	At5g63040			1
1327	At2g47400	CP12-1	CP12 domain-containing protein 1	3
1328	At1g29450	SAUR-like auxin-responsive	SAUR-like auxin-responsive protein family	2
1329	At4g31040	CemA-like proton extrusion	CemA-like proton extrusion protein-related	1
1330	At3g14110	FLU	Tetratricopeptide repeat (TPR)-like superfamily protein	3
1331	At1g54520			2
1332	At2g41040	transferase	S-adenosyl-L-methionine-dependent methyltransferases superfamily protein	2
1333	At1g76800	VIT	Vacuolar iron transporter (VIT) family protein	3
1334	At2g27360	hydrolase	GDSL-like Lipase/Acylhydrolase superfamily protein	1
1335	At3g25890	CRF11	Integrase-type DNA-binding superfamily protein	1
1336	At1g18460	alpha/beta-Hydrolases	alpha/beta-Hydrolases superfamily protein	3
1337	At5g43270	SPL2	squamosa promoter binding protein-like 2	2
1338	At2g47490	NDT1	NAD+ transporter 1	3
1339	At5g63180	Pectin lyase-like	Pectin lyase-like superfamily protein	2
1340	At2g34510	DUF642	Protein of unknown function, DUF642	2
1341	At2g21185			1
1342	At1g49660	CXE5	carboxyesterase 5	2
1343	At5g47840	AMK2	adenosine monophosphate kinase	2
1344	At1g06190	RHON1	Rho termination factor	2
1345	At3g01920	DHBP synthase RibB-like alpha/beta domain	DHBP synthase RibB-like alpha/beta domain	2
1346	At1g19050	ARR7	response regulator 7	2
1347	At5g16400	TRXF2	thioredoxin F2	2
1348	At2g40690	SFD1	NAD-dependent glycerol-3-phosphate dehydrogenase family protein	2
1349	At1g52590	DCC	Putative thiol-disulphide oxidoreductase DCC	2
1350	At1g17200	UPF0497	Uncharacterised protein family (UPF0497)	2
1351	At1g78100	AUF1	F-box family protein	1
1352	At5g11060	KNAT4	KNOTTED1-like homeobox gene 4	2
1353	At2g05380	GRP3S	glycine-rich protein 3 short isoform	2
1354	At3g09250	NTF2	Nuclear transport factor 2 (NTF2) family protein	1
1355	At4g00950	MEE47	Protein of unknown function (DUF688)	2
1356	At1g74470	oxidoreductase	Pyridine nucleotide-disulphide oxidoreductase family protein	3
1357	At5g53860	EMB64	embryo defective 2737	2
1358	At5g37360			3
1359	At1g48450	DUF760	Protein of unknown function (DUF760)	1
1360	At2g38170	RCI4	cation exchanger 1	2
1361	At1g52100	Mannose-binding lectin	Mannose-binding lectin superfamily protein	1
1362	At3g48610	NPC6	non-specific phospholipase C6	1
1363	At3g56040	UGP3	UDP-glucose pyrophosphorylase 3	2
1364	At5g30510	RPS1	ribosomal protein S1	3
1365	At5g46790	RCAR12	PYR1-like 1	1
1366	At5g20630	GLP3B	germin 3	3
1367	At2g37220	RNA-binding	RNA-binding (RRM/RBD/RNP motifs) family protein	2
1368	At1g08380	PSAO	photosystem I subunit O	3
1369	At5g14100	NAP14	non-intrinsic ABC protein 14	2
1370	At2g40100	PSII	light harvesting complex photosystem II	3
1371	At2g24020	COG0718	Uncharacterised BCR, YbaB family COG0718	3
1372	At5g40950	RPL27	ribosomal protein large subunit 27	3
1373	At1g65295			2
1374	At1g69550	TIR-NBS-LRR	disease resistance protein (TIR-NBS-LRR class)	2
1375	At4g26555	isomerase	FKBP-like peptidyl-prolyl cis-trans isomerase family protein	2
1376	At5g09990	PROPEP5	elicitor peptide 5 precursor	2
1377	At1g68830	STN7	STT7 homolog STN7	3
1378	At4g03400	GH3-10	Auxin-responsive GH3 family protein	2
1379	At4g32570	TIFY8	TIFY domain protein 8	1
1380	At3g12780	PGK1	phosphoglycerate kinase 1	3
1381	At5g35170	kinase	adenylate kinase family protein	3
1382	At5g10470	KCA1	kinesin like protein for actin based chloroplast movement 1	2
1383	At4g35450	AKR2A	ankyrin repeat-containing protein 2	2
1384	At5g14460	synthase	Pseudouridine synthase family protein	2
1385	At2g19280	PPR	Pentatricopeptide repeat (PPR) superfamily protein	1
1386	At3g02660	FAC31	Tyrosyl-tRNA synthetase, class Ib, bacterial/mitochondrial	2
1387	At4g02510	TOC86	translocon at the outer envelope membrane of chloroplasts 159	2
1388	At1g33330	Class I peptide chain release factor	Class I peptide chain release factor	0
1389	At2g32290	BMY5	beta-amylase 6	2
1390	At1g68530	POP1	3-ketoacyl-CoA synthase 6	3
1391	At5g05690	DWF3	Cytochrome P450 superfamily protein	2
1392	At3g46130	MYB48	myb domain protein 48	3
1393	At1g06680	PSII-P	photosystem II subunit P-1	3
1394	At1g69690	TCP15	TCP family transcription factor	2
1395	At1g11350	SD1-13	S-domain-1 13	1
1396	At1g09310	DUF538	Protein of unknown function, DUF538	3
1397	At4g34290	SWIB/MDM2 domain	SWIB/MDM2 domain superfamily protein	3
1398	At1g33290	hydrolase	P-loop containing nucleoside triphosphate hydrolases superfamily protein	2
1399	At1g55670	PSAG	photosystem I subunit G	3
1400	At4g34620	SSR16	small subunit ribosomal protein 16	3
1401	At4g24670	TAR2	tryptophan aminotransferase related 2	1
1402	At2g25830	YebC	YebC-related	2
1403	At4g00030	fibrillin	Plastid-lipid associated protein PAP / fibrillin family protein	1
1404	At4g22830			2
1405	At5g02480	chaperonin	HSP20-like chaperones superfamily protein	1
1406	At2g01260	DUF789	Protein of unknown function (DUF789)	1
1407	At3g04860	DUF868	Plant protein of unknown function (DUF868)	1
1408	At4g02260	RSH1	RELA/SPOT homolog 1	2
1409	At3g61220	SDR1	NAD(P)-binding Rossmann-fold superfamily protein	3
1410	At2g26550	HO2	heme oxygenase 2	2
1411	At1g21350	Thioredoxin	Thioredoxin superfamily protein	2
1412	At3g44890	RPL9	ribosomal protein L9	3
1413	At2g16500	SPE1	arginine decarboxylase 1	1
1414	At5g17870	PSRP6	plastid-specific 50S ribosomal protein 6	3
1415	At1g11780	oxygenase	oxidoreductase, 2OG-Fe(II) oxygenase family protein	1
1416	At3g46670	UGT76E11	UDP-glucosyl transferase 76E11	2
1417	827262			0
1418	At3g61950	DNA-binding	basic helix-loop-helix (bHLH) DNA-binding superfamily protein	3
1419	At1g66940	kinase	protein kinase-related	2
1420	At2g42070	NUDX23	nudix hydrolase homolog 23	1
1421	At5g66570	PSBO1	PS II oxygen-evolving complex 1	3
1422	At1g50290			1
1423	At1g04530	TPR4	Tetratricopeptide repeat (TPR)-like superfamily protein	3
1424	At1g73170	hydrolase	P-loop containing nucleoside triphosphate hydrolases superfamily protein	2
1425	At5g59770	PTPLA	Protein-tyrosine phosphatase-like, PTPLA	2
1426	At5g02180	transporter	Transmembrane amino acid transporter family protein	3
1427	At5g28020	CYSD2	cysteine synthase D2	2
1428	At5g01530	PSII	light harvesting complex photosystem II	3
1429	At1g15820	LHCB6	light harvesting complex photosystem II subunit 6	3
1430	At2g16280	KCS9	3-ketoacyl-CoA synthase 9	2
1431	At5g65010	ASN2	asparagine synthetase 2	2
1432	At1g19715	Mannose-binding lectin	Mannose-binding lectin superfamily protein	2
1433	At2g45530	RING/U-box	RING/U-box superfamily protein	1
1434	At1g30530	UGT78D1	UDP-glucosyl transferase 78D1	3
1435	At3g11670	DGD1	UDP-Glycosyltransferase superfamily protein	3
1436	At2g42130	fibrillin	Plastid-lipid associated protein PAP / fibrillin family protein	2
1437	At4g04750	Major facilitator	Major facilitator superfamily protein	2
1438	At1g07450	Rossmann-fold	NAD(P)-binding Rossmann-fold superfamily protein	2
1439	At5g01075	hydrolase	Glycosyl hydrolase family 35 protein	2
1440	At2g21220	SAUR-like auxin-responsive	SAUR-like auxin-responsive protein family	2
1441	At4g08920	OOP2	cryptochrome 1	2
1442	At4g00780	TRAF-like	TRAF-like family protein	3
1443	At4g33520	PAA1	P-type ATP-ase 1	1
1444	At1g08550	NPQ1	non-photochemical quenching 1	2
1445	At5g53880			2
1446	At4g21750	ATML1	Homeobox-leucine zipper family protein / lipid-binding START domain-containing protein	3
1447	At2g28100	FUC1	alpha-L-fucosidase 1	0
1448	At5g61660	glycine-rich	glycine-rich protein	2
1449	At4g28290			3
1450	At1g34780	APRL4	APR-like 4	1
1451	At2g40960	R3H	Single-stranded nucleic acid binding R3H protein	1
1452	At1g04800	glycine-rich	glycine-rich protein	2
1453	At5g19170	DUF239	Protein of Unknown Function (DUF239)	1
1454	At5g22640	emb1211	MORN (Membrane Occupation and Recognition Nexus) repeat-containing protein	2
1455	At3g09160	RNA-binding	RNA-binding (RRM/RBD/RNP motifs) family protein	2
1456	At2g01760	RR14	response regulator 14	1
1457	At2g41090	EF-hand	Calcium-binding EF-hand family protein	3
1458	At5g45170	HAD	Haloacid dehalogenase-like hydrolase (HAD) superfamily protein	2
1459	At4g31530	Rossmann-fold	NAD(P)-binding Rossmann-fold superfamily protein	2
1460	At3g14930	HEME1	Uroporphyrinogen decarboxylase	2
1461	At3g55130	WBC19	white-brown complex homolog 19	2
1462	At3g10970	HAD	Haloacid dehalogenase-like hydrolase (HAD) superfamily protein	1
1463	At1g61900			2
1464	At2g44210	DUF239	Protein of Unknown Function (DUF239)	2
1465	At2g32560	F-box	F-box family protein	1
1466	At3g21260	GLTP3	Glycolipid transfer protein (GLTP) family protein	2
1467	At3g06080	TBL10	Plant protein of unknown function (DUF828)	2
1468	At3g01960			2
1469	At3g26960	extensin	Pollen Ole e 1 allergen and extensin family protein	1
1470	At1g14840	MAP70-4	microtubule-associated proteins 70-4	2
1471	At5g03940	SRP54CP	chloroplast signal recognition particle 54 kDa subunit	2
1472	At3g06730	TRX z	Thioredoxin z	3
1473	At1g33110	MATE efflux	MATE efflux family protein	2
1474	At3g30460	RING/U-box	RING/U-box superfamily protein	2
1475	At5g04900	NOL	NYC1-like	1
1476	At2g45770	FRD4	signal recognition particle receptor protein, chloroplast (FTSY)	2
1477	At4g05180	PSII-Q	photosystem II subunit Q-2	3
1478	At1g01170	DUF1138	Protein of unknown function (DUF1138)	3
1479	At2g30540	Thioredoxin	Thioredoxin superfamily protein	2
1480	At1g33810			2
1481	At3g19220	SCO2	protein disulfide isomerases	1
1482	At4g29070	lipase	Phospholipase A2 family protein	2
1483	At4g17300	OVA8	Class II aminoacyl-tRNA and biotin synthetases superfamily protein	2
1484	At1g63850	BTB/POZ	BTB/POZ domain-containing protein	1
1485	At2g21200	SAUR-like auxin-responsive	SAUR-like auxin-responsive protein family	2
1486	At3g60290	2OG	2-oxoglutarate (2OG) and Fe(II)-dependent oxygenase superfamily protein	1
1487	At3g48690	CXE12	alpha/beta-Hydrolases superfamily protein	2
1488	At5g24020	MIND	septum site-determining protein (MIND)	2
1489	At3g06510	SFR2	Glycosyl hydrolase superfamily protein	2
1490	At5g27360	SFP2	Major facilitator superfamily protein	2
1491	At4g12690	DUF868	Plant protein of unknown function (DUF868)	3
1492	At4g32900	PTH2	Peptidyl-tRNA hydrolase II (PTH2) family protein	2
1493	At4g02990	RUG2	Mitochondrial transcription termination factor family protein	3
1494	At5g16710	DHAR3	dehydroascorbate reductase 1	2
1495	At1g01140	SnRK3.12	CBL-interacting protein kinase 9	2
1496	At1g27510	EX2	Protein of unknown function (DUF3506)	1
1497	At4g39770	TPPH	Haloacid dehalogenase-like hydrolase (HAD) superfamily protein	2
1498	At5g10690	PPR	pentatricopeptide (PPR) repeat-containing protein / CBS domain-containing protein	2
1499	At5g04530	KCS19	3-ketoacyl-CoA synthase 19	2
1500	At1g32220	Rossmann-fold	NAD(P)-binding Rossmann-fold superfamily protein	3
1501	At5g46110	TPT	Glucose-6-phosphate/phosphate translocator-related	3
1502	At1g73530	RNA-binding	RNA-binding (RRM/RBD/RNP motifs) family protein	2
1503	At3g20230	L18p/L5e	Ribosomal L18p/L5e family protein	2
1504	At4g34650	SQS2	squalene synthase 2	2
1505	At4g12300	CYP706A4	cytochrome P450, family 706, subfamily A, polypeptide 4	1
1506	At3g21360	2OG	2-oxoglutarate (2OG) and Fe(II)-dependent oxygenase superfamily protein	1
1507	At3g47250	DUF247	Plant protein of unknown function (DUF247)	2
1508	At3g49140	PPR	Pentatricopeptide repeat (PPR) superfamily protein	2
1509	At2g04700	ferredoxin thioredoxin reductase catalytic	ferredoxin thioredoxin reductase catalytic beta chain family protein	2
1510	At1g07280	Tetratricopeptide repeat (TPR)-like	Tetratricopeptide repeat (TPR)-like superfamily protein	3
1511	At5g10250	DOT3	Phototropic-responsive NPH3 family protein	2
1512	At5g17790	VAR3	zinc finger (Ran-binding) family protein	2
1513	At2g45450	ZPR1	protein binding	1
1514	At1g03020	Thioredoxin	Thioredoxin superfamily protein	2
1515	At4g15110	CYP97B3	cytochrome P450, family 97, subfamily B, polypeptide 3	2
1516	At3g14760			2
1517	At5g01880	RING/U-box	RING/U-box superfamily protein	2
1518	At1g63680	PDE316	acid-amino acid ligases;ligases;ATP binding;ATP binding;ligases	2
1519	At4g25960	PGP2	P-glycoprotein 2	3
1520	At2g27820	PD1	prephenate dehydratase 1	2
1521	At1g26560	BGLU40	beta glucosidase 40	2
1522	At1g64900	CYP89A2	cytochrome P450, family 89, subfamily A, polypeptide 2	2
1523	At5g08410	FTRA2	ferredoxin/thioredoxin reductase subunit A (variable subunit) 2	3
1524	At2g37660	Rossmann-fold	NAD(P)-binding Rossmann-fold superfamily protein	3
1525	At5g55210			1
1526	At3g28140	phosphodiesterase	RNA ligase/cyclic nucleotide phosphodiesterase family protein	0
1527	At5g14760	FIN4	L-aspartate oxidase	3
1528	At1g67440	emb1688	Minichromosome maintenance (MCM2/3/5) family protein	1
1529	At1g31350	KUF1	KAR-UP F-box 1	2
1530	At1g21065			2
1531	At3g29200	CM1	chorismate mutase 1	2
1532	At4g17540			1
1533	At2g20725	protease	CAAX amino terminal protease family protein	1
1534	At1g06430	FTSH8	FTSH protease 8	3
1535	At2g35155	Trypsin	Trypsin family protein	2
1536	At4g37550	Formamidase	Acetamidase/Formamidase family protein	3
1537	At2g04230	F-box	FBD, F-box and Leucine Rich Repeat domains containing protein	1
1538	At1g16790	ribosome	ribosomal protein-related	1
1539	At1g79160			1
1540	At5g07900	transcription	Mitochondrial transcription termination factor family protein	2
1541	At1g79600	kinase	Protein kinase superfamily protein	3
1542	At2g20875	EPF1	epidermal patterning factor 1	2
1543	At5g66740	DUF620	Protein of unknown function (DUF620)	2
1544	At2g25510			3
1545	At1g60010			2
1546	At3g08730	S6K1	protein-serine kinase 1	2
1547	At2g46220	DUF2358	Uncharacterized conserved protein (DUF2358)	3
1548	At5g04190	PKS4	phytochrome kinase substrate 4	1
1549	At1g17650	GR2	glyoxylate reductase 2	2
1550	At3g12080	emb2738	GTP-binding family protein	3
1551	At5g44660			1
1552	At1g67865			2
1553	At1g05200	GLUR3	glutamate receptor 3.4	1
1554	At5g07690	PMG2	myb domain protein 29	2
1555	At1g49780	PUB26	plant U-box 26	2
1556	At1g30380	PSAK	photosystem I subunit K	3
1557	At4g24510	VC2	HXXXD-type acyl-transferase family protein	3
1558	At3g18500	I-like	DNAse I-like superfamily protein	2
1559	At3g48460	hydrolase	GDSL-like Lipase/Acylhydrolase superfamily protein	3
1560	At3g47560	alpha/beta-Hydrolases	alpha/beta-Hydrolases superfamily protein	2
1561	At2g43900	5PTase12	Endonuclease/exonuclease/phosphatase family protein	1
1562	At2g39850	endopeptidase	Subtilisin-like serine endopeptidase family protein	2
1563	At5g53280	PDV1	plastid division1	1
1564	At1g67830	FXG1	alpha-fucosidase 1	1
1565	At5g57760			2
1566	At1g67860			2
1567	At5g35630	GS2	glutamine synthetase 2	2
1568	At2g29310	Rossmann-fold	NAD(P)-binding Rossmann-fold superfamily protein	2
1569	At3g25660	Amidase	Amidase family protein	2
1570	At1g12460	kinase	Leucine-rich repeat protein kinase family protein	1
1571	At3g13810	IDD11	indeterminate(ID)-domain 11	1
1572	At1g01540	kinase	Protein kinase superfamily protein	2
1573	At1g12800	OB-fold-like	Nucleic acid-binding, OB-fold-like protein	2
1574	At5g53030			1
1575	At1g76880	Duplicated homeodomain-like	Duplicated homeodomain-like superfamily protein	1
1576	At3g16560	Protein phosphatase 2C	Protein phosphatase 2C family protein	2
1577	At1g31410	putrescine-binding periplasmic	putrescine-binding periplasmic protein-related	2
1578	At5g41900	alpha/beta-Hydrolases	alpha/beta-Hydrolases superfamily protein	3
1579	At4g33480			2
1580	At2g42770	Mpv17/PMP22	Peroxisomal membrane 22 kDa (Mpv17/PMP22) family protein	2
1581	At4g32590	2Fe-2S ferredoxin-like	2Fe-2S ferredoxin-like superfamily protein	3
1582	At1g60800	NIK3	NSP-interacting kinase 3	2
1583	At5g67030	ZEP	zeaxanthin epoxidase (ZEP) (ABA1)	3
1584	At4g12060	Double Clp-N motif	Double Clp-N motif protein	2
1585	At3g46630	DUF3223	Protein of unknown function (DUF3223)	2
1586	At2g39140	SVR1	pseudouridine synthase family protein	3
1587	At1g29500	SAUR-like auxin-responsive	SAUR-like auxin-responsive protein family	2
1588	At3g19030			3
1589	At3g22120	CWLP	cell wall-plasma membrane linker protein	2
1590	At1g31820	PUT1	Amino acid permease family protein	2
1591	At1g36320			2
1592	At3g48730	GSA2	glutamate-1-semialdehyde 2,1-aminomutase 2	3
1593	At2g01850	XTH27	endoxyloglucan transferase A3	2
1594	At4g38690	PLC-like phosphodiesterases	PLC-like phosphodiesterases superfamily protein	2
1595	At2g31790	transferase	UDP-Glycosyltransferase superfamily protein	3
1596	At5g16650	DnaJ-domain	Chaperone DnaJ-domain superfamily protein	3
1597	At2g33330	PDLP3	plasmodesmata-located protein 3	2
1598	At1g31580	ECS1	ECS1	3
1599	At1g77060	carboxylase	Phosphoenolpyruvate carboxylase family protein	2
1600	At1g19920	ASA1	Pseudouridine synthase/archaeosine transglycosylase-like family protein	2
1601	At3g24506			1
1602	At2g47940	EMB3117	DEGP protease 2	3
1603	At5g13400	Major facilitator	Major facilitator superfamily protein	3
1604	At3g44430			1
1605	At4g01690	PPOX	Flavin containing amine oxidoreductase family	2
1606	At4g15660	Thioredoxin	Thioredoxin superfamily protein	2
1607	At4g36220	FAH1	ferulic acid 5-hydroxylase 1	2
1608	At3g57830	kinase	Leucine-rich repeat protein kinase family protein	1
1609	At2g43330	INT1	inositol transporter 1	2
1610	At2g22980	SCPL13	serine carboxypeptidase-like 13	2
1611	At4g25450	NAP8	non-intrinsic ABC protein 8	2
1612	At3g19810	DUF177	Protein of unknown function (DUF177)	2
1613	At3g16220	LigT	Predicted eukaryotic LigT	2
1614	At4g38430	ROPGEF1	rho guanyl-nucleotide exchange factor 1	2
1615	At5g37680	ARLA1A	ADP-ribosylation factor-like A1A	1
1616	At4g32770	VTE1	tocopherol cyclase, chloroplast / vitamin E deficient 1 (VTE1) / sucrose export defective 1 (SXD1)	3
1617	At1g05230	HDG2	homeodomain GLABROUS 2	2
1618	At5g18660	PCB2	NAD(P)-binding Rossmann-fold superfamily protein	3
1619	At3g27690	LHCB2	photosystem II light harvesting complex gene 2.3	3
1620	At3g51750			2
1621	At3g04870	ZDS	zeta-carotene desaturase	2
1622	At1g54820	kinase	Protein kinase superfamily protein	2
1623	At1g66100	Plant thionin	Plant thionin	2
1624	At3g10670	NAP7	non-intrinsic ABC protein 7	2
1625	At5g49940	NFU2	NIFU-like protein 2	2
1626	At1g68190	BBX27	B-box zinc finger family protein	2
1627	At5g03910	ATH12	ABC2 homolog 12	1
1628	At2g34060	Peroxidase	Peroxidase superfamily protein	1
1629	At1g16390	2017-10-03	organic cation/carnitine transporter 3	2
1630	At4g30000	synthase	Dihydropterin pyrophosphokinase / Dihydropteroate synthase	0
1631	At1g04620	HCAR	coenzyme F420 hydrogenase family / dehydrogenase, beta subunit family	2
1632	At3g47420	PS3	phosphate starvation-induced gene 3	3
1633	At1g16260	kinase	Wall-associated kinase family protein	2
1634	At4g16490	ARM repeat	ARM repeat superfamily protein	0
1635	At5g55910	D6PK	D6 protein kinase	2
1636	At5g63380	ligase	AMP-dependent synthetase and ligase family protein	1
1637	At5g49100			2
1638	At3g07310	DUF760	Protein of unknown function (DUF760)	2
1639	At2g32860	BGLU33	beta glucosidase 33	3
1640	At3g56680	R3H	Single-stranded nucleic acid binding R3H protein	2
1641	At2g26250	KCS10	3-ketoacyl-CoA synthase 10	3
1642	At2g47590	PHR2	photolyase/blue-light receptor 2	2
1643	At1g66540	P450	Cytochrome P450 superfamily protein	2
1644	At2g46070	MPK12	mitogen-activated protein kinase 12	1
1645	At4g34350	ISPH	4-hydroxy-3-methylbut-2-enyl diphosphate reductase	3
1646	At2g29340	dehydratase	NAD-dependent epimerase/dehydratase family protein	2
1647	At3g26490	NPH3	Phototropic-responsive NPH3 family protein	1
1648	At1g31330	PSAF	photosystem I subunit F	3
1649	At1g12820	AFB3	auxin signaling F-box 3	1
1650	At5g44530	Subtilase	Subtilase family protein	2
1651	At3g04260	PTAC3	plastid transcriptionally active 3	3
1652	At5g56040	kinase	Leucine-rich receptor-like protein kinase family protein	2
1653	At5g41920	transcription	GRAS family transcription factor	2
1654	At2g41370	BOP2	Ankyrin repeat family protein / BTB/POZ domain-containing protein	1
1655	At1g27940	PGP13	P-glycoprotein 13	2
1656	At4g02630	kinase	Protein kinase superfamily protein	2
1657	At5g46420	RimM	16S rRNA processing protein RimM family	2
1658	At2g38270	CXIP2	CAX-interacting protein 2	2
1659	At5g02760	Protein phosphatase 2C	Protein phosphatase 2C family protein	2
1660	At3g25670	LRR	Leucine-rich repeat (LRR) family protein	2
1661	At5g20070	NUDX19	nudix hydrolase homolog 19	3
1662	At5g51970	dehydrogenase	GroES-like zinc-binding alcohol dehydrogenase family protein	2
1663	At1g17840	WBC11	white-brown complex homolog protein 11	3
1664	At1g78010	GTPase	tRNA modification GTPase, putative	1
1665	At4g39235			1
1666	At3g54990	SMZ	Integrase-type DNA-binding superfamily protein	2
1667	At5g17400	ER-ANT1	endoplasmic reticulum-adenine nucleotide transporter 1	2
1668	At3g57600	DNA-binding	Integrase-type DNA-binding superfamily protein	2
1669	At5g62810	PEX14	peroxin 14	1
1670	At3g01490	kinase	Protein kinase superfamily protein	2
1671	At4g02790	EMB3129	GTP-binding family protein	2
1672	At5g03560	Tetratricopeptide repeat (TPR)-like	Tetratricopeptide repeat (TPR)-like superfamily protein	1
1673	At3g49470	NACA2	nascent polypeptide-associated complex subunit alpha-like protein 2	2
1674	At5g40500			2
1675	At3g47500	CDF3	cycling DOF factor 3	3
1676	At1g26920			1
1677	At5g50110	transferase	S-adenosyl-L-methionine-dependent methyltransferases superfamily protein	1
1678	At1g56260	MDO1		1
1679	At4g25830	UPF0497	Uncharacterised protein family (UPF0497)	2
1680	At5g40970	Protein of unknown function	Protein of unknown function (DUF 3339)	0
1681	At1g58150			2
1682	At5g48630	Cyclin	Cyclin family protein	1
1683	At3g04940	CYSD1	cysteine synthase D1	1
1684	At3g52840	BGAL2	beta-galactosidase 2	2
1685	At5g47900	DUF1624	Protein of unknown function (DUF1624)	1
1686	At5g45060	TIR-NBS-LRR	Disease resistance protein (TIR-NBS-LRR class) family	2
1687	At1g79040	PSBR	photosystem II subunit R	3
1688	At2g39940	COI1	RNI-like superfamily protein	1
1689	At1g61520	LHCA3	photosystem I light harvesting complex gene 3	3
1690	At4g22570	APT3	adenine phosphoribosyl transferase 3	2
1691	At2g05520	GRP3	glycine-rich protein 3	2
1692	At2g46660	EOD3	cytochrome P450, family 78, subfamily A, polypeptide 6	0
1693	At3g54890	LHCA1	photosystem I light harvesting complex gene 1	3
1694	At5g06060	Rossmann-fold	NAD(P)-binding Rossmann-fold superfamily protein	2
1695	At5g56100	oleosin	glycine-rich protein / oleosin	3
1696	At5g45820	PKS18	CBL-interacting protein kinase 20	3
1697	At1g37130	NR2	nitrate reductase 2	2
1698	At3g14450	CID9	CTC-interacting domain 9	1
1699	At5g10460	HAD	Haloacid dehalogenase-like hydrolase (HAD) superfamily protein	1
1700	At4g19830	isomerase	FKBP-like peptidyl-prolyl cis-trans isomerase family protein	2
1701	At1g11870	SRS	Seryl-tRNA synthetase	2
1702	At3g16850	Pectin lyase-like	Pectin lyase-like superfamily protein	2
1703	At1g18650	PDCB3	plasmodesmata callose-binding protein 3	2
1704	At1g54740	DUF3049	Protein of unknown function (DUF3049)	2
1705	At4g28210	EMB1923	embryo defective 1923	2
1706	At2g32100	OFP16	ovate family protein 16	2
1707	At1g48100	Pectin lyase-like	Pectin lyase-like superfamily protein	3
1708	At3g18750	ZIK5	with no lysine (K) kinase 6	2
1709	At1g69800	CBS	Cystathionine beta-synthase (CBS) protein	0
1710	At1g49930			2
1711	At4g18970	hydrolase	GDSL-like Lipase/Acylhydrolase superfamily protein	3
1712	At1g49980	RNA polymerase	DNA/RNA polymerases superfamily protein	0
1713	At5g47380	DUF547	Protein of unknown function, DUF547	2
1714	At5g58480	hydrolase	O-Glycosyl hydrolases family 17 protein	1
1715	At3g18110	EMB1270	Pentatricopeptide repeat (PPR) superfamily protein	2
1716	At2g21650	RSM1	Homeodomain-like superfamily protein	1
1717	At1g25290	RBL8	RHOMBOID-like protein 10	1
1718	At4g39800	MIPS1	myo-inositol-1-phosphate synthase 1	2
1719	At5g57040	glyoxalase I	Lactoylglutathione lyase / glyoxalase I family protein	2
1720	At5g48840	PTS	homolog of bacterial PANC	1
1721	At3g57020	phosphotriesterase	Calcium-dependent phosphotriesterase superfamily protein	2
1722	At2g16380	Sec14p-like phosphatidylinositol transfer	Sec14p-like phosphatidylinositol transfer family protein	2
1723	At3g02050	KUP3	K+ uptake transporter 3	2
1724	At5g60600	ISPG	4-hydroxy-3-methylbut-2-enyl diphosphate synthase	2
1725	At5g08740	NDC1	NAD(P)H dehydrogenase C1	1
1726	At3g05750	TRM6		1
1727	At3g58140	IIc	phenylalanyl-tRNA synthetase class IIc family protein	2
1728	At5g37290	ARM repeat	ARM repeat superfamily protein	1
1729	At1g08570	ACHT4	atypical CYS HIS rich thioredoxin 4	2
1730	At3g13480			1
1731	At2g42380	BZIP34	Basic-leucine zipper (bZIP) transcription factor family protein	2
1732	At3g21200	PGR7	proton gradient regulation 7	2
1733	At2g04032	ZIP7	zinc transporter 7 precursor	1
1734	At5g08280	HEMC	hydroxymethylbilane synthase	3
1735	At1g08250	ADT6	arogenate dehydratase 6	2
1736	At5g20360	Phox3	Octicosapeptide/Phox/Bem1p (PB1) domain-containing protein / tetratricopeptide repeat (TPR)-containing protein	1
1737	At5g06130	chaperonin	chaperone protein dnaJ-related	1
1738	At4g37800	XTH7	xyloglucan endotransglucosylase/hydrolase 7	2
1739	At2g41140	CRK1	CDPK-related kinase 1	1
1740	At3g06483	PDK	pyruvate dehydrogenase kinase	3
1741	At5g03370	acylphosphatase	acylphosphatase family	1
1742	At4g14510	CFM3B	CRM family member 3B	2
1743	At4g07400	VFB3	VIER F-box proteine 3	0
1744	At3g59980	OB-fold-like	Nucleic acid-binding, OB-fold-like protein	3
1745	At1g15140	oxidoreductase	FAD/NAD(P)-binding oxidoreductase	2
1746	At1g08490	SUFS	chloroplastic NIFS-like cysteine desulfurase	2
1747	At1g52770	NPH3	Phototropic-responsive NPH3 family protein	2
1748	At4g15560	DXS1	Deoxyxylulose-5-phosphate synthase	3
1749	At1g09250	DNA-binding	basic helix-loop-helix (bHLH) DNA-binding superfamily protein	2
1750	At3g26450	Polyketide cyclase/dehydrase and lipid transport	Polyketide cyclase/dehydrase and lipid transport superfamily protein	2
1751	At2g35490	fibrillin	Plastid-lipid associated protein PAP / fibrillin family protein	2
1752	At4g10340	LHCB5	light harvesting complex of photosystem II 5	3
1753	At5g26790			2
1754	At5g27730	DUF1624	Protein of unknown function (DUF1624)	1
1755	At3g61890	HB-12	homeobox 12	3
1756	At1g76130	AMY2	alpha-amylase-like 2	1
1757	At5g61670			3
1758	At1g48520	GATB	GLU-ADT subunit B	2
1759	At4g26370	NusB	antitermination NusB domain-containing protein	3
1760	At5g54270	LHCB3*1	light-harvesting chlorophyll B-binding protein 3	3
1761	At3g13180	NusB	NOL1/NOP2/sun family protein / antitermination NusB domain-containing protein	2
1762	At5g39860	PRE1	basic helix-loop-helix (bHLH) DNA-binding family protein	2
1763	At2g03350	DUF538	Protein of unknown function, DUF538	2
1764	At3g23000	SnRK3.10	CBL-interacting protein kinase 7	1
1765	At2g29630	THIC	thiaminC	3
1766	At4g04770	LAF6	ATP binding cassette protein 1	2
1767	At1g06650	2OG	2-oxoglutarate (2OG) and Fe(II)-dependent oxygenase superfamily protein	2
1768	At1g49730	kinase	Protein kinase superfamily protein	2
1769	At1g66980	SNC4	suppressor of npr1-1 constitutive 4	2
1770	At2g30950	VAR2	FtsH extracellular protease family	3
1771	At3g18680	kinase	Amino acid kinase family protein	3
1772	At3g56160	Sodium Bile acid symporter	Sodium Bile acid symporter family	1
1773	At4g03520	ATHM2	Thioredoxin superfamily protein	2
1774	At1g78270	UGT85A4	UDP-glucosyl transferase 85A4	2
1775	At3g47620	TCP14	TEOSINTE BRANCHED, cycloidea and PCF (TCP) 14	2
1776	At5g54980	UPF0497	Uncharacterised protein family (UPF0497)	2
1777	At2g30010	TBL45	TRICHOME BIREFRINGENCE-LIKE 45	2
1778	At1g63970	MECPS	isoprenoid F	2
1779	At1g15510	VAC1	Tetratricopeptide repeat (TPR)-like superfamily protein	3
1780	At2g40610	EXPA8	expansin A8	3
1781	At1g19670	CORI1	chlorophyllase 1	3
1782	At5g05550	transcription	sequence-specific DNA binding transcription factors	1
1783	At1g54120			2
1784	At2g19860	HXK2	hexokinase 2	0
1785	At5g07370	IPK2a	inositol polyphosphate kinase 2 alpha	1
1786	At1g34640	peptidases	peptidases	2
1787	At3g23410	FAO3	fatty alcohol oxidase 3	2
1788	At1g10660			1
1789	At3g59870			2
1790	At4g37310	CYP81H1	cytochrome P450, family 81, subfamily H, polypeptide 1	3
1791	At3g23805	RALFL24	ralf-like 24	2
1792	At3g27920	MYB0	myb domain protein 0	2
1793	At2g23470	RUS4	Protein of unknown function, DUF647	2
1794	At2g30790	PSBP-2	photosystem II subunit P-2	3
1795	At4g35950	ROP5	RAC-like 6	1
1796	At2g45960	TMP-A	plasma membrane intrinsic protein 1B	2
1797	At1g12240	VAC-INV	Glycosyl hydrolases family 32 protein	1
1798	At1g74910	pyrophosphorylase	ADP-glucose pyrophosphorylase family protein	2
1799	At3g26700	kinase	Protein kinase superfamily protein	2
1800	At2g23610	MES3	methyl esterase 3	2
1801	At5g52520	PRORS1	Class II aaRS and biotin synthetases superfamily protein	2
1802	At3g58000	VQ motif	VQ motif-containing protein	1
1803	At5g05630	RMV1	Amino acid permease family protein	1
1804	At1g27050	homeobox 54	homeobox protein 54	1
1805	At1g80770	PDE318	P-loop containing nucleoside triphosphate hydrolases superfamily protein	2
1806	At3g05350	M24	Metallopeptidase M24 family protein	2
1807	At1g36390	GrpE	Co-chaperone GrpE family protein	2
1808	At5g49230	HRB1	Drought-responsive family protein	1
1809	At3g19720	DRP5B	P-loop containing nucleoside triphosphate hydrolases superfamily protein	1
1810	At2g43750	OASB	O-acetylserine (thiol) lyase B	2
1811	832541			0
1812	At1g70100			1
1813	At4g22490	inhibitor	Bifunctional inhibitor/lipid-transfer protein/seed storage 2S albumin superfamily protein	2
1814	At2g33735	DnaJ-domain	Chaperone DnaJ-domain superfamily protein	1
1815	At3g01370	CFM2	CRM family member 2	2
1816	At4g32915			2
1817	At2g44650	CPN10	chloroplast chaperonin 10	3
1818	At5g54880	DTW	DTW domain-containing protein	1
1819	At5g04490	VTE5	vitamin E pathway gene 5	2
1820	At3g29240	DUF179	Protein of unknown function (DUF179)	2
1821	At1g56050	GTP-binding	GTP-binding protein-related	3
1822	At5g01790			3
1823	At1g05070	DUF1068	Protein of unknown function (DUF1068)	1
1824	At4g26480	RNA-binding KH	RNA-binding KH domain-containing protein	0
1825	At5g22830	MRS2-11	magnesium (Mg) transporter 10	2
1826	At3g09310			0
1827	At5g64570	XYL4	beta-D-xylosidase 4	1
1828	At3g17170	RFC3	Translation elongation factor EF1B/ribosomal protein S6 family protein	3
1829	At1g77930	DnaJ-domain	Chaperone DnaJ-domain superfamily protein	2
1830	At5g19730	Pectin lyase-like	Pectin lyase-like superfamily protein	2
1831	At3g28220	TRAF-like	TRAF-like family protein	3
1832	At2g30350	N-terminal	Excinuclease ABC, C subunit, N-terminal	1
1833	At2g20020	CAF1	RNA-binding CRS1 / YhbY (CRM) domain-containing protein	3
1834	At3g17640	LRR	Leucine-rich repeat (LRR) family protein	2
1835	At2g46710	ROPGAP3	Rho GTPase activating protein with PAK-box/P21-Rho-binding domain	2
1836	At4g11570	HAD	Haloacid dehalogenase-like hydrolase (HAD) superfamily protein	3
1837	At2g31170	SYCO ARATH	Cysteinyl-tRNA synthetase, class Ia family protein	3
1838	At1g50840	PolIA	polymerase gamma 2	2
1839	At5g53160	RCAR3	regulatory components of ABA receptor 3	2
1840	At1g22140			2
1841	At4g20840	Berberine	FAD-binding Berberine family protein	1
1842	At3g15095	HCF243		2
1843	At1g48960	hydrolase	Adenine nucleotide alpha hydrolases-like superfamily protein	1
1844	At2g04360			2
1845	At5g50250	CP31B	chloroplast RNA-binding protein 31B	2
1846	At1g16750	DUF547	Protein of unknown function, DUF547	2
1847	At4g13100	RING/U-box	RING/U-box superfamily protein	2
1848	At2g46340	SPA1	SPA (suppressor of phyA-105) protein family	2
1849	At2g26910	PEC1	pleiotropic drug resistance 4	2
1850	At3g15690	Single hybrid motif	Single hybrid motif superfamily protein	2
1851	At2g01400			1
1852	At3g54500			3
1853	At1g01990			1
1854	At1g12410	NCLPP2	CLP protease proteolytic subunit 2	2
1855	At3g63120	CYCP1;1	cyclin p1;1	2
1856	At5g27150	NHX1	Na+/H+ exchanger 1	2
1857	At4g30610	SCPL24	alpha/beta-Hydrolases superfamily protein	2
1858	At1g63610			2
1859	At1g52190	Major facilitator	Major facilitator superfamily protein	2
1860	At1g14440	ZHD4	homeobox protein 31	2
1861	At5g50860	kinase	Protein kinase superfamily protein	0
1862	At1g32500	NAP6	non-intrinsic ABC protein 6	1
1863	At5g11550	ARM repeat	ARM repeat superfamily protein	2
1864	At5g12130	PDE149	integral membrane TerC family protein	1
1865	At4g35290	GLUR2	glutamate receptor 2	1
1866	At1g05600	EMB3101	Tetratricopeptide repeat (TPR)-like superfamily protein	1
1867	At5g65990	transporter	Transmembrane amino acid transporter family protein	2
1868	At1g03475	LIN2	Coproporphyrinogen III oxidase	2
1869	At4g14690	ELIP2	Chlorophyll A-B binding family protein	3
1870	At3g16000	MFP1	MAR binding filament-like protein 1	2
1871	At5g45650	subtilase	subtilase family protein	2
1872	At4g21860	MSRB2	methionine sulfoxide reductase B 2	2
1873	At1g10830	Z-ISO	15-cis-zeta-carotene isomerase	2
1874	At1g04110	SDD1	Subtilase family protein	2
1875	At1g70580	GGT2	alanine-2-oxoglutarate aminotransferase 2	2
1876	At3g05900	neurofilament	neurofilament protein-related	3
1877	At5g16010	dehydrogenase	3-oxo-5-alpha-steroid 4-dehydrogenase family protein	2
1878	At2g30960			1
1879	At2g26280	CID7	CTC-interacting domain 7	1
1880	At3g60390	HAT3	homeobox-leucine zipper protein 3	1
1881	At1g35510	transferase	O-fucosyltransferase family protein	0
1882	At5g17560	BolA-like	BolA-like family protein	2
1883	At2g26110	DUF761	Protein of unknown function (DUF761)	1
1884	At1g18330	RVE7	Homeodomain-like superfamily protein	3
1885	At5g43260	chaperonin	chaperone protein dnaJ-related	2
1886	At2g31890	RAP	RAP	2
1887	At3g21560	UGT84A2	UDP-Glycosyltransferase superfamily protein	2
1888	At4g08280	Thioredoxin	Thioredoxin superfamily protein	2
1889	At5g09870	CESA5	cellulose synthase 5	3
1890	At2g15620	NIR1	nitrite reductase 1	2
1891	At3g47490	nuclease	HNH endonuclease	1
1892	At1g26770	EXPA10	expansin A10	2
1893	At5g53900	WNK	Serine/threonine-protein kinase WNK (With No Lysine)-related	0
1894	At1g01490	Heavy metal transport/detoxification	Heavy metal transport/detoxification superfamily protein	1
1895	At3g50440	MES10	methyl esterase 10	2
1896	At5g67190	DEAR2	DREB and EAR motif protein 2	2
1897	At2g42750	N-terminal	DNAJ heat shock N-terminal domain-containing protein	3
1898	At2g24790	COL3	CONSTANS-like 3	2
1899	At4g34240	ALDH3I1	aldehyde dehydrogenase 3I1	2
1900	At2g32690	GRP23	glycine-rich protein 23	3
1901	At4g03060	AOP2	AOP2 (ALKENYL HYDROXALKYL PRODUCING 2); oxidoreductase, acting on paired donors, with incorporation or reduction of molecular oxygen, 2-oxoglutarate as one donor, and incorporation of one atom each of oxygen into both donors	0
1902	At3g48560	TZP5	chlorsulfuron/imidazolinone resistant 1	1
1903	At5g64050	OVA3	glutamate tRNA synthetase	2
1904	At4g15690	Thioredoxin	Thioredoxin superfamily protein	2
1905	At5g42240	scpl42	serine carboxypeptidase-like 42	2
1906	At2g24580	oxidoreductase	FAD-dependent oxidoreductase family protein	2
1907	At1g23360	MENG	S-adenosyl-L-methionine-dependent methyltransferases superfamily protein	2
1908	At5g06430	Thioredoxin	Thioredoxin superfamily protein	1
1909	At3g11630	Thioredoxin	Thioredoxin superfamily protein	3
1910	At2g14910			2
1911	At5g15840	FG	B-box type zinc finger protein with CCT domain	2
1912	At1g60690	oxidoreductase	NAD(P)-linked oxidoreductase superfamily protein	2
1913	At5g18060	SAUR23	SAUR-like auxin-responsive protein family	2
1914	At3g21020	transposable	transposable element gene	0
1915	At1g27120	transferase	Galactosyltransferase family protein	2
1916	At1g11750	NCLPP6	CLP protease proteolytic subunit 6	2
1917	At3g28130	UMAMIT44	nodulin MtN21 /EamA-like transporter family protein	2
1918	At1g65420	NPQ7	Protein of unknown function (DUF565)	1
1919	At4g38710	glycine-rich	glycine-rich protein	1
1920	At3g52340	SPP2	sucrose-6F-phosphate phosphohydrolase 2	2
1921	At2g20860	LIP1	lipoic acid synthase 1	2
1922	At5g62220	XLT2	glycosyltransferase 18	2
1923	At1g48240	NPSN12	novel plant snare 12	2
1924	At1g80940			1
1925	At3g16890	PPR40	pentatricopeptide (PPR) domain protein 40	2
1926	At5g47650	NUDT2	nudix hydrolase homolog 2	2
1927	At4g19450	Major facilitator	Major facilitator superfamily protein	1
1928	At1g54310	transferase	S-adenosyl-L-methionine-dependent methyltransferases superfamily protein	1
1929	At2g40760	phosphatase	Rhodanese/Cell cycle control phosphatase superfamily protein	1
1930	At1g03870	FLA9	FASCICLIN-like arabinoogalactan 9	3
1931	At4g09890	DUF3511	Protein of unknown function (DUF3511)	2
1932	At1g08230	transporter	Transmembrane amino acid transporter family protein	1
1933	At1g28150			2
1934	At2g05540	Glycine-rich	Glycine-rich protein family	3
1935	At1g18660	zinc finger	zinc finger (C3HC4-type RING finger) family protein	2
1936	At2g02410			2
1937	At3g23050	IAA7	indole-3-acetic acid 7	2
1938	At2g21340	MATE efflux	MATE efflux family protein	1
1939	At3g51895	SULTR3;1	sulfate transporter 3;1	2
1940	At3g63510	oxidoreductase	FMN-linked oxidoreductases superfamily protein	2
1941	At1g49890	QWRF2	Family of unknown function (DUF566)	1
1942	At4g23990	CSLG3	cellulose synthase like G3	2
1943	At1g63670	TRM12	Protein of unknown function (DUF3741)	0
1944	At3g62980	TIR1	F-box/RNI-like superfamily protein	2
1945	At3g19000	2OG	2-oxoglutarate (2OG) and Fe(II)-dependent oxygenase superfamily protein	2
1946	At1g64360			2
1947	At5g62670	HA11	H(+)-ATPase 11	2
1948	At3g12210	DNA binding	DNA binding	1
1949	At5g42030	ABIL4	ABL interactor-like protein 4	1
1950	836880			0
1951	At4g26700	FIM1	fimbrin 1	1
1952	At5g47620	RNA-binding	RNA-binding (RRM/RBD/RNP motifs) family protein	1
1953	At5g43850	ARD4	RmlC-like cupins superfamily protein	3
1954	At2g29300	Rossmann-fold	NAD(P)-binding Rossmann-fold superfamily protein	1
1955	At5g55260	PPX2	protein phosphatase X 2	1
1956	At4g15550	IAGLU	indole-3-acetate beta-D-glucosyltransferase	2
1957	At1g31160	HINT 2	HISTIDINE TRIAD NUCLEOTIDE-BINDING 2	2
1958	At3g13000	DUF547	Protein of unknown function, DUF547	2
1959	At4g34250	KCS16	3-ketoacyl-CoA synthase 16	2
1960	At5g06440			1
1961	At3g26932	DRB3	dsRNA-binding protein 3	3
1962	At2g40570	transferase	initiator tRNA phosphoribosyl transferase family protein	1
1963	At2g29650	PHT4;1	phosphate transporter 4;1	3
1964	At5g01510	RUS5	Protein of unknown function, DUF647	1
1965	At1g75820	FLO5	Leucine-rich receptor-like protein kinase family protein	2
1966	At1g11850			2
1967	At3g03840	SAUR27	SAUR-like auxin-responsive protein family	2
1968	At4g25370	Double Clp-N motif	Double Clp-N motif protein	2
1969	At5g43700	IAA4	AUX/IAA transcriptional regulator family protein	1
1970	At1g67050			2
1971	At3g51140	DUF3353	Protein of unknown function (DUF3353)	2
1972	At3g58090	dirigent-like	Disease resistance-responsive (dirigent-like protein) family protein	1
1973	At5g12860	DiT1	dicarboxylate transporter 1	3
1974	At1g79430	WDY	Homeodomain-like superfamily protein	3
1975	At4g32340	Tetratricopeptide repeat (TPR)-like	Tetratricopeptide repeat (TPR)-like superfamily protein	3
1976	At4g23750	TMO3	cytokinin response factor 2	1
1977	At2g45970	LCR	cytochrome P450, family 86, subfamily A, polypeptide 8	3
1978	At4g14910	HISN5B	HISTIDINE BIOSYNTHESIS 5B	1
1979	At1g71970			2
1980	At5g02940	DUF1012	Protein of unknown function (DUF1012)	3
1981	At1g27385			1
1982	At2g40230	transferase	HXXXD-type acyl-transferase family protein	2
1983	At4g39100	SHL1	PHD finger family protein / bromo-adjacent homology (BAH) domain-containing protein	1
1984	At4g23820	Pectin lyase-like	Pectin lyase-like superfamily protein	2
1985	At4g27657			3
1986	At4g30400	RING/U-box	RING/U-box superfamily protein	2
1987	At2g17340	UCP030210	Uncharacterised conserved protein (UCP030210)	1
1988	At5g47540	Mo25	Mo25 family protein	1
1989	At4g31780	UGT81A1	monogalactosyl diacylglycerol synthase 1	2
1990	At1g70070	PDE317	DEAD/DEAH box helicase, putative	2
1991	At5g04880			0
1992	At3g16370	hydrolase	GDSL-like Lipase/Acylhydrolase superfamily protein	3
1993	At3g46900	COPT2	copper transporter 2	2
1994	At5g49980	AFB5	auxin F-box protein 5	1
1995	At1g80380	hydrolase	P-loop containing nucleoside triphosphate hydrolases superfamily protein	2
1996	At5g03900	Iron-sulphur cluster biosynthesis	Iron-sulphur cluster biosynthesis family protein	1
1997	At1g64970	VTE4	gamma-tocopherol methyltransferase	3
[truncated: 3 more rows]

## Sheet: 2000 CGA1 Co-expressed Genes
Supplemental Dataset S6. GNC and CGA1 co-expressed genes retrieved from ATTED-II database
Rank	Locus	Alias	Function	Supportability
0	At4g26150	GNL	cytokinin-responsive gata factor 1	2
1	At5g56860	GNC	GATA type zinc finger transcription factor family protein	2
2	At5g42760	transferase	Leucine carboxyl methyltransferase	3
3	At4g00050	UNE10	basic helix-loop-helix (bHLH) DNA-binding superfamily protein	2
4	At3g17609	HYH	HY5-homolog	3
5	At5g23730	RUP2	Transducin/WD40 repeat-like superfamily protein	3
6	At1g64500	Glutaredoxin	Glutaredoxin family protein	3
7	At4g27030	FADA	fatty acid desaturase A	3
8	At5g11260	TED 5	Basic-leucine zipper (bZIP) transcription factor family protein	2
9	At5g58760	DDB2	damaged DNA binding 2	2
10	At1g26790	DNA-binding	Dof-type zinc finger DNA-binding family protein	3
11	At3g56290			3
12	At1g75770			2
13	At5g60970	TCP5	TEOSINTE BRANCHED 1, cycloidea and PCF transcription factor 5	2
14	At1g01520	ASG4	Homeodomain-like superfamily protein	3
15	At2g31070	TCP10	TCP domain protein 10	2
16	At1g78510	SPS1	solanesyl diphosphate synthase 1	3
17	At5g47610	RING/U-box	RING/U-box superfamily protein	2
18	At3g47430	PEX11B	peroxin 11B	3
19	At1g76570	Chlorophyll A-B binding	Chlorophyll A-B binding family protein	3
20	At4g34610	BLH6	BEL1-like homeodomain 6	2
21	At2g41940	ZFP8	zinc finger protein 8	2
22	At4g25990	CIL	CCT motif family protein	2
23	At1g70000	myb	myb-like transcription factor family protein	3
24	At2g19650	Cysteine/Histidine-rich C1 domain	Cysteine/Histidine-rich C1 domain family protein	3
25	At5g03555	NCS1	permease, cytosine/purines, uracil, thiamine, allantoin family protein	3
26	At4g24660	ZHD2	homeobox protein 22	1
27	At1g66840	WEB2	Plant protein of unknown function (DUF827)	2
28	At3g15310	transposable	transposable element gene	0
29	At5g08070	TCP17	TCP domain protein 17	1
30	At2g27420	Cysteineases	Cysteine proteinases superfamily protein	3
31	At3g21870	CYCP2;1	cyclin p2;1	2
32	At4g25700	chy1	beta-hydroxylase 1	2
33	At2g15020			3
34	At4g24700			3
35	At3g02380	COL2	CONSTANS-like 2	3
36	At2g24540	AFR	Galactose oxidase/kelch repeat superfamily protein	3
37	At3g09600	RVE8	Homeodomain-like superfamily protein	3
38	At1g42550	PMI1	plastid movement impaired1	2
39	At3g50560	Rossmann-fold	NAD(P)-binding Rossmann-fold superfamily protein	2
40	At2g01290	RPI2	ribose-5-phosphate isomerase 2	2
41	At5g17300	RVE1	Homeodomain-like superfamily protein	3
42	At3g16175	Thioesterase	Thioesterase superfamily protein	3
43	At4g15430	ERD	ERD (early-responsive to dehydration stress) family protein	3
44	At5g15850	COL1	CONSTANS-like 1	3
45	At5g51460	TPPA	Haloacid dehalogenase-like hydrolase (HAD) superfamily protein	2
46	At5g17050	UGT78D2	UDP-glucosyl transferase 78D2	3
47	At3g14770	SWEET2	Nodulin MtN3 family protein	3
48	At2g31380	STH	salt tolerance homologue	3
49	At1g12020			1
50	At5g55380	MBOAT	MBOAT (membrane bound O-acyl transferase) family protein	2
51	At4g31870	GPX7	glutathione peroxidase 7	3
52	At5g24850	CRY3	cryptochrome 3	2
53	At3g21890	BBX31	B-box type zinc finger family protein	3
54	At5g64850			3
55	At2g46310	CRF5	cytokinin response factor 5	1
56	At4g19820	hydrolase	Glycosyl hydrolase family protein with chitinase insertion domain	2
57	At1g53090	SPA4	SPA1-related 4	3
58	At1g65870	dirigent-like	Disease resistance-responsive (dirigent-like protein) family protein	3
59	At1g55960	Polyketide cyclase/dehydrase and lipid transport	Polyketide cyclase/dehydrase and lipid transport superfamily protein	3
60	At4g21870	chaperonin	HSP20-like chaperones superfamily protein	2
61	At1g18810	phytochrome kinase substrate	phytochrome kinase substrate-related	2
62	At2g36630	TauE/SafE	Sulfite exporter TauE/SafE family protein	2
63	At4g14690	ELIP2	Chlorophyll A-B binding family protein	3
64	At3g58070	GIS	C2H2 and C2HC zinc fingers superfamily protein	2
65	At2g04795			3
66	At5g20220	CCHC-type	zinc knuckle (CCHC-type) family protein	2
67	At4g38960	BBX19	B-box type zinc finger family protein	3
68	At5g49330	PFG3	myb domain protein 111	2
69	At5g52250	RUP1	Transducin/WD40 repeat-like superfamily protein	2
70	At3g57190	PrfB3	peptide chain release factor, putative	2
71	At5g18670	BMY3	beta-amylase 3	3
72	At5g24120	SIGE	sigma factor E	3
73	At2g18120	SRS4	SHI-related sequence 4	1
74	At4g38840	SAUR-like auxin-responsive	SAUR-like auxin-responsive protein family	3
75	At3g27170	CLC-B	chloride channel B	3
76	At5g52570	CHY2	beta-carotene hydroxylase 2	3
77	At5g54130	phosphatase	Calcium-binding endonuclease/exonuclease/phosphatase family	3
78	At1g70985	glycoprotein	hydroxyproline-rich glycoprotein family protein	2
79	At2g33250			2
80	At1g74890	ARR15	response regulator 15	2
81	At2g39560	Putative membrane lipoprotein	Putative membrane lipoprotein	2
82	At5g28840	GME	GDP-D-mannose 3',5'-epimerase	2
83	At5g52420			2
84	At2g46450	CNGC12	cyclic nucleotide-gated channel 12	2
85	At3g21760	HYR1	UDP-Glycosyltransferase superfamily protein	2
86	At3g08730	S6K1	protein-serine kinase 1	2
87	At3g23210	bHLH34	basic helix-loop-helix (bHLH) DNA-binding superfamily protein	2
88	At3g54990	SMZ	Integrase-type DNA-binding superfamily protein	2
89	At5g06790			1
90	At3g24190	kinase	Protein kinase superfamily protein	3
91	At3g22420	ZIK3	with no lysine (K) kinase 2	2
92	At4g28290			3
93	At1g79510	DUF2358	Uncharacterized conserved protein (DUF2358)	2
94	At5g14760	FIN4	L-aspartate oxidase	3
95	At1g06180	MYB13	myb domain protein 13	1
96	At5g19850	alpha/beta-Hydrolases	alpha/beta-Hydrolases superfamily protein	3
97	At5g57180	CIA2	chloroplast import apparatus 2	2
98	At2g36590	ProT3	proline transporter 3	2
99	At2g21320	BBX18	B-box zinc finger family protein	3
100	At2g34450	DNA-binding	HMG-box (high mobility group) DNA-binding family protein	1
101	At1g01060	LHY1	Homeodomain-like superfamily protein	3
102	At1g69760			1
103	At5g62920	ARR6	response regulator 6	2
104	At5g46450	TIR-NBS-LRR	Disease resistance protein (TIR-NBS-LRR class) family	2
105	At2g46830	CCA1	circadian clock associated 1	3
106	At3g15850	JB67	fatty acid desaturase 5	2
107	At1g12370	UVR2	photolyase 1	2
108	At2g43235			1
109	At5g44190	GPRI2	GOLDEN2-like 2	3
110	At3g21390	Mitochondrial substrate carrier	Mitochondrial substrate carrier family protein	3
111	At1g07010	SLP1	Calcineurin-like metallo-phosphoesterase superfamily protein	3
112	At4g16690	MES16	methyl esterase 16	2
113	At3g57020	phosphotriesterase	Calcium-dependent phosphotriesterase superfamily protein	2
114	At4g26850	VTC2	mannose-1-phosphate guanylyltransferase (GDP)s;GDP-galactose:mannose-1-phosphate guanylyltransferases;GDP-galactose:glucose-1-phosphate guanylyltransferases;GDP-galactose:myoinositol-1-phosphate guanylyltransferases;glucose-1-phosphate guanylyltransferase	3
115	At5g53970	TAT7	Tyrosine transaminase family protein	3
116	At1g68440			3
117	At1g07180	NDA1	alternative NAD(P)H dehydrogenase 1	3
118	At4g18740	Rho termination factor	Rho termination factor	2
119	At1g17050	SPS2	solanesyl diphosphate synthase 2	3
120	At4g00180	YAB3	Plant-specific transcription factor YABBY family protein	3
121	At2g04790			2
122	At1g10740	alpha/beta-Hydrolases	alpha/beta-Hydrolases superfamily protein	3
123	At4g23750	TMO3	cytokinin response factor 2	1
124	At1g45230	DUF3223	Protein of unknown function (DUF3223)	1
125	At5g65410	ZHD1	homeobox protein 25	2
126	At3g02150	TFPD	plastid transcription factor 1	2
127	At2g23130	AGP17	arabinogalactan protein 17	2
128	At5g50100	DCC	Putative thiol-disulphide oxidoreductase DCC	3
129	At1g19050	ARR7	response regulator 7	2
130	At4g37760	SQE3	squalene epoxidase 3	3
131	At1g62960	ACS10	ACC synthase 10	2
132	At3g52740			3
133	At4g17090	CT-BMY	chloroplast beta-amylase	2
134	At2g20830	transferase	transferases;folic acid binding	1
135	At2g29090	CYP707A2	cytochrome P450, family 707, subfamily A, polypeptide 2	2
136	At1g32240	KAN2	Homeodomain-like superfamily protein	1
137	At3g17510	SnRK3.16	CBL-interacting protein kinase 1	3
138	At4g09350	NdhT	Chaperone DnaJ-domain superfamily protein	2
139	At4g35090	CAT2	catalase 2	3
140	At2g28200	zinc finger	C2H2-type zinc finger family protein	2
141	At3g52950	PB1	CBS / octicosapeptide/Phox/Bemp1 (PB1) domains-containing protein	1
142	At4g12970	STOMAGEN	stomagen	2
143	At5g53500	Transducin/WD40 repeat-like	Transducin/WD40 repeat-like superfamily protein	1
144	At2g16500	SPE1	arginine decarboxylase 1	1
145	At2g28305	LOG1	Putative lysine decarboxylase family protein	1
146	At5g13650	SVR3	elongation factor family protein	3
147	At4g34730	ribosome	ribosome-binding factor A family protein	2
148	At5g65380	MATE efflux	MATE efflux family protein	3
149	At1g28010	PGP14	P-glycoprotein 14	2
150	At2g47490	NDT1	NAD+ transporter 1	3
151	At1g49200	RING/U-box	RING/U-box superfamily protein	2
152	At1g02820	LEA3	Late embryogenesis abundant 3 (LEA3) family protein	3
153	At5g58770	cPT4	Undecaprenyl pyrophosphate synthetase family protein	3
154	At1g18400	BEE1	BR enhanced expression 1	2
155	At5g22390	DUF3049	Protein of unknown function (DUF3049)	3
156	At2g41370	BOP2	Ankyrin repeat family protein / BTB/POZ domain-containing protein	1
157	At1g66330	senescence-associated	senescence-associated family protein	3
158	At1g17100	HBP1	SOUL heme-binding family protein	3
159	At1g05690	BT3	BTB and TAZ domain protein 3	2
160	At1g64680			2
161	At4g12830	alpha/beta-Hydrolases	alpha/beta-Hydrolases superfamily protein	2
162	At1g52550			2
163	At1g32520			2
164	At4g16140	proline-rich	proline-rich family protein	2
165	At5g26820	RTS3	iron-regulated protein 3	2
166	At1g79770	DUF1677	Protein of unknown function (DUF1677)	2
167	At1g73870	COL7	B-box type zinc finger protein with CCT domain	3
168	At1g64770	PnsB2	NDH-dependent cyclic electron flow 1	3
169	At4g18810	Rossmann-fold	NAD(P)-binding Rossmann-fold superfamily protein	2
170	At2g45160	LOM1	GRAS family transcription factor	1
171	At5g09320	VPS9B	Vacuolar sorting protein 9 (VPS9) domain	1
172	At1g75100	JAC1	J-domain protein required for chloroplast accumulation response 1	3
173	At5g06980			3
174	At1g32900	GBSS1	UDP-Glycosyltransferase superfamily protein	3
175	At5g17310	UGP2	UDP-glucose pyrophosphorylase 2	1
176	At1g78290	SRK2C	Protein kinase superfamily protein	3
177	At2g04039			2
178	At3g24460	Serinc-domain containing serine and sphingolipid biosynthesis	Serinc-domain containing serine and sphingolipid biosynthesis protein	3
179	At4g19380	dehydrogenase	Long-chain fatty alcohol dehydrogenase family protein	2
180	At3g44020	thylakoid lumenal P17.1	thylakoid lumenal P17.1 protein	2
181	At4g29200	Beta-galactosidase related	Beta-galactosidase related protein	2
182	At5g62140			2
183	At3g01660	transferase	S-adenosyl-L-methionine-dependent methyltransferases superfamily protein	2
184	At1g76110	HMG box with ARID/BRIGHT DNA-binding domain	HMG (high mobility group) box protein with ARID/BRIGHT DNA-binding domain	3
185	At3g21560	UGT84A2	UDP-Glycosyltransferase superfamily protein	2
186	At1g03055	D27		2
187	At1g66130	Rossmann-fold	NAD(P)-binding Rossmann-fold superfamily protein	3
188	At5g15210	ZHD8	homeobox protein 30	2
189	At1g56510	WRR4	Disease resistance protein (TIR-NBS-LRR class)	2
190	At1g60270	BGLU6	beta glucosidase 6	3
191	At3g22840	ELIP1	Chlorophyll A-B binding family protein	3
192	At1g16720	HCF173	high chlorophyll fluorescence phenotype 173	3
193	At1g66540	P450	Cytochrome P450 superfamily protein	2
194	At1g65490			3
195	At5g09820	fibrillin	Plastid-lipid associated protein PAP / fibrillin family protein	2
196	At5g40380	CRK42	cysteine-rich RLK (RECEPTOR-like protein kinase) 42	2
197	At5g37550			2
198	At2g21330	FBA1	fructose-bisphosphate aldolase 1	3
199	At2g31750	UGT74D1	UDP-glucosyl transferase 74D1	2
200	At3g62930	Thioredoxin	Thioredoxin superfamily protein	3
201	At5g54300	DUF761	Protein of unknown function (DUF761)	1
202	At1g33110	MATE efflux	MATE efflux family protein	2
203	At4g31390	ACDO1	Protein kinase superfamily protein	2
204	At5g56850			3
205	At5g59750	RIBA3	DHBP synthase RibB-like alpha/beta domain;GTP cyclohydrolase II	2
206	At5g55580	transcription	Mitochondrial transcription termination factor family protein	2
207	At3g48700	CXE13	carboxyesterase 13	2
208	At5g52190	SIS	Sugar isomerase (SIS) family protein	2
209	At3g04310			1
210	At1g06690	oxidoreductase	NAD(P)-linked oxidoreductase superfamily protein	3
211	At1g47530	MATE efflux	MATE efflux family protein	1
212	At1g64430	PPR	Pentatricopeptide repeat (PPR) superfamily protein	2
213	At1g27480	alpha/beta-Hydrolases	alpha/beta-Hydrolases superfamily protein	3
214	At1g61740	TauE/SafE	Sulfite exporter TauE/SafE family protein	1
215	At3g57830	kinase	Leucine-rich repeat protein kinase family protein	1
216	At4g17810	zinc finger	C2H2 and C2HC zinc fingers superfamily protein	2
217	At4g04850	KEA3	K+ efflux antiporter 3	3
218	At5g07240	IQD24	IQ-domain 24	1
219	At5g57960	HflX	GTP-binding protein, HflX	2
220	At3g44380	LEA	Late embryogenesis abundant (LEA) hydroxyproline-rich glycoprotein family	1
221	At2g28880	emb1997	para-aminobenzoate (PABA) synthase family protein	1
222	At2g26080	GLDP2	glycine decarboxylase P-protein 2	2
223	At4g34740	DOV1	GLN phosphoribosyl pyrophosphate amidotransferase 2	2
224	At1g19510	RSM4	RAD-like 5	2
225	At1g59720	CRR28	Tetratricopeptide repeat (TPR)-like superfamily protein	1
226	At5g67370	CGLD27	Protein of unknown function (DUF1230)	3
227	At4g26860	Predicted pyridoxal phosphate-dependent enzyme	Predicted pyridoxal phosphate-dependent enzyme, YBL036C type	3
228	At3g51240	TT6	flavanone 3-hydroxylase	3
229	At3g21670	Major facilitator	Major facilitator superfamily protein	3
230	At2g41330	Glutaredoxin	Glutaredoxin family protein	2
231	At1g72430	SAUR-like auxin-responsive	SAUR-like auxin-responsive protein family	2
232	At5g15310	MYB16	myb domain protein 16	2
233	At2g37970	SOUL-1	SOUL heme-binding family protein	2
234	At2g36970	transferase	UDP-Glycosyltransferase superfamily protein	2
235	At5g02270	NAP9	non-intrinsic ABC protein 9	3
236	At5g02830	Tetratricopeptide repeat (TPR)-like	Tetratricopeptide repeat (TPR)-like superfamily protein	3
237	At5g11590	TINY2	Integrase-type DNA-binding superfamily protein	2
238	At1g35560	transcription	TCP family transcription factor	1
239	At3g30460	RING/U-box	RING/U-box superfamily protein	2
240	At1g13640	kinase	Phosphatidylinositol 3- and 4-kinase family protein	2
241	At1g57770	oxidoreductase	FAD/NAD(P)-binding oxidoreductase family protein	3
242	At5g39080	transferase	HXXXD-type acyl-transferase family protein	2
243	At4g03400	GH3-10	Auxin-responsive GH3 family protein	2
244	At3g56300	tRNA syn	Cysteinyl-tRNA synthetase, class Ia family protein	2
245	At2g34460	Rossmann-fold	NAD(P)-binding Rossmann-fold superfamily protein	3
246	At1g66230	MYB20	myb domain protein 20	2
247	At2g41120			3
248	At1g16730	UP6	unknown protein 6	1
249	836880			0
250	At5g06530	ABCG22	ABC-2 type transporter family protein	2
251	At2g22360	DNAJ	DNAJ heat shock family protein	1
252	At4g28080	Tetratricopeptide repeat (TPR)-like	Tetratricopeptide repeat (TPR)-like superfamily protein	3
253	At1g23090	SULTR3;3	sulfate transporter 91	2
254	At1g60590	Pectin lyase-like	Pectin lyase-like superfamily protein	2
255	At2g45680	TCP9	TCP family transcription factor	2
256	At4g37560	Formamidase	Acetamidase/Formamidase family protein	2
257	At2g46420	Plant 1589 of unknown function	Plant protein 1589 of unknown function	1
258	At2g47910	CRR6	chlororespiratory reduction 6	2
259	At3g51870	Mitochondrial substrate carrier	Mitochondrial substrate carrier family protein	3
260	At3g19480	dehydrogenase	D-3-phosphoglycerate dehydrogenase	2
261	At5g55620			2
262	At1g21460	SWEET1	Nodulin MtN3 family protein	1
263	At3g18870	transcription	Mitochondrial transcription termination factor family protein	2
264	At1g74880	NdhO	NAD(P)H:plastoquinone dehydrogenase complex subunit O	3
265	At1g69160			2
266	At2g28550	TOE1	related to AP2.7	2
267	At2g45190	YAB1	Plant-specific transcription factor YABBY family protein	3
268	At2g28605	PsbP	Photosystem II reaction center PsbP family protein	2
269	At5g42070			2
270	At5g25140	CYP71B13	cytochrome P450, family 71, subfamily B, polypeptide 13	3
271	At2g05620	PGR5	proton gradient regulation 5	3
272	At5g01740	NTF2	Nuclear transport factor 2 (NTF2) family protein	2
273	At1g01320	Tetratricopeptide repeat (TPR)-like	Tetratricopeptide repeat (TPR)-like superfamily protein	2
274	At1g70610	TAP1	transporter associated with antigen processing protein 1	3
275	At2g40670	RR16	response regulator 16	1
276	At4g16410			3
277	At1g21060	DUF547	Protein of unknown function, DUF547	1
278	At3g53920	SIGC	RNApolymerase sigma-subunit C	2
279	At2g41040	transferase	S-adenosyl-L-methionine-dependent methyltransferases superfamily protein	2
280	At4g25780	CAP	CAP (Cysteine-rich secretory proteins, Antigen 5, and Pathogenesis-related 1 protein) superfamily protein	2
281	At2g32450	Calcium-binding tetratricopeptide	Calcium-binding tetratricopeptide family protein	2
282	At5g03120			2
283	At1g19140			2
284	At2g46735			2
285	At3g48200			3
286	At1g44000			3
287	At1g56180			1
288	At5g53200	TRY	Homeodomain-like superfamily protein	1
289	At1g69935	SHW1	short hypocotyl in white light1	2
290	At3g56630	CYP94D2	cytochrome P450, family 94, subfamily D, polypeptide 2	2
291	At2g30520	RPT2	Phototropic-responsive NPH3 family protein	3
292	At1g50020			2
293	At5g42750	BKI1	BRI1 kinase inhibitor 1	1
294	At2g03750	hydrolase	P-loop containing nucleoside triphosphate hydrolases superfamily protein	2
295	At1g19700	BLH10	BEL1-like homeodomain 10	2
296	At1g73650	DUF1295	Protein of unknown function (DUF1295)	3
297	At2g01860	EMB975	Tetratricopeptide repeat (TPR)-like superfamily protein	1
298	At1g13740	AFP2	ABI five binding protein 2	2
299	At3g11110	RING/U-box	RING/U-box superfamily protein	2
300	At4g15680	Thioredoxin	Thioredoxin superfamily protein	2
301	At3g25890	CRF11	Integrase-type DNA-binding superfamily protein	1
302	At5g59030	COPT1	copper transporter 1	2
303	At4g15630	UPF0497	Uncharacterised protein family (UPF0497)	2
304	At3g44450			3
305	At1g73660	kinase	protein tyrosine kinase family protein	2
306	At3g61220	SDR1	NAD(P)-binding Rossmann-fold superfamily protein	3
307	At4g36870	SAW1	BEL1-like homeodomain 2	1
308	At5g02250	RNR1	Ribonuclease II/R family protein	2
309	At5g51110	dehydratase	Transcriptional coactivator/pterin dehydratase	3
310	At5g11270	OCP3	overexpressor of cationic peroxidase 3	2
311	At3g26570	PHT2;1	phosphate transporter 2;1	3
312	At3g59400	GUN4	enzyme binding;tetrapyrrole binding	3
313	At5g02840	LCL1	LHY/CCA1-like 1	3
314	At1g26220	NAT	Acyl-CoA N-acyltransferases (NAT) superfamily protein	2
315	At1g73110	hydrolase	P-loop containing nucleoside triphosphate hydrolases superfamily protein	3
316	At3g26630	Tetratricopeptide repeat (TPR)-like	Tetratricopeptide repeat (TPR)-like superfamily protein	1
317	At5g13770	PPR-like	Pentatricopeptide repeat (PPR-like) superfamily protein	3
318	At1g34000	OHP2	one-helix protein 2	2
319	At1g50250	FTSH1	FTSH protease 1	3
320	At2g14660			2
321	At5g02120	PDE335	one helix protein	3
322	At4g38980			1
323	At2g32640	cyclase	Lycopene beta/epsilon cyclase protein	2
324	At3g13740	III	Ribonuclease III family protein	2
325	At2g36990	SOLDAT8	RNApolymerase sigma-subunit F	2
326	At5g62130	Per1-like	Per1-like family protein	3
327	At5g65730	XTH6	xyloglucan endotransglucosylase/hydrolase 6	2
328	At2g17972			3
329	At4g27820	BGLU9	beta glucosidase 9	2
330	At1g15180	MATE efflux	MATE efflux family protein	2
331	At2g39950			2
332	At3g12320			3
333	At5g17600	RING/U-box	RING/U-box superfamily protein	1
334	At2g16070	PDV2	plastid division2	3
335	At3g27350			3
336	At3g06070			3
337	At1g18750	AGL65	AGAMOUS-like 65	2
338	At1g50450	Saccharopine dehydrogenase	Saccharopine dehydrogenase	2
339	At2g26580	YAB5	plant-specific transcription factor YABBY family protein	2
340	At2g38780			2
341	At5g46270	TIR-NBS-LRR	Disease resistance protein (TIR-NBS-LRR class) family	2
342	At3g10840	alpha/beta-Hydrolases	alpha/beta-Hydrolases superfamily protein	2
343	At2g18940	Tetratricopeptide repeat (TPR)-like	Tetratricopeptide repeat (TPR)-like superfamily protein	2
344	At5g53210	SPCH	basic helix-loop-helix (bHLH) DNA-binding superfamily protein	3
345	At4g28660	PSB28	photosystem II reaction center PSB28 protein	3
346	At4g20070	AAH	allantoate amidohydrolase	1
347	At5g62840	mutase	Phosphoglycerate mutase family protein	2
348	At3g01060			3
349	At4g28740			2
350	At2g34070	TBL37	TRICHOME BIREFRINGENCE-LIKE 37	1
351	At1g14345	oxidoreductase	NAD(P)-linked oxidoreductase superfamily protein	3
352	At3g01210	RNA-binding	RNA-binding (RRM/RBD/RNP motifs) family protein	1
353	At3g17040	HCF107	high chlorophyll fluorescent 107	3
354	At1g07570	APK1A	Protein kinase superfamily protein	2
355	At1g62180	PRH43	5'adenylylphosphosulfate reductase 2	3
356	At1g14150	PQL2	PsbQ-like 2	3
357	At1g18660	zinc finger	zinc finger (C3HC4-type RING finger) family protein	2
358	At3g09650	HCF152	Tetratricopeptide repeat (TPR)-like superfamily protein	2
359	At3g02060	helicase	DEAD/DEAH box helicase, putative	2
360	At1g49010	Duplicated homeodomain-like	Duplicated homeodomain-like superfamily protein	2
361	At1g61900			2
362	At5g03560	Tetratricopeptide repeat (TPR)-like	Tetratricopeptide repeat (TPR)-like superfamily protein	1
363	At1g64780	AMT1;2	ammonium transporter 1;2	2
364	At5g45060	TIR-NBS-LRR	Disease resistance protein (TIR-NBS-LRR class) family	2
365	At5g14570	transporter	high affinity nitrate transporter 2.7	0
366	At5g66740	DUF620	Protein of unknown function (DUF620)	2
367	At2g24280	alpha/beta-Hydrolases	alpha/beta-Hydrolases superfamily protein	2
368	At1g01420	UGT72B3	UDP-glucosyl transferase 72B3	1
369	At3g28270	DUF677	Protein of unknown function (DUF677)	2
370	At3g50750	BEH1	BES1/BZR1 homolog 1	2
371	At4g26950	DUF584	Protein of unknown function, DUF584	2
372	At2g21210	SAUR-like auxin-responsive	SAUR-like auxin-responsive protein family	2
373	At4g08930	APRL6	APR-like 6	2
374	At5g58120	TIR-NBS-LRR	Disease resistance protein (TIR-NBS-LRR class) family	3
375	At1g71810	kinase	Protein kinase superfamily protein	2
376	At5g15410	DND1	Cyclic nucleotide-regulated ion channel family protein	2
377	At2g30540	Thioredoxin	Thioredoxin superfamily protein	2
378	At1g71500	2Fe-2S	Rieske (2Fe-2S) domain-containing protein	2
379	At2g38310	RCAR10	PYR1-like 4	3
380	At5g01260	Carbohydrate-binding-like fold	Carbohydrate-binding-like fold	2
381	At3g02830	ZFN1	zinc finger protein 1	2
382	At3g29200	CM1	chorismate mutase 1	2
383	At3g52720	CAH1	alpha carbonic anhydrase 1	2
384	At1g45474	Lhca5	photosystem I light harvesting complex gene 5	3
385	At2g37450	UMAMIT13	nodulin MtN21 /EamA-like transporter family protein	2
386	At3g23410	FAO3	fatty alcohol oxidase 3	2
387	At2g40400	Protein of unknown function	Protein of unknown function (DUF399 and DUF3411)	2
388	At3g02140	TMAC2	AFP2 (ABI five-binding protein 2) family protein	2
389	At4g34830	PDE346	Pentatricopeptide repeat (PPR) superfamily protein	2
390	At3g47070			3
391	At5g19500	permease	Tryptophan/tyrosine permease	1
392	At2g39470	PPL2	PsbP-like protein 2	3
393	At4g21190	emb1417	Pentatricopeptide repeat (PPR) superfamily protein	2
394	At1g62750	SCO1	Translation elongation factor EFG/EF2 protein	3
395	At4g32770	VTE1	tocopherol cyclase, chloroplast / vitamin E deficient 1 (VTE1) / sucrose export defective 1 (SXD1)	3
396	At3g19800	DUF177	Protein of unknown function (DUF177)	3
397	At3g18750	ZIK5	with no lysine (K) kinase 6	2
398	At3g12685	haloperoxidase	Acid phosphatase/vanadium-dependent haloperoxidase-related protein	2
399	At1g78100	AUF1	F-box family protein	1
400	At5g17670	alpha/beta-Hydrolases	alpha/beta-Hydrolases superfamily protein	2
401	At1g71480	NTF2	Nuclear transport factor 2 (NTF2) family protein	3
402	At4g36530	alpha/beta-Hydrolases	alpha/beta-Hydrolases superfamily protein	3
403	At1g06430	FTSH8	FTSH protease 8	3
404	At5g64940	OSA1	ABC2 homolog 13	3
405	At5g24150	SQP1	FAD/NAD(P)-binding oxidoreductase family protein	3
406	At3g04590	DNA-binding	AT hook motif DNA-binding family protein	0
407	At4g25910	NFU3	NFU domain protein 3	2
408	At5g35970	hydrolase	P-loop containing nucleoside triphosphate hydrolases superfamily protein	3
409	At1g14280	PKS2	phytochrome kinase substrate 2	2
410	At3g23700	Nucleic acid-bindings	Nucleic acid-binding proteins superfamily	3
411	At5g02710			2
412	At4g37540	LBD39	LOB domain-containing protein 39	2
413	At2g41250	HAD	Haloacid dehalogenase-like hydrolase (HAD) superfamily protein	3
414	At5g25120	CYP71B11	ytochrome p450, family 71, subfamily B, polypeptide 11	2
415	At1g48650	helicase	DEA(D/H)-box RNA helicase family protein	1
416	At3g51420	SSL4	strictosidine synthase-like 4	3
417	At2g01590	CRR3	chlororespiratory reduction 3	2
418	At2g26280	CID7	CTC-interacting domain 7	1
419	At5g04810	PPR	pentatricopeptide (PPR) repeat-containing protein	2
420	At5g46390	S41	Peptidase S41 family protein	2
421	At4g28025			2
422	At1g10470	MEE7	response regulator 4	2
423	At4g11460	CRK30	cysteine-rich RLK (RECEPTOR-like protein kinase) 30	2
424	At3g26320	CYP71B36	cytochrome P450, family 71, subfamily B, polypeptide 36	1
425	At4g11175	OB-fold-like	Nucleic acid-binding, OB-fold-like protein	2
426	827262			0
427	At5g58260	NdhN	oxidoreductases, acting on NADH or NADPH, quinone or similar compound as acceptor	3
428	At1g51805	kinase	Leucine-rich repeat protein kinase family protein	2
429	At3g27050			2
430	At5g37260	RVE2	Homeodomain-like superfamily protein	3
431	At1g29530			1
432	At3g61080	kinase	Protein kinase superfamily protein	3
433	At1g54740	DUF3049	Protein of unknown function (DUF3049)	2
434	At1g27050	homeobox 54	homeobox protein 54	1
435	At1g04350	2OG	2-oxoglutarate (2OG) and Fe(II)-dependent oxygenase superfamily protein	2
436	At5g20380	PHT4;5	phosphate transporter 4;5	2
437	At1g15290	Tetratricopeptide repeat (TPR)-like	Tetratricopeptide repeat (TPR)-like superfamily protein	3
438	At5g63380	ligase	AMP-dependent synthetase and ligase family protein	1
439	At5g43740	CC-NBS-LRR	Disease resistance protein (CC-NBS-LRR class) family	2
440	At2g43900	5PTase12	Endonuclease/exonuclease/phosphatase family protein	1
441	At3g28920	ZHD9	homeobox protein 34	2
442	At3g26710	CCB1	cofactor assembly of complex C	2
443	At1g70760	NdhL	inorganic carbon transport protein-related	3
444	At3g15620	UVR3	DNA photolyase family protein	2
445	At1g52870	Mpv17/PMP22	Peroxisomal membrane 22 kDa (Mpv17/PMP22) family protein	2
446	At1g78930	transcription	Mitochondrial transcription termination factor family protein	2
447	At4g12390	PME1	pectin methylesterase inhibitor 1	2
448	At1g51450	TRAUCO	TRAUCO	0
449	At1g23740	AOR	Oxidoreductase, zinc-binding dehydrogenase family protein	3
450	At3g54500			3
451	At1g22630			2
452	At5g01410	RSR4	Aldolase-type TIM barrel family protein	2
453	At1g65060	4CL3	4-coumarate:CoA ligase 3	3
454	At2g34510	DUF642	Protein of unknown function, DUF642	2
455	At1g06240	DUF455	Protein of unknown function DUF455	1
456	At2g21960			3
457	At3g15060	RABA1g	RAB GTPase homolog A1G	2
458	At1g04640	LIP2	lipoyltransferase 2	2
459	At1g27370	SPL10	squamosa promoter binding protein-like 10	1
460	At5g52780	DUF3464	Protein of unknown function (DUF3464)	2
461	At4g27657			3
462	At2g36000	EMB3114	Mitochondrial transcription termination factor family protein	2
463	At3g01550	PPT2	phosphoenolpyruvate (pep)/phosphate translocator 2	2
464	At1g07110	FKFBP	fructose-2,6-bisphosphatase	2
465	At4g34090			2
466	At2g35390	transferase	Phosphoribosyltransferase family protein	0
467	At1g03440	LRR	Leucine-rich repeat (LRR) family protein	1
468	At1g80030	Hsp40/DnaJ	Molecular chaperone Hsp40/DnaJ family protein	2
469	At4g37150	MES9	methyl esterase 9	2
470	At2g41990			2
471	At5g09660	PMDH2	peroxisomal NAD-malate dehydrogenase 2	3
472	At3g55710	transferase	UDP-Glycosyltransferase superfamily protein	2
473	At2g23670	YCF37	homolog of Synechocystis YCF37	3
474	At5g58140	PHOT2	phototropin 2	2
475	At1g22430	dehydrogenase	GroES-like zinc-binding dehydrogenase family protein	2
476	At5g01470	transferase	S-adenosyl-L-methionine-dependent methyltransferases superfamily protein	1
477	At5g01920	STN8	Protein kinase superfamily protein	2
478	At3g20270	glycoprotein	lipid-binding serum glycoprotein family protein	1
479	At5g17230	PSY	PHYTOENE SYNTHASE	3
480	At3g62410	CP12-2	CP12 domain-containing protein 2	3
481	At4g15660	Thioredoxin	Thioredoxin superfamily protein	2
482	At4g17880	MYC4	Basic helix-loop-helix (bHLH) DNA-binding family protein	1
483	At2g40020	transferase	Nucleolar histone methyltransferase-related protein	2
484	At3g55330	PPL1	PsbP-like protein 1	3
485	At2g46250	myosin	myosin heavy chain-related	1
486	At1g05140	M50	Peptidase M50 family protein	2
487	At4g19530	TIR-NBS-LRR	disease resistance protein (TIR-NBS-LRR class) family	2
488	At5g42270	VAR1	FtsH extracellular protease family	2
489	At1g64530	RWP-RK	Plant regulator RWP-RK family protein	1
490	At4g31560	HCF153	high chlorophyll fluorescence 153	1
491	At2g24820	TIC55-II	translocon at the inner envelope membrane of chloroplasts 55-II	2
492	At5g62100	BAG2	BCL-2-associated athanogene 2	2
493	At5g57570	GCK	GCK domain-containing protein	0
494	At5g64480			2
495	At3g16220	LigT	Predicted eukaryotic LigT	2
496	At5g39210	CRR7	chlororespiratory reduction 7	3
497	At2g15680	CML30	Calcium-binding EF-hand family protein	2
498	At2g14880	SWIB/MDM2 domain	SWIB/MDM2 domain superfamily protein	2
499	At1g68010	HPR	hydroxypyruvate reductase	3
500	At3g02690	transporter	nodulin MtN21 /EamA-like transporter family protein	2
501	At2g02950	PKS1	phytochrome kinase substrate 1	1
502	At5g42310	PPR-like	Pentatricopeptide repeat (PPR-like) superfamily protein	2
503	At1g79270	ECT8	evolutionarily conserved C-terminal region 8	3
504	At1g15260			2
505	At2g23420	NAPRT2	nicotinate phosphoribosyltransferase 2	2
506	At2g33360	DUF3527	Protein of unknown function (DUF3527)	1
507	At1g49380	cytochrome c biogenesis	cytochrome c biogenesis protein family	2
508	At4g24930	thylakoid lumenal 17.9 kDa	thylakoid lumenal 17.9 kDa protein, chloroplast	2
509	At4g24810	kinase	Protein kinase superfamily protein	2
510	At2g40200	DNA-binding	basic helix-loop-helix (bHLH) DNA-binding superfamily protein	1
511	At1g50460	HKL1	hexokinase-like 1	3
512	At2g41290	SSL2	strictosidine synthase-like 2	2
513	At1g50040	DUF1005	Protein of unknown function (DUF1005)	3
514	At1g53800			1
515	At4g19450	Major facilitator	Major facilitator superfamily protein	1
516	At4g32190	Myosin	Myosin heavy chain-related protein	2
517	At3g16910	ACN1	acyl-activating enzyme 7	1
518	At1g31920	Tetratricopeptide repeat (TPR)-like	Tetratricopeptide repeat (TPR)-like superfamily protein	2
519	At1g70250	kinase	receptor serine/threonine kinase, putative	2
520	At4g33660			2
521	At5g14740	CA2	carbonic anhydrase 2	3
522	At1g18060			3
523	At3g57990			1
524	At1g76130	AMY2	alpha-amylase-like 2	1
525	At2g17240			2
526	At3g48420	HAD	Haloacid dehalogenase-like hydrolase (HAD) superfamily protein	3
527	At5g10470	KCA1	kinesin like protein for actin based chloroplast movement 1	2
528	At5g01810	SIP2	CBL-interacting protein kinase 15	2
529	At1g50730			0
530	At5g04440	DUF1997	Protein of unknown function (DUF1997)	2
531	At3g25480	phosphatase	Rhodanese/Cell cycle control phosphatase superfamily protein	2
532	At2g23470	RUS4	Protein of unknown function, DUF647	2
533	At5g16540	ZFN3	zinc finger nuclease 3	2
534	At2g36835			2
535	At4g33630	EX1	Protein of unknown function (DUF3506)	1
536	At5g64840	GCN5	general control non-repressible 5	3
537	At5g19855	RbcX2	Chaperonin-like RbcX protein	2
538	At1g62510	inhibitor	Bifunctional inhibitor/lipid-transfer protein/seed storage 2S albumin superfamily protein	2
539	At1g75240	ZHD5	homeobox protein 33	3
540	At4g33010	GLDP1	glycine decarboxylase P-protein 1	3
541	At4g15480	UGT84A1	UDP-Glycosyltransferase superfamily protein	2
542	At2g29360	Rossmann-fold	NAD(P)-binding Rossmann-fold superfamily protein	2
543	At5g16715	EMB2247	ATP binding;valine-tRNA ligases;aminoacyl-tRNA ligases;nucleotide binding;ATP binding;aminoacyl-tRNA ligases	2
544	At4g03150			2
545	At3g23760			2
546	At5g15330	SPX4	SPX domain gene 4	1
547	At4g13220			2
548	At5g23060	CaS	calcium sensing receptor	3
549	At1g59840	CCB4	cofactor assembly of complex C	3
550	At2g41000	DnaJ-domain	Chaperone DnaJ-domain superfamily protein	1
551	At2g01320	ABCG7	ABC-2 type transporter family protein	2
552	At3g57180	BPG2	P-loop containing nucleoside triphosphate hydrolases superfamily protein	3
553	At5g17400	ER-ANT1	endoplasmic reticulum-adenine nucleotide transporter 1	2
554	At1g62030	Cysteine/Histidine-rich C1 domain	Cysteine/Histidine-rich C1 domain family protein	2
555	At1g07450	Rossmann-fold	NAD(P)-binding Rossmann-fold superfamily protein	2
556	At1g78180	Mitochondrial substrate carrier	Mitochondrial substrate carrier family protein	2
557	At5g66550	Maf-like	Maf-like protein	2
558	At3g16350	Homeodomain-like	Homeodomain-like superfamily protein	1
559	At4g04840	MSRB6	methionine sulfoxide reductase B6	2
560	At5g17780	alpha/beta-Hydrolases	alpha/beta-Hydrolases superfamily protein	2
561	At2g39250	SNZ	Integrase-type DNA-binding superfamily protein	2
562	At1g65070	DNA mismatch repair MutS	DNA mismatch repair protein MutS, type 2	1
563	At1g78440	GA2OX1	Arabidopsis thaliana gibberellin 2-oxidase 1	2
564	At1g50180	NB-ARC disease resistance	NB-ARC domain-containing disease resistance protein	1
565	At3g22150	Tetratricopeptide repeat (TPR)-like	Tetratricopeptide repeat (TPR)-like superfamily protein	2
566	At3g25410	Sodium Bile acid symporter	Sodium Bile acid symporter family	2
567	At3g44630	TIR-NBS-LRR	Disease resistance protein (TIR-NBS-LRR class) family	3
568	At5g58870	ftsh9	FTSH protease 9	3
569	At5g08650	GTP-binding	Small GTP-binding protein	2
570	At1g76450	PsbP	Photosystem II reaction center PsbP family protein	3
571	At1g55370	NDF5	NDH-dependent cyclic electron flow 5	2
572	At5g44110	POP1	P-loop containing nucleoside triphosphate hydrolases superfamily protein	2
573	At1g05385	Psb27-H1	photosystem II 11 kDa protein-related	3
574	At1g21050	DUF617	Protein of unknown function, DUF617	2
575	At1g71720	RLSB	Nucleic acid-binding proteins superfamily	2
576	At5g20130			2
577	At4g29590	transferase	S-adenosyl-L-methionine-dependent methyltransferases superfamily protein	2
578	At4g35250	HCF244	NAD(P)-binding Rossmann-fold superfamily protein	3
579	At5g17170	ENH1	rubredoxin family protein	3
580	At1g72610	GLP1	germin-like protein 1	3
581	At1g15730	CobW-like	Cobalamin biosynthesis CobW-like protein	2
582	817703			0
583	At5g15840	FG	B-box type zinc finger protein with CCT domain	2
584	At1g29700	oxidoreductase	Metallo-hydrolase/oxidoreductase superfamily protein	3
585	At1g15510	VAC1	Tetratricopeptide repeat (TPR)-like superfamily protein	3
586	At3g60080	RING/U-box	RING/U-box superfamily protein	1
587	At1g08490	SUFS	chloroplastic NIFS-like cysteine desulfurase	2
588	At1g09340	CSP41B	chloroplast RNA binding	3
589	At5g51720	NEET	2 iron, 2 sulfur cluster binding	3
590	At3g59060	PIL6	phytochrome interacting factor 3-like 6	3
591	At3g56010			2
592	At5g43260	chaperonin	chaperone protein dnaJ-related	2
593	At5g23920			2
594	At1g22850	Golgi	SNARE associated Golgi protein family	2
595	At4g17245	RING/U-box	RING/U-box superfamily protein	2
596	At3g54220	SGR1	GRAS family transcription factor	2
597	At1g29720	kinase	Leucine-rich repeat transmembrane protein kinase	1
598	At2g35800	SAMTL	mitochondrial substrate carrier family protein	2
599	At1g27940	PGP13	P-glycoprotein 13	2
600	At3g22530			1
601	At3g26085	protease	CAAX amino terminal protease family protein	2
602	At3g25690	CHUP1	Hydroxyproline-rich glycoprotein family protein	2
603	At5g20360	Phox3	Octicosapeptide/Phox/Bem1p (PB1) domain-containing protein / tetratricopeptide repeat (TPR)-containing protein	1
604	At4g39960	Hsp40/DnaJ	Molecular chaperone Hsp40/DnaJ family protein	2
605	At1g72030	NAT	Acyl-CoA N-acyltransferases (NAT) superfamily protein	3
606	At4g02420	kinase	Concanavalin A-like lectin protein kinase family protein	1
607	At3g17800	DUF760	Protein of unknown function (DUF760)	3
608	At1g60230	SAM	Radical SAM superfamily protein	2
609	At3g55800	SBPASE	sedoheptulose-bisphosphatase	3
610	At5g18240	MYR1	myb-related protein 1	2
611	At5g46800	BOU	Mitochondrial substrate carrier family protein	2
612	At5g44130	FLA13	FASCICLIN-like arabinogalactan protein 13 precursor	2
613	At4g02920			2
614	At3g19450	CAD4	GroES-like zinc-binding alcohol dehydrogenase family protein	2
615	At1g80640	kinase	Protein kinase superfamily protein	2
616	At2g25530	ATPase	AFG1-like ATPase family protein	2
617	At1g74070	isomerase	Cyclophilin-like peptidyl-prolyl cis-trans isomerase family protein	2
618	At1g11780	oxygenase	oxidoreductase, 2OG-Fe(II) oxygenase family protein	1
619	At1g23205	inhibitor	Plant invertase/pectin methylesterase inhibitor superfamily protein	2
620	At2g37540	Rossmann-fold	NAD(P)-binding Rossmann-fold superfamily protein	1
621	At3g29290	emb2076	Pentatricopeptide repeat (PPR) superfamily protein	2
622	At1g06570	PDS1	phytoene desaturation 1	3
623	At4g32320	APX6	ascorbate peroxidase 6	1
624	At5g47970	Aldolase-type TIM barrel	Aldolase-type TIM barrel family protein	0
625	At5g67190	DEAR2	DREB and EAR motif protein 2	2
626	At1g73090			1
627	At3g61770	haloperoxidase	Acid phosphatase/vanadium-dependent haloperoxidase-related protein	2
628	At5g43270	SPL2	squamosa promoter binding protein-like 2	2
629	At5g04140	GLUS	glutamate synthase 1	3
630	At1g12250	Pentapeptide repeat	Pentapeptide repeat-containing protein	2
631	At3g02910	AIG2-like	AIG2-like (avirulence induced gene) family protein	1
632	At3g44970	P450	Cytochrome P450 superfamily protein	2
633	At5g48220	Aldolase-type TIM barrel	Aldolase-type TIM barrel family protein	2
634	At4g31140	hydrolase	O-Glycosyl hydrolases family 17 protein	1
635	At2g37240	Thioredoxin	Thioredoxin superfamily protein	3
636	At2g30350	N-terminal	Excinuclease ABC, C subunit, N-terminal	1
637	At2g41680	NTRC	NADPH-dependent thioredoxin reductase C	2
638	At5g11160	APT5	adenine phosphoribosyltransferase 5	2
639	At5g18200	transferase	UTP:galactose-1-phosphate uridylyltransferases;ribose-5-phosphate adenylyltransferases	1
640	At3g21690	MATE efflux	MATE efflux family protein	2
641	At4g24090			2
642	At1g12580	PEPKR1	phosphoenolpyruvate carboxylase-related kinase 1	2
643	At1g35140	PHI-1	Phosphate-responsive 1 family protein	3
644	At4g19100	PAM68	Protein of unknown function (DUF3464)	3
645	At3g17930	DAC		2
646	At4g27940	MTM1	manganese tracking factor for mitochondrial SOD2	2
647	At1g13870	DRL1	calmodulin binding;purine nucleotide binding	1
648	At3g55630	FPGS3	DHFS-FPGS homolog D	2
649	At1g10550	XTH33	xyloglucan:xyloglucosyl transferase 33	3
650	At1g01970	Tetratricopeptide repeat (TPR)-like	Tetratricopeptide repeat (TPR)-like superfamily protein	2
651	At1g65230	DUF2358	Uncharacterized conserved protein (DUF2358)	3
652	At2g25840	OVA4	Nucleotidylyl transferase superfamily protein	2
653	At1g06830	Glutaredoxin	Glutaredoxin family protein	3
654	At4g25050	ACP4	acyl carrier protein 4	3
655	At4g14890	FdC1	2Fe-2S ferredoxin-like superfamily protein	2
656	At1g12860	SCRM2	basic helix-loop-helix (bHLH) DNA-binding superfamily protein	1
657	At5g55740	CRR21	Tetratricopeptide repeat (TPR)-like superfamily protein	2
658	At4g26520	FBA7	Aldolase superfamily protein	2
659	At5g62430	CDF1	cycling DOF factor 1	3
660	At3g13062	Polyketide cyclase/dehydrase and lipid transport	Polyketide cyclase/dehydrase and lipid transport superfamily protein	2
661	At5g23120	HCF136	photosystem II stability/assembly factor, chloroplast (HCF136)	3
662	At2g34770	FAH1	fatty acid hydroxylase 1	3
663	At5g66520	Tetratricopeptide repeat (TPR)-like	Tetratricopeptide repeat (TPR)-like superfamily protein	2
664	At4g36470	transferase	S-adenosyl-L-methionine-dependent methyltransferases superfamily protein	2
665	At1g26230	Cpn60beta4	TCP-1/cpn60 chaperonin family protein	2
666	At1g10960	FD1	ferredoxin 1	3
667	At5g45680	FKBP13	FK506-binding protein 13	3
668	At1g48040	Protein phosphatase 2C	Protein phosphatase 2C family protein	1
669	At1g68570	Major facilitator	Major facilitator superfamily protein	2
670	At1g42970	GAPB	glyceraldehyde-3-phosphate dehydrogenase B subunit	3
671	At1g09900	PPR-like	Pentatricopeptide repeat (PPR-like) superfamily protein	2
672	At1g16390	2017-10-03	organic cation/carnitine transporter 3	2
673	At3g46530	RPP13	NB-ARC domain-containing disease resistance protein	2
674	At1g51310	transferase	transferases;tRNA (5-methylaminomethyl-2-thiouridylate)-methyltransferases	2
675	At2g14850			0
676	At4g27600	NARA5	pfkB-like carbohydrate kinase family protein	2
677	At5g54180	PTAC15	plastid transcriptionally active 15	2
678	At3g06660	zinc finger	PAPA-1-like family protein / zinc finger (HIT type) family protein	1
679	At1g04550	IAA12	AUX/IAA transcriptional regulator family protein	2
680	At5g41050	extensin	Pollen Ole e 1 allergen and extensin family protein	2
681	At2g29180			3
682	At5g04230	PAL3	phenyl alanine ammonia-lyase 3	1
683	At2g03710	2017-09-04	K-box region and MADS-box transcription factor family protein	2
684	At1g01540	kinase	Protein kinase superfamily protein	2
685	At1g27510	EX2	Protein of unknown function (DUF3506)	1
686	At3g56650	PPD6	Mog1/PsbP/DUF1795-like photosystem II reaction center PsbP family protein	2
687	At5g09230	SRT2	sirtuin 2	1
688	At4g01280	Homeodomain-like	Homeodomain-like superfamily protein	2
689	At1g23030	ARM repeat	ARM repeat superfamily protein	3
690	At2g01850	XTH27	endoxyloglucan transferase A3	2
691	At1g77090	PsbP	Mog1/PsbP/DUF1795-like photosystem II reaction center PsbP family protein	2
692	At5g38520	alpha/beta-Hydrolases	alpha/beta-Hydrolases superfamily protein	3
693	At3g10525	SMR1	LOSS OF GIANT CELLS FROM ORGANS	2
694	At3g26900	SKL1	shikimate kinase like 1	2
695	At3g57040	ATRR4	response regulator 9	2
696	At4g01030	PPR	pentatricopeptide (PPR) repeat-containing protein	1
697	At5g58370	hydrolase	P-loop containing nucleoside triphosphate hydrolases superfamily protein	2
698	At1g05900	NTH2	endonuclease III 2	2
699	At1g60550	ECHID	enoyl-CoA hydratase/isomerase D	2
700	At3g14650	CYP72A11	cytochrome P450, family 72, subfamily A, polypeptide 11	2
701	At1g47400			2
702	At5g07020	proline-rich	proline-rich family protein	2
703	At4g09970			1
704	At5g50915	DNA-binding	basic helix-loop-helix (bHLH) DNA-binding superfamily protein	2
705	At1g75180	dehydrogenase	Erythronate-4-phosphate dehydrogenase family protein	3
706	At4g13340	LRX3	Leucine-rich repeat (LRR) family protein	3
707	At1g62780			3
708	At1g07150	MAPKKK13	mitogen-activated protein kinase kinase kinase 13	1
709	At2g30160	Mitochondrial substrate carrier	Mitochondrial substrate carrier family protein	0
710	At5g42810	IPK1	inositol-pentakisphosphate 2-kinase 1	2
711	At4g38160	pde191	Mitochondrial transcription termination factor family protein	2
712	At5g44580			2
713	At4g31850	PGR3	proton gradient regulation 3	2
714	At4g30610	SCPL24	alpha/beta-Hydrolases superfamily protein	2
715	At5g58650	PSY1	plant peptide containing sulfated tyrosine 1	2
716	At5g44870	TTR1	Disease resistance protein (TIR-NBS-LRR class) family	2
717	At1g52100	Mannose-binding lectin	Mannose-binding lectin superfamily protein	1
718	At4g33470	HDA14	histone deacetylase 14	3
719	At1g12280	SUMM2	LRR and NB-ARC domains-containing disease resistance protein	1
720	At1g48100	Pectin lyase-like	Pectin lyase-like superfamily protein	3
721	At3g09580	oxidoreductase	FAD/NAD(P)-binding oxidoreductase family protein	2
722	At1g10370	GSTU17	Glutathione S-transferase family protein	3
723	At3g45210	DUF584	Protein of unknown function, DUF584	2
724	At5g59400			2
725	At5g53580	PLR1	NAD(P)-linked oxidoreductase superfamily protein	2
726	At1g14270	protease	CAAX amino terminal protease family protein	2
727	At3g10060	isomerase	FKBP-like peptidyl-prolyl cis-trans isomerase family protein	3
728	At2g21385			2
729	At1g74970	TWN3	ribosomal protein S9	3
730	At3g09160	RNA-binding	RNA-binding (RRM/RBD/RNP motifs) family protein	2
731	At5g20070	NUDX19	nudix hydrolase homolog 19	3
732	At4g17360	transferase	Formyl transferase	2
733	At2g26800	Aldolase	Aldolase superfamily protein	3
734	At1g53670	MSRB1	methionine sulfoxide reductase B 1	3
735	At1g23310	GGT1	glutamate:glyoxylate aminotransferase	3
736	At5g16200	ribosome	50S ribosomal protein-related	3
737	At4g30470	Rossmann-fold	NAD(P)-binding Rossmann-fold superfamily protein	3
738	At1g68660	ClpS	Ribosomal protein L12/ ATP-dependent Clp protease adaptor protein ClpS family protein	2
739	At2g13360	SGAT	alanine:glyoxylate aminotransferase	3
740	At2g03420			3
741	At3g08010	ATAB2	RNA binding	2
742	At5g57170	Tautomerase/MIF	Tautomerase/MIF superfamily protein	3
743	At4g38225			2
744	At5g66770	transcription	GRAS family transcription factor	1
745	At2g47450	CPSRP43	chloroplast signal recognition particle component (CAO)	3
746	At2g21280	SULA	NAD(P)-binding Rossmann-fold superfamily protein	3
747	At1g72740	DNA-binding	Homeodomain-like/winged-helix DNA-binding family protein	0
748	At3g01440	PQL2	PsbQ-like 1	3
749	At5g57930	emb1629	Arabidopsis thaliana protein of unknown function (DUF794)	2
750	At3g05180	hydrolase	GDSL-like Lipase/Acylhydrolase superfamily protein	2
751	At4g39070	BZS1	B-box zinc finger family protein	2
752	At1g12500	transporter	Nucleotide-sugar transporter family protein	2
753	At3g06570	Galactose oxidase/kelch repeat	Galactose oxidase/kelch repeat superfamily protein	1
754	At5g12900			2
755	At4g28100			2
756	At1g15100	RHA2A	RING-H2 finger A2A	1
757	At1g55480	ZKT	protein containing PDZ domain, a K-box domain, and a TPR region	3
758	At5g39660	CDF2	cycling DOF factor 2	3
759	At3g61700	Plant 1589 of unknown function	Plant protein 1589 of unknown function	1
760	At5g64620	C/VIF2	cell wall / vacuolar inhibitor of fructosidase 2	2
761	At3g10230	LYC	lycopene cyclase	2
762	At4g24670	TAR2	tryptophan aminotransferase related 2	1
763	At5g46500			2
764	At5g54470	BBX29	B-box type zinc finger family protein	3
765	At5g63100	transferase	S-adenosyl-L-methionine-dependent methyltransferases superfamily protein	2
766	At3g19030			3
767	At1g70580	GGT2	alanine-2-oxoglutarate aminotransferase 2	2
768	At1g04240	SHY2	AUX/IAA transcriptional regulator family protein	2
769	At1g31800	LUT5	cytochrome P450, family 97, subfamily A, polypeptide 3	2
770	At3g01820	hydrolase	P-loop containing nucleoside triphosphate hydrolases superfamily protein	2
771	At3g48690	CXE12	alpha/beta-Hydrolases superfamily protein	2
772	At1g49975			2
773	At3g47295			2
774	At2g33180			2
775	At4g38970	FBA2	fructose-bisphosphate aldolase 2	3
776	At3g56140	Protein of unknown function	Protein of unknown function (DUF399 and DUF3411)	2
777	At2g02070	IDD5	indeterminate(ID)-domain 5	2
778	At1g22590	AGL87	AGAMOUS-like 87	2
779	At3g15030	TCP4	TCP family transcription factor 4	2
780	At4g14540	NF-YB3	nuclear factor Y, subunit B3	2
781	At3g24140	FMA	basic helix-loop-helix (bHLH) DNA-binding superfamily protein	2
782	At1g18610	Galactose oxidase/kelch repeat	Galactose oxidase/kelch repeat superfamily protein	1
783	At1g74850	PTAC2	plastid transcriptionally active 2	3
784	At5g62810	PEX14	peroxin 14	1
785	At1g51100	CRR41		2
786	At3g01500	SABP3	carbonic anhydrase 1	3
787	At2g04270	RNEE/G	RNAse E/G-like	2
788	At1g78995			2
789	At3g15900			2
790	At5g08050	DUF1118	Protein of unknown function (DUF1118)	3
791	At1g54500	Rubredoxin-like	Rubredoxin-like superfamily protein	3
792	At2g23690			2
793	At3g22210			3
794	At5g49480	CP1	Ca2+-binding protein 1	3
795	At1g16080			2
796	At3g04450	Homeodomain-like	Homeodomain-like superfamily protein	1
797	At1g07840	Sas10/Utp3/C1D	Sas10/Utp3/C1D family	2
798	At1g53510	MPK18	mitogen-activated protein kinase 18	1
799	At1g55910	ZIP11	zinc transporter 11 precursor	2
800	At1g21910	DREB26	Integrase-type DNA-binding superfamily protein	3
801	At4g15510	PPD1	Photosystem II reaction center PsbP family protein	2
802	At1g69310	WRKY57	WRKY DNA-binding protein 57	1
803	At2g30170	PBCP	Protein phosphatase 2C family protein	2
804	At4g16980	arabinogalactan-protein	arabinogalactan-protein family	2
805	At3g06150			2
806	At2g23760	SAW2	BEL1-like homeodomain 4	1
807	At4g14240	DUF21	CBS domain-containing protein with a domain of unknown function (DUF21)	2
808	At1g20810	isomerase	FKBP-like peptidyl-prolyl cis-trans isomerase family protein	2
809	At3g56680	R3H	Single-stranded nucleic acid binding R3H protein	2
810	At3g28040	kinase	Leucine-rich receptor-like protein kinase family protein	2
811	At1g76880	Duplicated homeodomain-like	Duplicated homeodomain-like superfamily protein	1
812	At5g46790	RCAR12	PYR1-like 1	1
813	At2g35410	RNA-binding	RNA-binding (RRM/RBD/RNP motifs) family protein	2
814	At3g05410	PsbP	Photosystem II reaction center PsbP family protein	2
815	At1g29660	hydrolase	GDSL-like Lipase/Acylhydrolase superfamily protein	3
816	At3g59040	Tetratricopeptide repeat (TPR)-like	Tetratricopeptide repeat (TPR)-like superfamily protein	3
817	At2g17300			2
818	At2g16280	KCS9	3-ketoacyl-CoA synthase 9	2
819	At3g17470	CRSH	Ca2+-activated RelA/spot homolog	2
820	At1g15980	PnsB1	NDH-dependent cyclic electron flow 1	3
821	At5g13720	UPF0114	Uncharacterised protein family (UPF0114)	2
822	At5g53170	FTSH11	FTSH protease 11	2
823	At2g34860	EDA3	DnaJ/Hsp40 cysteine-rich domain superfamily protein	2
824	At3g06080	TBL10	Plant protein of unknown function (DUF828)	2
825	At2g45270	GCP1	glycoprotease 1	2
826	At3g53130	LUT1	Cytochrome P450 superfamily protein	2
827	At1g31350	KUF1	KAR-UP F-box 1	2
828	At5g15780	extensin	Pollen Ole e 1 allergen and extensin family protein	1
829	At3g52230			2
830	At5g54290	CcdA	cytochrome c biogenesis protein family	2
831	At1g76080	CDSP32	chloroplastic drought-induced stress protein of 32 kD	3
832	At5g05860	UGT76C2	UDP-glucosyl transferase 76C2	1
833	At4g37200	HCF164	Thioredoxin superfamily protein	2
834	At3g10160	FPGS2	DHFS-FPGS homolog C	2
835	At3g61970	NGA2	AP2/B3-like transcriptional factor family protein	1
836	At5g01015			2
837	At2g29340	dehydratase	NAD-dependent epimerase/dehydratase family protein	2
838	At2g41720	EMB2654	Tetratricopeptide repeat (TPR)-like superfamily protein	2
839	At3g62910	cpRF1	Peptide chain release factor 1	2
840	At4g25620	glycoprotein	hydroxyproline-rich glycoprotein family protein	2
841	At4g39710	PnsL4	FK506-binding protein 16-2	2
842	At1g73990	SPPA1	signal peptide peptidase	2
843	At4g18010	IP5PII	myo-inositol polyphosphate 5-phosphatase 2	2
844	At1g26210	SOFL1	SOB five-like 1	1
845	At5g52100	CRR1	Dihydrodipicolinate reductase, bacterial/plant	3
846	At5g06770	zinc finger	KH domain-containing protein / zinc finger (CCCH type) family protein	1
847	At4g23300	CRK22	cysteine-rich RLK (RECEPTOR-like protein kinase) 22	1
848	At3g47650	DnaJ/Hsp40 cysteine-rich domain	DnaJ/Hsp40 cysteine-rich domain superfamily protein	3
849	At1g27910	PUB45	plant U-box 45	2
850	At4g00150	SCL6-IV	GRAS family transcription factor	1
851	At3g07270	hydrolase	GTP cyclohydrolase I	1
852	At4g15700	Thioredoxin	Thioredoxin superfamily protein	2
853	At1g02910	LPA1	tetratricopeptide repeat (TPR)-containing protein	2
854	At5g04880			0
855	At1g59700	GSTU16	glutathione S-transferase TAU 16	2
856	At1g80760	NLM7	NOD26-like intrinsic protein 6;1	3
857	At2g35960	NHL12	NDR1/HIN1-like 12	2
858	At3g57770	kinase	Protein kinase superfamily protein	1
859	826715			0
860	At1g66820	glycine-rich	glycine-rich protein	2
861	At3g24506			1
862	At4g38710	glycine-rich	glycine-rich protein	1
863	At5g51020	CRL	crumpled leaf	2
864	At4g39235			1
865	At2g28320	PH	Pleckstrin homology (PH) and lipid-binding START domains-containing protein	1
866	At5g20935	CRR42		3
867	At2g47420	DIM1A	Ribosomal RNA adenine dimethylase family protein	2
868	At5g52440	HCF106	Bacterial sec-independent translocation protein mttA/Hcf106	2
869	At4g15690	Thioredoxin	Thioredoxin superfamily protein	2
870	At5g38510	protease	Rhomboid-related intramembrane serine protease family protein	2
871	At1g18330	RVE7	Homeodomain-like superfamily protein	3
872	At1g18730	PnsB4	NDH dependent flow 6	3
873	At5g01030	DUF3527	Protein of unknown function (DUF3527)	0
874	At2g44920	Tetratricopeptide repeat (TPR)-like	Tetratricopeptide repeat (TPR)-like superfamily protein	2
875	At3g51820	PDE325	UbiA prenyltransferase family protein	3
876	At2g16365	F-box	F-box family protein	2
877	At3g63140	CSP41A	chloroplast stem-loop binding protein of 41 kDa	3
878	At5g04830	NTF2	Nuclear transport factor 2 (NTF2) family protein	2
879	At1g62250			3
880	At2g30150	transferase	UDP-Glycosyltransferase superfamily protein	2
881	At5g42100	BG_PPAP	beta-1,3-glucanase_putative	2
882	At4g26480	RNA-binding KH	RNA-binding KH domain-containing protein	0
883	At5g28500			2
884	At1g10660			1
885	At3g54660	GR	glutathione reductase	2
886	At2g19280	PPR	Pentatricopeptide repeat (PPR) superfamily protein	1
887	At1g58290	HEMA1	Glutamyl-tRNA reductase family protein	3
888	At2g02410			2
889	At5g20140	HBP5	SOUL heme-binding family protein	2
890	At5g10250	DOT3	Phototropic-responsive NPH3 family protein	2
891	At4g16840			1
892	At4g11100			1
893	At1g03600	PSB27	photosystem II family protein	3
894	At1g75690	LQY1	DnaJ/Hsp40 cysteine-rich domain superfamily protein	3
895	At5g24460			1
896	At1g60990	T-protein	Glycine cleavage T-protein family	2
897	At1g67700			3
898	At3g22060	kinase	Receptor-like protein kinase-related family protein	3
899	At2g46340	SPA1	SPA (suppressor of phyA-105) protein family	2
900	At4g21210	RP1	PPDK regulatory protein	2
901	At1g04420	oxidoreductase	NAD(P)-linked oxidoreductase superfamily protein	2
902	At3g57520	SIP2	seed imbibition 2	3
903	At1g01390	transferase	UDP-Glycosyltransferase superfamily protein	2
904	At5g47540	Mo25	Mo25 family protein	1
905	At4g20130	TAC14	plastid transcriptionally active 14	3
906	At5g46580	PPR	pentatricopeptide (PPR) repeat-containing protein	3
907	At5g57360	ZTL	Galactose oxidase/kelch repeat superfamily protein	1
908	At1g70090	LGT8	glucosyl transferase family 8	3
909	At4g01660	ATH10	ABC transporter 1	1
910	At1g70700	TIFY7	TIFY domain/Divergent CCT motif family protein	3
911	At2g24270	ALDH11A3	aldehyde dehydrogenase 11A3	3
912	At1g69523	transferase	S-adenosyl-L-methionine-dependent methyltransferases superfamily protein	2
913	At5g51545	LPA2	low psii accumulation2	2
914	At1g54350	ABCD2	ABC transporter family protein	2
915	At3g53700	MEE40	Pentatricopeptide repeat (PPR) superfamily protein	2
916	At1g65620	AS2	Lateral organ boundaries (LOB) domain family protein	1
917	At1g28600	hydrolase	GDSL-like Lipase/Acylhydrolase superfamily protein	2
918	At5g38780	transferase	S-adenosyl-L-methionine-dependent methyltransferases superfamily protein	2
919	At1g44446	CH1	Pheophorbide a oxygenase family protein with Rieske [2Fe-2S] domain	3
920	At4g38860	SAUR-like auxin-responsive	SAUR-like auxin-responsive protein family	3
921	At2g45850	DNA-binding	AT hook motif DNA-binding family protein	2
922	At3g27750	THA8		2
923	At1g48960	hydrolase	Adenine nucleotide alpha hydrolases-like superfamily protein	1
924	At5g48490	inhibitor	Bifunctional inhibitor/lipid-transfer protein/seed storage 2S albumin superfamily protein	3
925	At3g03710	RIF10	polyribonucleotide nucleotidyltransferase, putative	2
926	At1g22690	Gibberellin-regulated	Gibberellin-regulated family protein	3
927	At5g59610	DnaJ-domain	Chaperone DnaJ-domain superfamily protein	1
928	At3g55040	GSTL2	glutathione transferase lambda 2	3
929	At2g17230	EXL5	EXORDIUM like 5	3
930	At4g31805	transcription	WRKY family transcription factor	2
931	At5g13730	SIGD	sigma factor 4	2
932	At4g16990	RLM3	disease resistance protein (TIR-NBS class), putative	1
933	At4g32800	DNA-binding	Integrase-type DNA-binding superfamily protein	2
934	At1g78450	SOUL heme-binding	SOUL heme-binding family protein	2
935	At3g24430	HCF101	ATP binding	3
936	At1g20910	DNA-binding	ARID/BRIGHT DNA-binding domain-containing protein	1
937	At1g65390	PP2-A5	phloem protein 2 A5	3
938	At4g34190	2017-09-01	stress enhanced protein 1	3
939	At2g01110	UNE3	Sec-independent periplasmic protein translocase	2
940	At2g21970	2017-09-02	stress enhanced protein 2	2
941	At1g64355			2
942	At5g13100			2
943	At1g02280	TOC33	translocon at the outer envelope membrane of chloroplasts 33	3
944	At3g06980	helicase	DEA(D/H)-box RNA helicase family protein	2
945	At1g34210	SERK2	somatic embryogenesis receptor-like kinase 2	1
946	At1g32470	Single hybrid motif	Single hybrid motif superfamily protein	3
947	At3g20680	DUF1995	Domain of unknown function (DUF1995)	2
948	At1g32060	PRK	phosphoribulokinase	3
949	At1g32780	dehydrogenase	GroES-like zinc-binding dehydrogenase family protein	1
950	At1g24340	EMB260	FAD/NAD(P)-binding oxidoreductase family protein	1
951	At5g19730	Pectin lyase-like	Pectin lyase-like superfamily protein	2
952	At5g67030	ZEP	zeaxanthin epoxidase (ZEP) (ABA1)	3
953	At4g25830	UPF0497	Uncharacterised protein family (UPF0497)	2
954	At4g19510	TIR-NBS-LRR	Disease resistance protein (TIR-NBS-LRR class)	2
955	At1g19150	Lhca6	photosystem I light harvesting complex gene 6	3
956	At1g74730	DUF1118	Protein of unknown function (DUF1118)	3
957	At3g25805			2
958	At3g05900	neurofilament	neurofilament protein-related	3
959	At2g21860	epoxidase	violaxanthin de-epoxidase-related	2
960	At5g48590	DUF760	Protein of unknown function (DUF760)	2
961	At4g14210	PDS3	phytoene desaturase 3	2
962	At5g11650	alpha/beta-Hydrolases	alpha/beta-Hydrolases superfamily protein	3
963	At3g05730			2
964	At3g53280	CYP71B5	cytochrome p450 71b5	2
965	At2g32480	ARASP	ARABIDOPSIS SERIN PROTEASE	2
966	At1g18485	PPR	Pentatricopeptide repeat (PPR) superfamily protein	2
967	At5g18430	hydrolase	GDSL-like Lipase/Acylhydrolase superfamily protein	2
968	At2g46910	fibrillin	Plastid-lipid associated protein PAP / fibrillin family protein	3
969	At1g03870	FLA9	FASCICLIN-like arabinoogalactan 9	3
970	At2g34310			1
971	At1g52510	alpha/beta-Hydrolases	alpha/beta-Hydrolases superfamily protein	3
972	At3g47500	CDF3	cycling DOF factor 3	3
973	At5g42680	DUF617	Protein of unknown function, DUF617	1
974	At1g21600	PTAC6	plastid transcriptionally active 6	3
975	At4g23290	CRK21	cysteine-rich RLK (RECEPTOR-like protein kinase) 21	2
976	At5g14660	PDF1B	peptide deformylase 1B	2
977	At1g64860	SIGB	sigma factor A	3
978	At4g13550	lipase	triglyceride lipases;triglyceride lipases	2
979	At1g79600	kinase	Protein kinase superfamily protein	3
980	At3g61150	HDG1	homeodomain GLABROUS 1	2
981	At1g72300	PSY1R	Leucine-rich receptor-like protein kinase family protein	2
982	At5g47560	TDT	tonoplast dicarboxylate transporter	2
983	At2g48020	Major facilitator	Major facilitator superfamily protein	2
984	At3g04760	PPR-like	Pentatricopeptide repeat (PPR-like) superfamily protein	2
985	At1g10360	GSTU18	glutathione S-transferase TAU 18	2
986	At4g05090	monophosphatase	Inositol monophosphatase family protein	1
987	At5g42130	Mfl1	Mitochondrial substrate carrier family protein	2
988	At4g04350	EMB2369	tRNA synthetase class I (I, L, M and V) family protein	2
989	At5g15760	PSRP3/2	Ribosomal protein PSRP-3/Ycf65	1
990	At5g18570	EMB3138	GTP1/OBG family protein	3
991	At1g18460	alpha/beta-Hydrolases	alpha/beta-Hydrolases superfamily protein	3
992	At3g55560	AHL15	AT-hook protein of GA feedback 2	1
993	At5g48910	LPA66	Pentatricopeptide repeat (PPR) superfamily protein	1
994	At1g76530	Auxin efflux carrier	Auxin efflux carrier family protein	2
995	At4g27350	DUF1223	Protein of unknown function (DUF1223)	3
996	At3g47640	PYE	basic helix-loop-helix (bHLH) DNA-binding superfamily protein	2
997	At2g02080	IDD4	indeterminate(ID)-domain 4	2
998	At2g02450	NAC035	NAC domain containing protein 35	1
999	At1g69730	kinase	Wall-associated kinase family protein	2
1000	At3g47250	DUF247	Plant protein of unknown function (DUF247)	2
1001	At2g18300	HBI1	basic helix-loop-helix (bHLH) DNA-binding superfamily protein	2
1002	At3g60400	SHOT1	Mitochondrial transcription termination factor family protein	1
1003	At3g59910	Ankyrin repeat	Ankyrin repeat family protein	0
1004	At2g43710	SSI2	Plant stearoyl-acyl-carrier-protein desaturase family protein	1
1005	At1g32080	LrgB	membrane protein, putative	3
1006	At4g22890	PGR5-LIKE A	PGR5-LIKE A	3
1007	At4g36390	transferase	Methylthiotransferase	2
1008	At1g68130	IDD14beta	indeterminate(ID)-domain 14	2
1009	At1g20830	MCD1	multiple chloroplast division site 1	1
1010	At2g02980	OTP85	Pentatricopeptide repeat (PPR) superfamily protein	2
1011	At5g09990	PROPEP5	elicitor peptide 5 precursor	2
1012	At1g74370	RING/U-box	RING/U-box superfamily protein	1
1013	At5g36910	thionin 2.2	thionin 2.2	2
1014	At1g68780	RNI-like	RNI-like superfamily protein	3
1015	At1g79060			1
1016	At3g26310	CYP71B35	cytochrome P450, family 71, subfamily B, polypeptide 35	2
1017	At2g25680	MOT1	molybdate transporter 1	2
1018	At3g50820	PSBO2	photosystem II subunit O-2	3
1019	At5g27440			0
1020	At1g68590	PSRP3/1	Ribosomal protein PSRP-3/Ycf65	3
1021	At2g03050	SOLDAT10	Mitochondrial transcription termination factor family protein	1
1022	At2g30390	FC2	ferrochelatase 2	2
1023	At1g49880	Erv1	Erv1/Alr family protein	0
1024	At2g29290	Rossmann-fold	NAD(P)-binding Rossmann-fold superfamily protein	2
1025	At3g07670	transferase	Rubisco methyltransferase family protein	2
1026	At4g30993	phosphoesterase	Calcineurin-like metallo-phosphoesterase superfamily protein	1
1027	At1g49780	PUB26	plant U-box 26	2
1028	At3g54050	HCEF1	high cyclic electron flow 1	3
1029	At1g24530	Transducin/WD40 repeat-like	Transducin/WD40 repeat-like superfamily protein	2
1030	At3g14690	CYP72A15	cytochrome P450, family 72, subfamily A, polypeptide 15	1
1031	At4g28190	ULT1	Developmental regulator, ULTRAPETALA	2
1032	At5g64930	HYS1	CPR5 protein, putative	2
1033	At2g24190	SDR2	NAD(P)-binding Rossmann-fold superfamily protein	2
1034	At1g09250	DNA-binding	basic helix-loop-helix (bHLH) DNA-binding superfamily protein	2
1035	At1g33240	GTL1	GT-2-like 1	3
1036	At5g63050	EMB2759	embryo defective 2759	2
1037	At2g01260	DUF789	Protein of unknown function (DUF789)	1
1038	At1g10020	DUF1005	Protein of unknown function (DUF1005)	3
1039	At4g00370	PHT4;4	Major facilitator superfamily protein	2
1040	At5g53900	WNK	Serine/threonine-protein kinase WNK (With No Lysine)-related	0
1041	At4g16490	ARM repeat	ARM repeat superfamily protein	0
1042	At5g66000			0
1043	At3g58830	HAD	haloacid dehalogenase (HAD) superfamily protein	2
1044	At4g20170	GALS3	Domain of unknown function (DUF23)	2
1045	At5g58330	dehydrogenase	lactate/malate dehydrogenase family protein	3
1046	At4g30720	PDE327	FAD/NAD(P)-binding oxidoreductase family protein	2
1047	At5g53920	transferase	ribosomal protein L11 methyltransferase-related	2
1048	At1g06190	RHON1	Rho termination factor	2
1049	At1g64150	UPF0016	Uncharacterized protein family (UPF0016)	2
1050	At4g32900	PTH2	Peptidyl-tRNA hydrolase II (PTH2) family protein	2
1051	At3g11750	FOLB1	Dihydroneopterin aldolase	2
1052	At5g57560	XTH22	Xyloglucan endotransglucosylase/hydrolase family protein	3
1053	At5g15240	transporter	Transmembrane amino acid transporter family protein	2
1054	At1g18170	isomerase	FKBP-like peptidyl-prolyl cis-trans isomerase family protein	3
1055	At3g45740	HAD-superfamily	hydrolase family protein / HAD-superfamily protein	0
1056	At5g04150	BHLH101	basic helix-loop-helix (bHLH) DNA-binding superfamily protein	2
1057	At1g08570	ACHT4	atypical CYS HIS rich thioredoxin 4	2
1058	At3g57800	DNA-binding	basic helix-loop-helix (bHLH) DNA-binding superfamily protein	1
1059	At2g27680	oxidoreductase	NAD(P)-linked oxidoreductase superfamily protein	2
1060	At5g05270	CHIL	Chalcone-flavanone isomerase family protein	3
1061	At3g43590	CCHC-type	zinc knuckle (CCHC-type) family protein	2
1062	At3g48720	DCF	HXXXD-type acyl-transferase family protein	3
1063	At3g30775	PRODH	Methylenetetrahydrofolate reductase family protein	3
1064	At1g08810	MYB60	myb domain protein 60	1
1065	At4g01050	TROL	thylakoid rhodanese-like	3
1066	At1g55630	PPR	Pentatricopeptide repeat (PPR) superfamily protein	1
1067	At2g20570	GPRI1	GBF's pro-rich region-interacting factor 1	2
1068	At5g54170	Polyketide cyclase/dehydrase and lipid transport	Polyketide cyclase/dehydrase and lipid transport superfamily protein	3
1069	At3g27160	GHS1	Ribosomal protein S21 family protein	3
1070	At5g51010	Rubredoxin-like	Rubredoxin-like superfamily protein	3
1071	At4g01800	SECA1	Albino or Glassy Yellow 1	2
1072	At1g04860	UBP2	ubiquitin-specific protease 2	1
1073	At3g48740	SWEET11	Nodulin MtN3 family protein	3
1074	At2g36750	UGT73C1	UDP-glucosyl transferase 73C1	1
1075	At3g01480	CYP38	cyclophilin 38	3
1076	At2g35370	GDCH	glycine decarboxylase complex H	3
1077	At1g44920			2
1078	At1g49510	emb1273	embryo defective 1273	1
1079	At3g30180	CYP85A2	brassinosteroid-6-oxidase 2	2
1080	At2g35260			3
1081	At3g49640	Aldolase-type TIM barrel	Aldolase-type TIM barrel family protein	0
1082	At5g43870	DUF828	Plant protein of unknown function (DUF828) with plant pleckstrin homology-like region	1
1083	At1g53120	RNA-binding S4	RNA-binding S4 domain-containing protein	1
1084	At5g50110	transferase	S-adenosyl-L-methionine-dependent methyltransferases superfamily protein	1
1085	At3g49670	BAM2	Leucine-rich receptor-like protein kinase family protein	2
1086	At4g00895	ATPase	ATPase, F1 complex, OSCP/delta subunit protein	2
1087	At1g05190	emb2394	Ribosomal protein L6 family	3
1088	At4g16390	SVR7	pentatricopeptide (PPR) repeat-containing protein	3
1089	At1g17220	FUG1	Translation initiation factor 2, small GTP-binding protein	3
1090	At3g19080	BAF60b	SWIB complex BAF60b domain-containing protein	0
1091	At3g13350	HMG box with ARID/BRIGHT DNA-binding domain	HMG (high mobility group) box protein with ARID/BRIGHT DNA-binding domain	0
1092	At5g19220	APL1	ADP glucose pyrophosphorylase large subunit 1	3
1093	At2g45150	CDS4	cytidinediphosphate diacylglycerol synthase 4	0
1094	At5g59330	inhibitor	Bifunctional inhibitor/lipid-transfer protein/seed storage 2S albumin superfamily protein	2
1095	At2g27360	hydrolase	GDSL-like Lipase/Acylhydrolase superfamily protein	1
1096	At1g19450	Major facilitator	Major facilitator superfamily protein	2
1097	At1g07700	Thioredoxin	Thioredoxin superfamily protein	2
1098	At2g33530	scpl46	serine carboxypeptidase-like 46	1
1099	At1g32220	Rossmann-fold	NAD(P)-binding Rossmann-fold superfamily protein	3
1100	At1g07390	RLP1	receptor like protein 1	1
1101	At5g55220	chaperonin	trigger factor type chaperone family protein	2
1102	At1g35420	alpha/beta-Hydrolases	alpha/beta-Hydrolases superfamily protein	3
1103	At2g21650	RSM1	Homeodomain-like superfamily protein	1
1104	At4g17540			1
1105	At1g15410	racemase	aspartate-glutamate racemase family	2
1106	At3g17970	TOC64-III	translocon at the outer membrane of chloroplasts 64-III	1
1107	At3g18800			1
1108	At5g48485	DIR1	Bifunctional inhibitor/lipid-transfer protein/seed storage 2S albumin superfamily protein	3
1109	At4g10120	SPS4F	Sucrose-phosphate synthase family protein	2
1110	At5g43450	2OG	2-oxoglutarate (2OG) and Fe(II)-dependent oxygenase superfamily protein	2
1111	At5g23070	TK1b	Thymidine kinase	2
1112	At4g31310	AIG2-like	AIG2-like (avirulence induced gene) family protein	1
1113	At4g22410	hydrolase	Ubiquitin C-terminal hydrolases superfamily protein	0
1114	At2g24060	Translation initiation factor 3	Translation initiation factor 3 protein	2
1115	At5g58380	SIP1	SOS3-interacting protein 1	2
1116	At3g44735	PSK3	PHYTOSULFOKINE 3 PRECURSOR	2
1117	At1g52290	PERK15	Protein kinase superfamily protein	1
1118	At1g03457	RNA-binding	RNA-binding (RRM/RBD/RNP motifs) family protein	1
1119	At5g43790	PPR	Pentatricopeptide repeat (PPR) superfamily protein	1
1120	At4g00950	MEE47	Protein of unknown function (DUF688)	2
1121	At5g01510	RUS5	Protein of unknown function, DUF647	1
1122	At5g27560	DUF1995	Domain of unknown function (DUF1995)	2
1123	At3g23580	RNR2A	ribonucleotide reductase 2A	1
1124	At3g03550	RING/U-box	RING/U-box superfamily protein	0
1125	At5g39710	EMB2745	Tetratricopeptide repeat (TPR)-like superfamily protein	2
1126	At5g04790			1
1127	At2g45350	CRR4	Pentatricopeptide repeat (PPR) superfamily protein	2
1128	At3g45750	transferase	Nucleotidyltransferase family protein	0
1129	At1g12460	kinase	Leucine-rich repeat protein kinase family protein	1
1130	At5g61410	RPE	D-ribulose-5-phosphate-3-epimerase	3
1131	At5g66055	EMB2036	ankyrin repeat protein	2
1132	At1g43560	ty2	thioredoxin Y2	3
1133	At5g47650	NUDT2	nudix hydrolase homolog 2	2
1134	At1g72770	HAB1	homology to ABI1	3
1135	At5g17790	VAR3	zinc finger (Ran-binding) family protein	2
1136	At4g02510	TOC86	translocon at the outer envelope membrane of chloroplasts 159	2
1137	At2g45880	BMY4	beta-amylase 7	1
1138	At1g01990			1
1139	At1g22400	UGT85A1	UDP-Glycosyltransferase superfamily protein	2
1140	At3g51510			3
1141	At5g20790			2
1142	841117			0
1143	At4g14480	kinase	Protein kinase superfamily protein	2
1144	At3g01890	SWIB/MDM2 domain	SWIB/MDM2 domain superfamily protein	0
1145	At5g44680	glycosylase	DNA glycosylase superfamily protein	2
1146	At3g15520	isomerase	Cyclophilin-like peptidyl-prolyl cis-trans isomerase family protein	2
1147	At5g13400	Major facilitator	Major facilitator superfamily protein	3
1148	At1g66390	PAP2	myb domain protein 90	2
1149	At3g61550	RING/U-box	RING/U-box superfamily protein	3
1150	At3g19220	SCO2	protein disulfide isomerases	1
1151	At5g45040	CYTC6A	Cytochrome c	2
1152	At1g07250	UGT71C4	UDP-glucosyl transferase 71C4	1
1153	819335			0
1154	At5g14120	Major facilitator	Major facilitator superfamily protein	3
1155	At5g08440			0
1156	At5g43750	PnsB5	NAD(P)H dehydrogenase 18	3
1157	At3g21790	transferase	UDP-Glycosyltransferase superfamily protein	2
1158	At4g07400	VFB3	VIER F-box proteine 3	0
1159	At3g07700	kinase	Protein kinase superfamily protein	2
1160	At3g47420	PS3	phosphate starvation-induced gene 3	3
1161	At2g41340	RPB5D	RNA polymerase II fifth largest subunit, D	3
1162	At2g36145			3
1163	At5g59770	PTPLA	Protein-tyrosine phosphatase-like, PTPLA	2
1164	At4g19070	Putative membrane lipoprotein	Putative membrane lipoprotein	0
1165	At1g70200	RNA-binding	RNA-binding (RRM/RBD/RNP motifs) family protein	3
1166	At3g16250	PnsB3	NDH-dependent cyclic electron flow 1	3
1167	At4g17840			3
1168	At1g32440	PKp3	plastidial pyruvate kinase 3	2
1169	At1g11400	PYM	partner of Y14-MAGO	3
1170	At1g44575	PSBS	Chlorophyll A-B binding family protein	3
1171	At4g00955			2
1172	At3g52380	PDE322	chloroplast RNA-binding protein 33	3
1173	At2g43950	OEP37	chloroplast outer envelope protein 37	0
1174	At5g44660			1
1175	At1g16260	kinase	Wall-associated kinase family protein	2
1176	At3g57070	Glutaredoxin	Glutaredoxin family protein	1
1177	At1g66940	kinase	protein kinase-related	2
1178	At5g23480	SWIB/MDM2 domain;Plus-3;GYF	SWIB/MDM2 domain;Plus-3;GYF	0
1179	At2g46070	MPK12	mitogen-activated protein kinase 12	1
1180	At2g22990	SNG1	sinapoylglucose 1	3
1181	At3g63110	IPT3	isopentenyltransferase 3	3
1182	At5g17280			2
1183	At3g04650	oxidoreductase	FAD/NAD(P)-binding oxidoreductase family protein	2
1184	At5g23680	SAM	Sterile alpha motif (SAM) domain-containing protein	1
1185	At3g08620	RNA-binding KH	RNA-binding KH domain-containing protein	1
1186	At3g60620	CDS5	cytidinediphosphate diacylglycerol synthase 5	2
1187	At3g05750	TRM6		1
1188	At1g68830	STN7	STT7 homolog STN7	3
1189	At5g24870	RING/U-box	RING/U-box superfamily protein	2
1190	At4g34760	SAUR-like auxin-responsive	SAUR-like auxin-responsive protein family	2
1191	At1g12900	GAPA-2	glyceraldehyde 3-phosphate dehydrogenase A subunit 2	3
1192	At2g42620	PPS	RNI-like superfamily protein	1
1193	At5g53490	Tetratricopeptide repeat (TPR)-like	Tetratricopeptide repeat (TPR)-like superfamily protein	3
1194	At3g55580	RCC1	Regulator of chromosome condensation (RCC1) family protein	2
1195	At1g32200	ATS1	phospholipid/glycerol acyltransferase family protein	2
1196	At3g16670	extensin	Pollen Ole e 1 allergen and extensin family protein	2
1197	At2g44870			2
1198	At4g14100	transferase	transferases, transferring glycosyl groups	2
1199	At4g16370	OPT3	oligopeptide transporter	2
1200	At1g56500	hydrolase	haloacid dehalogenase-like hydrolase family protein	3
1201	At5g23330	transferase	Nucleotidylyl transferase superfamily protein	0
1202	At1g80080	TMM	Leucine-rich repeat (LRR) family protein	2
1203	At3g03770	kinase	Leucine-rich repeat protein kinase family protein	1
1204	At2g32950	FUS1	Transducin/WD40 repeat-like superfamily protein	1
1205	At1g08540	SIGB	RNApolymerase sigma subunit 2	2
1206	At3g43540	DUF1350	Protein of unknown function (DUF1350)	2
1207	At5g47190	L19	Ribosomal protein L19 family protein	3
1208	At5g17660	transferase	tRNA (guanine-N-7) methyltransferase	1
1209	At4g25450	NAP8	non-intrinsic ABC protein 8	2
1210	At4g32260	PDE334	ATPase, F0 complex, subunit B/B', bacterial/chloroplast	3
1211	At4g27730	OPT6	oligopeptide transporter 1	1
1212	At2g24090	PRPL35	Ribosomal protein L35	3
1213	At2g42280	FBH4	basic helix-loop-helix (bHLH) DNA-binding superfamily protein	1
1214	At4g24770	RBP31	31-kDa RNA binding protein	3
1215	At3g06120	MUTE	basic helix-loop-helix (bHLH) DNA-binding superfamily protein	1
1216	At3g01180	SS2	starch synthase 2	3
1217	At3g06730	TRX z	Thioredoxin z	3
1218	At3g06750	glycoprotein	hydroxyproline-rich glycoprotein family protein	2
1219	At5g49700	DNA-binding	Predicted AT-hook DNA-binding family protein	1
1220	At3g55690			0
1221	At4g34020	DJ1C	Class I glutamine amidotransferase-like superfamily protein	1
1222	At1g07720	KCS3	3-ketoacyl-CoA synthase 3	3
1223	At4g18700	WL4	CBL-interacting protein kinase 12	1
1224	At1g45616	RLP6	receptor like protein 6	0
1225	At3g47450	RIF1	P-loop containing nucleoside triphosphate hydrolases superfamily protein	2
1226	At3g63490	PRPL1	Ribosomal protein L1p/L10e family	2
1227	At1g03300	DUF1	DOMAIN OF UNKNOWN FUNCTION 724 1	1
1228	At1g63680	PDE316	acid-amino acid ligases;ligases;ATP binding;ATP binding;ligases	2
1229	At5g54380	THE1	protein kinase family protein	3
1230	At4g03260	Outer arm dynein 1	Outer arm dynein light chain 1 protein	1
1231	At3g63190	RRF	ribosome recycling factor, chloroplast precursor	3
1232	At1g73060	LPA3	Low PSII Accumulation 3	2
1233	At4g28780	hydrolase	GDSL-like Lipase/Acylhydrolase superfamily protein	2
1234	At5g05740	EGY2	ethylene-dependent gravitropism-deficient and yellow-green-like 2	2
1235	At3g26990	ENTH/VHS	ENTH/VHS family protein	1
1236	At2g03730	ACR5	ACT domain repeat 5	3
1237	At1g60000	RNA-binding	RNA-binding (RRM/RBD/RNP motifs) family protein	3
1238	At4g37610	BT5	BTB and TAZ domain protein 5	3
1239	At2g02740	WHY3	ssDNA-binding transcriptional regulator	3
1240	At1g12100	inhibitor	Bifunctional inhibitor/lipid-transfer protein/seed storage 2S albumin superfamily protein	0
1241	At5g13180	VNI2	NAC domain containing protein 83	2
1242	At2g17033	PPR	pentatricopeptide (PPR) repeat-containing protein	2
1243	At5g20110	Dynein type 1	Dynein light chain type 1 family protein	2
1244	At5g49230	HRB1	Drought-responsive family protein	1
1245	At5g52380	VASCULAR-RELATED NAC-DOMAIN 6	VASCULAR-RELATED NAC-DOMAIN 6	2
1246	At5g49220	DUF789	Protein of unknown function (DUF789)	0
1247	At1g48450	DUF760	Protein of unknown function (DUF760)	1
1248	At1g11290	CRR22	Pentatricopeptide repeat (PPR) superfamily protein	2
1249	At1g67070	PMI2	Mannose-6-phosphate isomerase, type I	2
1250	At4g19830	isomerase	FKBP-like peptidyl-prolyl cis-trans isomerase family protein	2
1251	At1g56430	NAS4	nicotianamine synthase 4	2
1252	At2g04530	TRZ2	Metallo-hydrolase/oxidoreductase superfamily protein	3
1253	At4g23570	SGT1A	phosphatase-related	2
1254	At4g17600	LIL3:1	Chlorophyll A-B binding family protein	3
1255	At2g23180	CYP96A1	cytochrome P450, family 96, subfamily A, polypeptide 1	2
1256	At4g19985	NAT	Acyl-CoA N-acyltransferases (NAT) superfamily protein	2
1257	At5g06340	NUDX27	nudix hydrolase homolog 27	2
1258	At4g20360	RABE1b	RAB GTPase homolog E1B	3
1259	At1g70940	PIN3	Auxin efflux carrier family protein	2
1260	At4g33440	Pectin lyase-like	Pectin lyase-like superfamily protein	1
1261	At3g12080	emb2738	GTP-binding family protein	3
1262	At5g09380	RPC4	RNA polymerase III RPC4	1
1263	At1g76990	ACR3	ACT domain repeat 3	2
1264	At3g51750			2
1265	At2g26930	PDE277	4-(cytidine 5'-phospho)-2-C-methyl-D-erithritol kinase	2
1266	At1g58100	TCP8	TCP family transcription factor	2
1267	At4g34290	SWIB/MDM2 domain	SWIB/MDM2 domain superfamily protein	3
1268	At1g50320	THX	thioredoxin X	2
1269	At2g39730	RCA	rubisco activase	3
1270	At4g04880	deaminase	adenosine/AMP deaminase family protein	0
1271	At3g62960	Thioredoxin	Thioredoxin superfamily protein	2
1272	At4g13010	dehydrogenase	Oxidoreductase, zinc-binding dehydrogenase family protein	3
1273	At2g21370	XK1	xylulose kinase-1	2
1274	At4g19500	nucleoside-triphosphatases;transmembrane receptors;nucleotide binding;ATP binding	nucleoside-triphosphatases;transmembrane receptors;nucleotide binding;ATP binding	2
1275	At1g11380	PLAC8	PLAC8 family protein	3
1276	At5g17040	transferase	UDP-Glycosyltransferase superfamily protein	2
1277	At1g10650	SBP	SBP (S-ribonuclease binding protein) family protein	2
1278	At2g24120	SCA3	DNA/RNA polymerases superfamily protein	2
1279	At3g27390			1
1280	At5g19970			2
1281	At1g33811	hydrolase	GDSL-like Lipase/Acylhydrolase superfamily protein	3
1282	At2g40330	RCAR9	PYR1-like 6	2
1283	At4g23990	CSLG3	cellulose synthase like G3	2
1284	At2g03550	alpha/beta-Hydrolases	alpha/beta-Hydrolases superfamily protein	2
1285	At5g40060	NBS-LRR	Disease resistance protein (NBS-LRR class) family	2
1286	At5g17510			1
1287	At5g65220	Ribosomal L29	Ribosomal L29 family protein	3
1288	At4g29060	emb2726	elongation factor Ts family protein	3
1289	At1g75460	LON	ATP-dependent protease La (LON) domain protein	2
1290	At4g39040	CRM	RNA-binding CRS1 / YhbY (CRM) domain protein	3
1291	At3g48460	hydrolase	GDSL-like Lipase/Acylhydrolase superfamily protein	3
1292	At5g53280	PDV1	plastid division1	1
1293	At2g42770	Mpv17/PMP22	Peroxisomal membrane 22 kDa (Mpv17/PMP22) family protein	2
1294	At3g06510	SFR2	Glycosyl hydrolase superfamily protein	2
1295	At2g17270	PHT3;3	phosphate transporter 3;3	1
1296	At4g34350	ISPH	4-hydroxy-3-methylbut-2-enyl diphosphate reductase	3
1297	At5g59340	WOX2	WUSCHEL related homeobox 2	1
1298	At1g67470	kinase	Protein kinase superfamily protein	2
1299	At1g37130	NR2	nitrate reductase 2	2
1300	At3g63120	CYCP1;1	cyclin p1;1	2
1301	At1g05070	DUF1068	Protein of unknown function (DUF1068)	1
1302	At3g11090	LBD21	LOB domain-containing protein 21	2
1303	At5g27290			3
1304	At5g42765			2
1305	At1g54310	transferase	S-adenosyl-L-methionine-dependent methyltransferases superfamily protein	1
1306	At4g30950	SFD4	fatty acid desaturase 6	2
1307	At3g60370	isomerase	FKBP-like peptidyl-prolyl cis-trans isomerase family protein	2
1308	At5g11010	Pre-mRNA cleavage complex II	Pre-mRNA cleavage complex II protein family	2
1309	At2g48070	RPH1	resistance to phytophthora 1	2
1310	At1g71460	PPR-like	Pentatricopeptide repeat (PPR-like) superfamily protein	3
1311	At5g54600	RPL24	Translation protein SH3-like family protein	3
1312	At3g61310	DNA-binding	AT hook motif DNA-binding family protein	1
1313	At2g34630	GPS1	geranyl diphosphate synthase 1	1
1314	At1g75810			1
1315	At5g19820	emb2734	ARM repeat superfamily protein	2
1316	At3g27700	RRM	zinc finger (CCCH-type) family protein / RNA recognition motif (RRM)-containing protein	1
1317	At5g13510	EMB3136	Ribosomal protein L10 family protein	3
1318	At5g65180	ENTH/VHS	ENTH/VHS family protein	1
1319	At2g24100	ASG1		2
1320	At1g64510	ribosome	Translation elongation factor EF1B/ribosomal protein S6 family protein	3
1321	At1g69530	EXPA1	expansin A1	1
1322	At2g32500	Stress responsive alpha-beta barrel domain	Stress responsive alpha-beta barrel domain protein	2
1323	At1g30520	AAE14	acyl-activating enzyme 14	2
1324	At1g69200	FLN2	fructokinase-like 2	3
1325	At3g12930	Lojap	Lojap-related protein	3
1326	At1g31190	IMPL1	myo-inositol monophosphatase like 1	2
1327	At2g35230	IKU1	VQ motif-containing protein	1
1328	At4g02200	Drought-responsive	Drought-responsive family protein	3
1329	At5g47620	RNA-binding	RNA-binding (RRM/RBD/RNP motifs) family protein	1
1330	At2g14580	PRB1	basic pathogenesis-related protein 1	2
1331	At4g13670	PTAC5	plastid transcriptionally active 5	2
1332	At1g50840	PolIA	polymerase gamma 2	2
1333	At2g39140	SVR1	pseudouridine synthase family protein	3
1334	At5g56100	oleosin	glycine-rich protein / oleosin	3
1335	At5g53860	EMB64	embryo defective 2737	2
1336	At1g78010	GTPase	tRNA modification GTPase, putative	1
1337	At3g16890	PPR40	pentatricopeptide (PPR) domain protein 40	2
1338	At1g63090	PP2-A11	phloem protein 2-A11	2
1339	At5g49360	BXL1	beta-xylosidase 1	3
1340	At3g61630	CRF6	cytokinin response factor 6	2
1341	At4g37460	SRFR1	Tetratricopeptide repeat (TPR)-like superfamily protein	2
1342	At5g57800	YRE	Fatty acid hydroxylase superfamily	2
1343	At2g44230	DUF946	Plant protein of unknown function (DUF946)	2
1344	At1g01080	RNA-binding	RNA-binding (RRM/RBD/RNP motifs) family protein	2
1345	At5g67260	CYCD3;2	CYCLIN D3;2	1
1346	At1g20390	transposable	transposable element gene	0
1347	At5g48730	PPR	Pentatricopeptide repeat (PPR) superfamily protein	2
1348	At5g28750	Bacterial sec-independent translocation mttA/Hcf106	Bacterial sec-independent translocation protein mttA/Hcf106	3
1349	At4g00730	ANL2	Homeobox-leucine zipper family protein / lipid-binding START domain-containing protein	1
1350	At4g03140	Rossmann-fold	NAD(P)-binding Rossmann-fold superfamily protein	0
1351	At3g01140	NOK	myb domain protein 106	2
1352	At3g13810	IDD11	indeterminate(ID)-domain 11	1
1353	At1g11870	SRS	Seryl-tRNA synthetase	2
1354	At1g55110	IDD7	indeterminate(ID)-domain 7	1
1355	At5g27230	Frigida-like	Frigida-like protein	1
1356	At4g39970	HAD	Haloacid dehalogenase-like hydrolase (HAD) superfamily protein	3
1357	At1g25520	UPF0016	Uncharacterized protein family (UPF0016)	0
1358	At3g55080	SET	SET domain-containing protein	1
1359	At1g01790	KEA1	K+ efflux antiporter 1	2
1360	At1g28560	SRD2	snRNA activating complex family protein	0
1361	At1g23400	CAF2	RNA-binding CRS1 / YhbY (CRM) domain-containing protein	2
1362	At4g17870	RCAR11	Polyketide cyclase/dehydrase and lipid transport superfamily protein	2
1363	At1g22190	DNA-binding	Integrase-type DNA-binding superfamily protein	3
1364	At5g44650	Y3IP1		2
1365	At4g32590	2Fe-2S ferredoxin-like	2Fe-2S ferredoxin-like superfamily protein	3
1366	At5g25630	Tetratricopeptide repeat (TPR)-like	Tetratricopeptide repeat (TPR)-like superfamily protein	2
1367	At5g61830	Rossmann-fold	NAD(P)-binding Rossmann-fold superfamily protein	1
1368	At4g03110	RBP-DR1	RNA-binding protein-defense related 1	2
1369	At4g27700	phosphatase	Rhodanese/Cell cycle control phosphatase superfamily protein	3
1370	At1g76120	synthase	Pseudouridine synthase family protein	1
1371	At3g04870	ZDS	zeta-carotene desaturase	2
1372	At1g22530	PATL2	PATELLIN 2	3
1373	At3g60910	transferase	S-adenosyl-L-methionine-dependent methyltransferases superfamily protein	1
1374	At5g52960			2
1375	At2g23390			2
1376	At2g48160	Tudor/PWWP/MBT	Tudor/PWWP/MBT domain-containing protein	1
1377	At5g64490	ARM repeat	ARM repeat superfamily protein	1
1378	At2g33430	MORF2	differentiation and greening-like 1	3
1379	At4g33180	alpha/beta-Hydrolases	alpha/beta-Hydrolases superfamily protein	0
1380	At5g25840	DUF1677	Protein of unknown function (DUF1677)	2
1381	At1g19620			1
1382	At1g51440	alpha/beta-Hydrolases	alpha/beta-Hydrolases superfamily protein	2
1383	At2g32440	KAO2	ent-kaurenoic acid hydroxylase 2	1
1384	At2g03980	hydrolase	GDSL-like Lipase/Acylhydrolase superfamily protein	2
1385	At5g48790	DUF1995	Domain of unknown function (DUF1995)	3
1386	At3g02730	TRXF1	thioredoxin F-type 1	3
1387	At5g38290	hydrolase	Peptidyl-tRNA hydrolase family protein	2
1388	At2g40690	SFD1	NAD-dependent glycerol-3-phosphate dehydrogenase family protein	2
1389	At5g23760	Copper transport	Copper transport protein family	1
1390	At1g09810	ECT11	evolutionarily conserved C-terminal region 11	1
1391	At1g76730	COG0212	NagB/RpiA/CoA transferase-like superfamily protein	3
1392	At3g29185	DUF3598	Domain of unknown function (DUF3598)	2
1393	At1g11710	PPR	Pentatricopeptide repeat (PPR) superfamily protein	2
1394	At5g05440	RCAR8	Polyketide cyclase/dehydrase and lipid transport superfamily protein	3
1395	At1g03560	PPR-like	Pentatricopeptide repeat (PPR-like) superfamily protein	1
1396	At4g25170	UCP012943	Uncharacterised conserved protein (UCP012943)	2
1397	At5g44520	transferase	NagB/RpiA/CoA transferase-like superfamily protein	2
1398	At1g35340	LON	ATP-dependent protease La (LON) domain protein	2
1399	At5g56290	PEX5	peroxin 5	1
1400	At2g28330			1
1401	At1g32550	FdC2	2Fe-2S ferredoxin-like superfamily protein	2
1402	At1g32990	PRPL11	plastid ribosomal protein l11	3
1403	At3g56910	PSRP5	plastid-specific 50S ribosomal protein 5	3
1404	At1g67840	CSK	chloroplast sensor kinase	2
1405	At5g11450	PPD5	Mog1/PsbP/DUF1795-like photosystem II reaction center PsbP family protein	3
1406	At5g49910	HSC70-7	chloroplast heat shock protein 70-2	2
1407	At5g41070	DRB5	dsRNA-binding protein 5	2
1408	At2g10940	inhibitor	Bifunctional inhibitor/lipid-transfer protein/seed storage 2S albumin superfamily protein	3
1409	At3g02450	cell division ftsH	cell division protein ftsH, putative	2
1410	At3g26060	PRXQ	Thioredoxin superfamily protein	3
1411	At5g02460	DNA-binding	Dof-type zinc finger DNA-binding family protein	1
1412	At5g58480	hydrolase	O-Glycosyl hydrolases family 17 protein	1
1413	At2g31170	SYCO ARATH	Cysteinyl-tRNA synthetase, class Ia family protein	3
1414	At5g11420	DUF642	Protein of unknown function, DUF642	2
1415	At3g13000	DUF547	Protein of unknown function, DUF547	2
1416	At5g12010			2
1417	At5g56780	ET2	effector of transcription2	0
1418	At4g01460	DNA-binding	basic helix-loop-helix (bHLH) DNA-binding superfamily protein	2
1419	At3g27110	M48	Peptidase family M48 family protein	2
1420	At3g26932	DRB3	dsRNA-binding protein 3	3
1421	At5g25130	CYP71B12	cytochrome P450, family 71, subfamily B, polypeptide 12	2
1422	At2g29120	glutamate receptor 2.7	glutamate receptor 2.7	2
1423	At2g42690	alpha/beta-Hydrolases	alpha/beta-Hydrolases superfamily protein	2
1424	At3g55250	PDE329		2
1425	At1g04530	TPR4	Tetratricopeptide repeat (TPR)-like superfamily protein	3
1426	At2g26040	RCAR14	PYR1-like 2	1
1427	At1g72750	TIM23-2	translocase inner membrane subunit 23-2	1
1428	At4g18130	PHYE	phytochrome E	1
1429	At1g69800	CBS	Cystathionine beta-synthase (CBS) protein	0
1430	At3g08920	phosphatase	Rhodanese/Cell cycle control phosphatase superfamily protein	2
1431	At2g26340			2
1432	At5g63040			1
1433	At1g77060	carboxylase	Phosphoenolpyruvate carboxylase family protein	2
1434	At5g57345			3
1435	At2g20020	CAF1	RNA-binding CRS1 / YhbY (CRM) domain-containing protein	3
1436	At2g40230	transferase	HXXXD-type acyl-transferase family protein	2
1437	At5g52010	zinc finger	C2H2-like zinc finger protein	2
1438	At1g80770	PDE318	P-loop containing nucleoside triphosphate hydrolases superfamily protein	2
1439	At1g69550	TIR-NBS-LRR	disease resistance protein (TIR-NBS-LRR class)	2
1440	839321			0
1441	At1g51950	IAA18	indole-3-acetic acid inducible 18	1
1442	At5g24570			1
1443	At5g52970	thylakoid lumen 15.0 kDa	thylakoid lumen 15.0 kDa protein	3
1444	At5g16620	TIC40	hydroxyproline-rich glycoprotein family protein	2
1445	At3g15470	Transducin/WD40 repeat-like	Transducin/WD40 repeat-like superfamily protein	1
1446	At1g26500	PPR	Pentatricopeptide repeat (PPR) superfamily protein	2
1447	At1g67740	YCF32	photosystem II BY	3
1448	At4g12000	Golgi	SNARE associated Golgi protein family	3
1449	At5g50860	kinase	Protein kinase superfamily protein	0
1450	At4g14510	CFM3B	CRM family member 3B	2
1451	At2g41980	Protein with RING/U-box and TRAF-like domains	Protein with RING/U-box and TRAF-like domains	0
1452	At2g36870	XTH32	xyloglucan endotransglucosylase/hydrolase 32	2
1453	At3g60290	2OG	2-oxoglutarate (2OG) and Fe(II)-dependent oxygenase superfamily protein	1
1454	At5g65450	UBP17	ubiquitin-specific protease 17	1
1455	At1g48780			0
1456	At1g10910	EMB3103	Pentatricopeptide repeat (PPR) superfamily protein	2
1457	At5g08740	NDC1	NAD(P)H dehydrogenase C1	1
1458	At3g56940	CRD1	dicarboxylate diiron protein, putative (Crd1)	3
1459	At4g09730	RH39	RH39	2
1460	At1g23010	LPR1	Cupredoxin superfamily protein	2
1461	At4g16563	protease	Eukaryotic aspartyl protease family protein	3
1462	At3g17130	inhibitor	Plant invertase/pectin methylesterase inhibitor superfamily protein	2
1463	At1g16750	DUF547	Protein of unknown function, DUF547	2
1464	At1g53230	TCP3	TEOSINTE BRANCHED 1, cycloidea and PCF transcription factor 3	2
1465	At4g13650	PPR	Pentatricopeptide repeat (PPR) superfamily protein	2
1466	At3g24560	RSY3	Adenine nucleotide alpha hydrolases-like superfamily protein	1
1467	At5g48830			1
1468	At4g02990	RUG2	Mitochondrial transcription termination factor family protein	3
1469	At4g14190	PPR	Pentatricopeptide repeat (PPR) superfamily protein	1
1470	At1g62050	Ankyrin repeat	Ankyrin repeat family protein	1
1471	At1g31790	Tetratricopeptide repeat (TPR)-like	Tetratricopeptide repeat (TPR)-like superfamily protein	2
1472	At2g45740	PEX11D	peroxin 11D	2
1473	At2g46820	TMP14	photosystem I P subunit	3
1474	At3g56890	F-box	F-box associated ubiquitination effector family protein	0
1475	At5g47800	NPH3	Phototropic-responsive NPH3 family protein	2
1476	At3g17611	RBL14	RHOMBOID-like protein 14	3
1477	At4g30580	LPAT1	Phospholipid/glycerol acyltransferase family protein	2
1478	At3g04790	EMB3119	Ribose 5-phosphate isomerase, type A protein	3
1479	At2g29450	GSTU5	glutathione S-transferase tau 5	2
1480	At1g22750			2
1481	At4g37930	STM	serine transhydroxymethyltransferase 1	3
1482	At5g18140	DnaJ-domain	Chaperone DnaJ-domain superfamily protein	2
1483	At4g25960	PGP2	P-glycoprotein 2	3
1484	At3g61870			3
1485	At4g18370	HHOA	DEGP protease 5	2
1486	At2g25080	GPX1	glutathione peroxidase 1	2
1487	At5g10970	zinc finger	C2H2 and C2HC zinc fingers superfamily protein	1
1488	At3g19360	CCCH-type	Zinc finger (CCCH-type) family protein	2
1489	At1g22960	PPR	Pentatricopeptide repeat (PPR) superfamily protein	1
1490	At3g48610	NPC6	non-specific phospholipase C6	1
1491	At1g65560	dehydrogenase	Zinc-binding dehydrogenase family protein	2
1492	At1g42560	MLO9	Seven transmembrane MLO family protein	2
1493	At3g19680	DUF1005	Protein of unknown function (DUF1005)	3
1494	At3g55110	ABCG18	ABC-2 type transporter family protein	2
1495	At2g43560	isomerase	FKBP-like peptidyl-prolyl cis-trans isomerase family protein	3
1496	At3g49470	NACA2	nascent polypeptide-associated complex subunit alpha-like protein 2	2
1497	At1g07320	RPL4	ribosomal protein L4	3
1498	At5g28030	DES1	L-cysteine desulfhydrase 1	2
1499	At3g27920	MYB0	myb domain protein 0	2
1500	At4g12690	DUF868	Plant protein of unknown function (DUF868)	3
1501	At1g68400	kinase	leucine-rich repeat transmembrane protein kinase family protein	2
1502	At5g13270	RARE1	Pentatricopeptide repeat (PPR) superfamily protein	2
1503	At3g44430			1
1504	At1g62400	HT1	Protein kinase superfamily protein	1
1505	At3g13120	S10p/S20e	Ribosomal protein S10p/S20e family protein	3
1506	At1g06040	STO	B-box zinc finger family protein	3
1507	At1g26560	BGLU40	beta glucosidase 40	2
1508	At4g31780	UGT81A1	monogalactosyl diacylglycerol synthase 1	2
1509	At5g22340			2
1510	At1g51110	fibrillin	Plastid-lipid associated protein PAP / fibrillin family protein	2
1511	At1g01860	PFC1	Ribosomal RNA adenine dimethylase family protein	1
1512	At4g37510	III	Ribonuclease III family protein	2
1513	At4g10300	RmlC-like cupins	RmlC-like cupins superfamily protein	3
1514	At1g64490	DEK	DEK, chromatin associated protein	2
1515	At1g76050	synthase	Pseudouridine synthase family protein	1
1516	At2g26250	KCS10	3-ketoacyl-CoA synthase 10	3
1517	At4g25080	CHLM	magnesium-protoporphyrin IX methyltransferase	2
1518	At3g11490	rac GTPase activating	rac GTPase activating protein	1
1519	At1g60650	RZ-1b	RNA-binding (RRM/RBD/RNP motifs) family protein with retrovirus zinc finger-like domain	1
1520	At3g56990	EDA7	embryo sac development arrest 7	2
1521	At4g31720	TAFII15	TBP-associated factor II 15	2
1522	At5g15570	transcription	Bromodomain transcription factor	1
1523	At2g05540	Glycine-rich	Glycine-rich protein family	3
1524	At2g20180	PIL5	phytochrome interacting factor 3-like 5	2
1525	At2g24050	eIFiso4G2	MIF4G domain-containing protein / MA3 domain-containing protein	1
1526	At5g48030	GFA2	gametophytic factor 2	2
1527	At1g80130	Tetratricopeptide repeat (TPR)-like	Tetratricopeptide repeat (TPR)-like superfamily protein	2
1528	At2g47880	Glutaredoxin	Glutaredoxin family protein	2
1529	At2g30960			1
1530	At4g00750	transferase	S-adenosyl-L-methionine-dependent methyltransferases superfamily protein	2
1531	At2g24560	hydrolase	GDSL-like Lipase/Acylhydrolase family protein	1
1532	At3g55120	TT5	Chalcone-flavanone isomerase family protein	3
1533	At3g04130	Tetratricopeptide repeat (TPR)-like	Tetratricopeptide repeat (TPR)-like superfamily protein	1
1534	At4g24175			2
1535	At1g66760	MATE efflux	MATE efflux family protein	2
1536	At5g21100	oxidase	Plant L-ascorbate oxidase	2
1537	At2g25780	DUF1677	Protein of unknown function (DUF1677)	1
1538	834408			0
1539	At3g08600	DUF1191	Protein of unknown function (DUF1191)	2
1540	At1g08610	PPR	Pentatricopeptide repeat (PPR) superfamily protein	2
1541	At4g09650	PDE332	ATP synthase delta-subunit gene	3
1542	At1g34780	APRL4	APR-like 4	1
1543	At1g19715	Mannose-binding lectin	Mannose-binding lectin superfamily protein	2
1544	At5g14410			2
1545	At1g66520	pde194	formyltransferase, putative	2
1546	At5g49640			0
1547	At3g60850			1
1548	At1g18090	nuclease	5'-3' exonuclease family protein	1
1549	At1g06730	kinase	pfkB-like carbohydrate kinase family protein	0
1550	At4g24120	YSL1	YELLOW STRIPE like 1	2
1551	At1g70895	CLE17	CLAVATA3/ESR-RELATED 17	1
1552	At1g30530	UGT78D1	UDP-glucosyl transferase 78D1	3
1553	At2g40630	UCP030365	Uncharacterised conserved protein (UCP030365)	0
1554	At1g73830	BEE3	BR enhanced expression 3	2
1555	At2g27290	DUF1279	Protein of unknown function (DUF1279)	2
1556	At5g01880	RING/U-box	RING/U-box superfamily protein	2
1557	At3g10450	SCPL7	serine carboxypeptidase-like 7	2
1558	At2g01870			2
1559	At3g63160	OEP6		3
1560	At3g23930			1
1561	At3g15090	dehydrogenase	GroES-like zinc-binding alcohol dehydrogenase family protein	2
1562	At4g11570	HAD	Haloacid dehalogenase-like hydrolase (HAD) superfamily protein	3
1563	At1g77630	LYP3	Peptidoglycan-binding LysM domain-containing protein	2
1564	At1g02640	BXL2	beta-xylosidase 2	3
1565	At3g23750	kinase	Leucine-rich repeat protein kinase family protein	2
1566	At2g23290	MYB70	myb domain protein 70	3
1567	At1g79430	WDY	Homeodomain-like superfamily protein	3
1568	At4g03270	CYCD6;1	Cyclin D6;1	2
1569	At5g25240			3
1570	At1g45170			1
1571	At2g40220	SUN6	Integrase-type DNA-binding superfamily protein	2
1572	At5g01110	Tetratricopeptide repeat (TPR)-like	Tetratricopeptide repeat (TPR)-like superfamily protein	1
1573	At1g77230	Tetratricopeptide repeat (TPR)-like	Tetratricopeptide repeat (TPR)-like superfamily protein	0
1574	At2g31890	RAP	RAP	2
1575	At1g68520	BBX14	B-box type zinc finger protein with CCT domain	2
1576	At1g27960	ECT9	evolutionarily conserved C-terminal region 9	0
1577	At4g36220	FAH1	ferulic acid 5-hydroxylase 1	2
1578	At1g66100	Plant thionin	Plant thionin	2
1579	At5g66540			3
1580	At2g35750			0
1581	At5g05420	isomerase	FKBP-like peptidyl-prolyl cis-trans isomerase family protein	0
1582	At3g56840	oxidoreductase	FAD-dependent oxidoreductase family protein	0
1583	At5g53180	PTB2	polypyrimidine tract-binding protein 2	1
1584	At5g11480	hydrolase	P-loop containing nucleoside triphosphate hydrolases superfamily protein	3
1585	At3g45050			2
1586	At3g51910	HSFA7A	heat shock transcription factor A7A	3
1587	At1g74120	transcription	Mitochondrial transcription termination factor family protein	1
1588	At1g13730	NTF2	Nuclear transport factor 2 (NTF2) family protein with RNA binding (RRM-RBD-RNP motifs) domain	1
1589	At1g29070	L34	Ribosomal protein L34	3
1590	At5g64110	Peroxidase	Peroxidase superfamily protein	2
1591	At1g34245	EPF2	Putative membrane lipoprotein	2
1592	At1g72040	dNK	P-loop containing nucleoside triphosphate hydrolases superfamily protein	2
1593	At3g14330	Tetratricopeptide repeat (TPR)-like	Tetratricopeptide repeat (TPR)-like superfamily protein	2
1594	At1g29600	Zinc finger C-x8-C-x5-C-x3-H type	Zinc finger C-x8-C-x5-C-x3-H type family protein	0
1595	At1g66650	Protein with RING/U-box and TRAF-like domains	Protein with RING/U-box and TRAF-like domains	0
1596	At1g11340	kinase	S-locus lectin protein kinase family protein	1
1597	At4g02530	chloroplast thylakoid lumen	chloroplast thylakoid lumen protein	3
1598	At5g14440	SURF2	Surfeit locus protein 2 (SURF2)	2
1599	At4g38420	sks9	SKU5 similar 9	2
1600	At4g03280	PGR1	photosynthetic electron transfer C	3
1601	At5g57030	LUT2	Lycopene beta/epsilon cyclase protein	3
1602	At1g77990	SULTR2;2	STAS domain / Sulfate transporter family	2
1603	At2g30040	MAPKKK14	mitogen-activated protein kinase kinase kinase 14	3
1604	At4g00030	fibrillin	Plastid-lipid associated protein PAP / fibrillin family protein	1
1605	At4g16890	SNC1	disease resistance protein (TIR-NBS-LRR class), putative	2
1606	At4g37550	Formamidase	Acetamidase/Formamidase family protein	3
1607	At1g64740	TUA1	alpha-1 tubulin	1
1608	At3g19850	NPH3	Phototropic-responsive NPH3 family protein	2
1609	At1g65260	VIPP1	plastid transcriptionally active 4	2
1610	At3g52155	mutase	Phosphoglycerate mutase family protein	2
1611	At1g70060	SNL4	SIN3-like 4	2
1612	At5g63060	Sec14p-like phosphatidylinositol transfer	Sec14p-like phosphatidylinositol transfer family protein	2
1613	At5g66470	RNA binding;GTP binding	RNA binding;GTP binding	3
1614	At5g50280	EMB1006	Pentatricopeptide repeat (PPR) superfamily protein	2
1615	At2g30890	Cytochrome b561/ferric reductase transmembrane	Cytochrome b561/ferric reductase transmembrane protein family	1
1616	At5g22640	emb1211	MORN (Membrane Occupation and Recognition Nexus) repeat-containing protein	2
1617	At4g24500	SIC	hydroxyproline-rich glycoprotein family protein	0
1618	At1g19740	LON	ATP-dependent protease La (LON) domain protein	2
1619	At5g48990	Galactose oxidase/kelch repeat	Galactose oxidase/kelch repeat superfamily protein	0
1620	At1g80340	GA4H	gibberellin 3-oxidase 2	0
1621	At2g37630	MYB91	myb-like HTH transcriptional regulator family protein	2
1622	At4g28990	RNA-binding	RNA-binding protein-related	1
1623	At5g58130	ROS3	RNA-binding (RRM/RBD/RNP motifs) family protein	2
1624	At2g25430	ENTH	epsin N-terminal homology (ENTH) domain-containing protein / clathrin assembly protein-related	2
1625	At5g61420	PMG1	myb domain protein 28	3
1626	At5g66090			2
1627	At5g15600	SP1L4	SPIRAL1-like4	2
1628	At2g32560	F-box	F-box family protein	1
1629	At1g18440	hydrolase	Peptidyl-tRNA hydrolase family protein	2
1630	At1g03530	NAF1	nuclear assembly factor 1	2
1631	At1g69570	DNA-binding	Dof-type zinc finger DNA-binding family protein	2
1632	At1g06980			2
1633	At2g30760			1
1634	At4g32420	isomerase	Cyclophilin-like peptidyl-prolyl cis-trans isomerase family protein	2
1635	At4g18390	TCP2	TEOSINTE BRANCHED 1, cycloidea and PCF transcription factor 2	2
1636	At2g31530	SCY2	SecY protein transport family protein	2
1637	At1g10522	PRIN2		2
1638	At3g12920	BRG3	SBP (S-ribonuclease binding protein) family protein	1
1639	At3g14640	CYP72A10	cytochrome P450, family 72, subfamily A, polypeptide 10	0
1640	At1g51350	ARM repeat	ARM repeat superfamily protein	1
1641	At1g12240	VAC-INV	Glycosyl hydrolases family 32 protein	1
1642	At1g76100	PETE1	plastocyanin 1	3
1643	At1g09700	HYL1	dsRNA-binding domain-like superfamily protein	1
1644	At3g28200	Peroxidase	Peroxidase superfamily protein	3
1645	At1g52590	DCC	Putative thiol-disulphide oxidoreductase DCC	2
1646	At4g33950	SRK2E	Protein kinase superfamily protein	0
1647	At4g38430	ROPGEF1	rho guanyl-nucleotide exchange factor 1	2
1648	At4g21280	PSBQA	photosystem II subunit QA	3
1649	At5g61920			1
1650	At3g29030	EXPA5	expansin A5	2
1651	At1g26770	EXPA10	expansin A10	2
1652	At3g18970	MEF20	mitochondrial editing factor 20	2
1653	At4g28030	NAT	Acyl-CoA N-acyltransferases (NAT) superfamily protein	2
1654	At4g35440	CLCE	chloride channel E	2
1655	At5g13630	GUN5	magnesium-chelatase subunit chlH, chloroplast, putative / Mg-protoporphyrin IX chelatase, putative (CHLH)	3
1656	At5g45930	CHLI2	magnesium chelatase i2	3
1657	At5g36950	DegP10	DegP protease 10	2
1658	At3g21055	PSBTN	photosystem II subunit T	3
1659	At5g60030			2
1660	At1g68990	MGP3	male gametophyte defective 3	2
1661	At1g54520			2
1662	At5g43920	transducin	transducin family protein / WD-40 repeat family protein	1
1663	At4g26530	FBA5	Aldolase superfamily protein	3
1664	At5g08640	FLS1	flavonol synthase 1	2
1665	At2g33800	EMB3113	Ribosomal protein S5 family protein	3
1666	At3g26700	kinase	Protein kinase superfamily protein	2
1667	At1g22700	Tetratricopeptide repeat (TPR)-like	Tetratricopeptide repeat (TPR)-like superfamily protein	2
1668	At1g50900	LTD	Ankyrin repeat family protein	3
1669	At1g48660	GH3	Auxin-responsive GH3 family protein	2
1670	At1g11430	MORF9	plastid developmental protein DAG, putative	2
1671	At2g19640	SDG39	ASH1-related protein 2	1
1672	At5g47110	LIL3:2	Chlorophyll A-B binding family protein	3
1673	At2g30590	WRKY21	WRKY DNA-binding protein 21	1
1674	At3g11900	ANT1	aromatic and neutral transporter 1	3
1675	At2g33450	PRPL28	Ribosomal L28 family	3
1676	At5g28770	BZO2H3	bZIP transcription factor family protein	3
1677	At3g04260	PTAC3	plastid transcriptionally active 3	3
1678	At2g41050	transmembrane	PQ-loop repeat family protein / transmembrane family protein	0
1679	At5g17710	EMB1241	Co-chaperone GrpE family protein	2
1680	At4g23200	CRK12	cysteine-rich RLK (RECEPTOR-like protein kinase) 12	2
1681	At1g56260	MDO1		1
1682	At1g70230	TBL27	TRICHOME BIREFRINGENCE-LIKE 27	1
1683	At1g50000	transferase	methyltransferases	1
1684	At1g75250	RSM3	RAD-like 6	2
1685	At3g27925	DEGP1	DegP protease 1	2
1686	At1g77490	TAPX	thylakoidal ascorbate peroxidase	3
1687	At1g67480	Galactose oxidase/kelch repeat	Galactose oxidase/kelch repeat superfamily protein	1
1688	At2g40240	Tetratricopeptide repeat (TPR)-like	Tetratricopeptide repeat (TPR)-like superfamily protein	1
1689	At2g16380	Sec14p-like phosphatidylinositol transfer	Sec14p-like phosphatidylinositol transfer family protein	2
1690	At5g38980			3
1691	At2g45630	dehydrogenase	D-isomer specific 2-hydroxyacid dehydrogenase family protein	1
1692	At4g17550	G3Pp4	Major facilitator superfamily protein	3
1693	At3g21750	UGT71B1	UDP-glucosyl transferase 71B1	2
1694	At1g79850	RPS17	ribosomal protein S17	3
1695	At3g26650	GAPA-1	glyceraldehyde 3-phosphate dehydrogenase A subunit	3
1696	At5g24160	SQE6	squalene monoxygenase 6	2
1697	At1g65080	Membrane insertion	Membrane insertion protein, OxaA/YidC with tetratricopeptide repeat domain	2
1698	At1g79720	protease	Eukaryotic aspartyl protease family protein	2
1699	At4g26000	PEP	RNA-binding KH domain-containing protein	0
1700	At1g05230	HDG2	homeodomain GLABROUS 2	2
1701	At4g17560	L19	Ribosomal protein L19 family protein	3
1702	At2g22650	oxidoreductase	FAD-dependent oxidoreductase family protein	1
1703	At2g45530	RING/U-box	RING/U-box superfamily protein	1
1704	At5g14090			1
1705	At3g29230	Tetratricopeptide repeat (TPR)-like	Tetratricopeptide repeat (TPR)-like superfamily protein	2
1706	At3g48560	TZP5	chlorsulfuron/imidazolinone resistant 1	1
1707	At4g14870	SECE1	secE/sec61-gamma protein transport protein	2
1708	At5g57990	UBP23	ubiquitin-specific protease 23	2
1709	At5g66190	FNR1	ferredoxin-NADP(+)-oxidoreductase 1	3
1710	At5g54250	HLM1	cyclic nucleotide-gated cation channel 4	3
1711	At1g53200			1
1712	At1g35510	transferase	O-fucosyltransferase family protein	0
1713	At4g10620	hydrolase	P-loop containing nucleoside triphosphate hydrolases superfamily protein	2
1714	At1g22890			3
1715	At1g73670	MPK15	MAP kinase 15	0
1716	At4g32350	Regulator of Vps4 activity in the MVB pathway	Regulator of Vps4 activity in the MVB pathway protein	2
1717	At5g64770	RGF9		3
1718	At5g66820			1
1719	At3g61890	HB-12	homeobox 12	3
1720	At3g23710	Tic22-III	Tic22-like family protein	2
1721	At3g28220	TRAF-like	TRAF-like family protein	3
1722	At1g15140	oxidoreductase	FAD/NAD(P)-binding oxidoreductase	2
1723	At3g15190	PRPS20	chloroplast 30S ribosomal protein S20, putative	3
1724	At1g16790	ribosome	ribosomal protein-related	1
1725	At5g44050	MATE efflux	MATE efflux family protein	2
1726	At3g16570	RALF23	rapid alkalinization factor 23	2
1727	At5g14320	EMB3137	Ribosomal protein S13/S18 family	3
1728	At1g54110	Use1	Membrane fusion protein Use1	1
1729	At1g57790	F-box	F-box family protein	1
1730	At1g79540	PPR	Pentatricopeptide repeat (PPR) superfamily protein	1
1731	At3g14900	EMB3120		2
1732	At3g06200	hydrolase	P-loop containing nucleoside triphosphate hydrolases superfamily protein	0
1733	At3g44890	RPL9	ribosomal protein L9	3
1734	At4g37330	CYP81D4	cytochrome P450, family 81, subfamily D, polypeptide 4	1
1735	At1g63170	Zinc finger	Zinc finger, C3HC4 type (RING finger) family protein	1
1736	At3g06670	binding	binding	1
1737	At5g55210			1
1738	At2g01420	PIN4	Auxin efflux carrier family protein	1
1739	At2g34060	Peroxidase	Peroxidase superfamily protein	1
1740	At1g13810	II-like	Restriction endonuclease, type II-like superfamily protein	2
1741	At2g38140	PSRP4	plastid-specific ribosomal protein 4	3
1742	At5g05430	RNA-binding	RNA-binding protein	0
1743	At1g60600	ABC4	UbiA prenyltransferase family protein	3
1744	At2g27100	SE	C2H2 zinc-finger protein SERRATE (SE)	2
1745	At2g26500	petM	cytochrome b6f complex subunit (petM), putative	3
1746	At1g76890	GT2	Duplicated homeodomain-like superfamily protein	2
1747	At1g09820	PPR-like	Pentatricopeptide repeat (PPR-like) superfamily protein	0
1748	At1g51700	DOF1	DOF zinc finger protein 1	2
1749	At4g30680	MA3	Initiation factor eIF-4 gamma, MA3	1
1750	At1g79050	RECA1	recA DNA recombination family protein	1
1751	At1g23180	ARM repeat	ARM repeat superfamily protein	2
1752	At2g28800	ALB3	63 kDa inner membrane family protein	2
1753	At1g66970	SVL2	SHV3-like 2	3
1754	At3g06770	Pectin lyase-like	Pectin lyase-like superfamily protein	2
1755	At4g14090	transferase	UDP-Glycosyltransferase superfamily protein	2
1756	At2g15580	RING/U-box	RING/U-box superfamily protein	1
1757	At1g06380	L1p/L10e	Ribosomal protein L1p/L10e family	2
1758	At4g24630	zinc finger	DHHC-type zinc finger family protein	1
1759	841732			0
1760	At5g49440			1
1761	At4g29720	PAO5	polyamine oxidase 5	2
1762	At5g06265	hyaluronan mediated motility receptor	hyaluronan mediated motility receptor-related	1
1763	At3g54090	FLN1	fructokinase-like 1	3
1764	At4g35320			3
1765	At2g34960	CAT5	cationic amino acid transporter 5	0
1766	At2g13610	ABCG5	ABC-2 type transporter family protein	2
1767	At5g08610	PDE340	P-loop containing nucleoside triphosphate hydrolases superfamily protein	3
1768	At1g05860			0
1769	At3g18890	Tic62	NAD(P)-binding Rossmann-fold superfamily protein	2
1770	At2g26170	MAX1	cytochrome P450, family 711, subfamily A, polypeptide 1	2
1771	At5g54630	zinc finger	zinc finger protein-related	2
1772	At5g05630	RMV1	Amino acid permease family protein	1
1773	At2g46800	ZAT1	zinc transporter of Arabidopsis thaliana	2
1774	At5g14100	NAP14	non-intrinsic ABC protein 14	2
1775	At1g18900	PPR	Pentatricopeptide repeat (PPR) superfamily protein	1
1776	At2g35155	Trypsin	Trypsin family protein	2
1777	At5g56090	COX15	cytochrome c oxidase 15	2
1778	At3g09050			2
1779	At3g25920	RPL15	ribosomal protein L15	3
1780	At3g52150	PSRP2	RNA-binding (RRM/RBD/RNP motifs) family protein	3
1781	At5g10460	HAD	Haloacid dehalogenase-like hydrolase (HAD) superfamily protein	1
1782	At4g22510			1
1783	At5g60170	RNA binding	RNA binding (RRM/RBD/RNP motifs) family protein	2
1784	At4g09620	transcription	Mitochondrial transcription termination factor family protein	1
1785	At3g20930	RNA-binding	RNA-binding (RRM/RBD/RNP motifs) family protein	2
1786	At5g52030	TraB	TraB family protein	1
1787	At5g52660	Homeodomain-like	Homeodomain-like superfamily protein	2
1788	At5g58550	EOL2	ETO1-like 2	1
1789	At2g38270	CXIP2	CAX-interacting protein 2	2
1790	At3g49950	transcription	GRAS family transcription factor	0
1791	832541			0
1792	At5g17570	DNase	TatD related DNase	0
1793	At5g20600			2
1794	At1g47370	TIR	Toll-Interleukin-Resistance (TIR) domain family protein	0
1795	At3g08740	EF-P	elongation factor P (EF-P) family protein	3
1796	At1g60870	MEE9	maternal effect embryo arrest 9	1
1797	At1g31420	FEI1	Leucine-rich repeat protein kinase family protein	2
1798	At4g18480	CHLI1	P-loop containing nucleoside triphosphate hydrolases superfamily protein	3
1799	At5g57940	CNGC5	cyclic nucleotide gated channel 5	1
1800	At1g13650			3
1801	At1g43670	FINS1	Inositol monophosphatase family protein	3
1802	At5g16650	DnaJ-domain	Chaperone DnaJ-domain superfamily protein	3
1803	At3g13570	SCL30A	SC35-like splicing factor 30A	2
1804	At3g46630	DUF3223	Protein of unknown function (DUF3223)	2
1805	At1g14490	DNA-binding	Predicted AT-hook DNA-binding family protein	0
1806	At1g28710	transferase	Nucleotide-diphospho-sugar transferase family protein	1
1807	At3g60320	Protein of unknown function	Protein of unknown function (DUF630 and DUF632)	3
1808	At5g06430	Thioredoxin	Thioredoxin superfamily protein	1
1809	At4g02260	RSH1	RELA/SPOT homolog 1	2
1810	At2g02540	ZHD3	homeobox protein 21	2
1811	At5g02180	transporter	Transmembrane amino acid transporter family protein	3
1812	At1g79110	BRG2	zinc ion binding	1
1813	At5g06110	DnaJ domain ;Myb-like DNA-binding domain	DnaJ domain ;Myb-like DNA-binding domain	2
1814	At1g02150	Tetratricopeptide repeat (TPR)-like	Tetratricopeptide repeat (TPR)-like superfamily protein	2
1815	At1g66740	SP7	ASF1 like histone chaperone	1
1816	At1g54780	thylakoid lumen 18.3 kDa	thylakoid lumen 18.3 kDa protein	3
1817	At2g40780	OB-fold-like	Nucleic acid-binding, OB-fold-like protein	1
1818	At4g38810	EF-hand	Calcium-binding EF-hand family protein	2
1819	At3g49000	RPC82	RNA polymerase III subunit RPC82 family protein	1
1820	At5g55710	Tic20-V		2
1821	At4g33520	PAA1	P-type ATP-ase 1	1
1822	At1g27360	SPL11	squamosa promoter-like 11	2
1823	At4g21940	CPK15	calcium-dependent protein kinase 15	2
1824	At3g61250	MYB17	myb domain protein 17	3
1825	At1g79160			1
1826	At5g24030	SLAH3	SLAC1 homologue 3	2
1827	At2g30010	TBL45	TRICHOME BIREFRINGENCE-LIKE 45	2
1828	At1g72570	DNA-binding	Integrase-type DNA-binding superfamily protein	3
1829	At1g49890	QWRF2	Family of unknown function (DUF566)	1
1830	At1g73530	RNA-binding	RNA-binding (RRM/RBD/RNP motifs) family protein	2
1831	At4g32300	SD2-5	S-domain-2 5	2
1832	At5g24210	alpha/beta-Hydrolases	alpha/beta-Hydrolases superfamily protein	3
1833	At2g40720	Tetratricopeptide repeat (TPR)-like	Tetratricopeptide repeat (TPR)-like superfamily protein	2
1834	At3g03630	CS26	cysteine synthase 26	3
1835	At3g10350	hydrolase	P-loop containing nucleoside triphosphate hydrolases superfamily protein	1
1836	At5g47840	AMK2	adenosine monophosphate kinase	2
1837	At4g34910	hydrolase	P-loop containing nucleoside triphosphate hydrolases superfamily protein	3
1838	At2g45970	LCR	cytochrome P450, family 86, subfamily A, polypeptide 8	3
1839	At2g45180	inhibitor	Bifunctional inhibitor/lipid-transfer protein/seed storage 2S albumin superfamily protein	2
1840	At3g49850	TRB3	telomere repeat binding factor 3	0
1841	At1g56050	GTP-binding	GTP-binding protein-related	3
1842	At5g15910	Rossmann-fold	NAD(P)-binding Rossmann-fold superfamily protein	2
1843	At2g23430	KRP1	Cyclin-dependent kinase inhibitor family protein	2
1844	At1g68910	WIT2	WPP domain-interacting protein 2	1
1845	At5g42390	SPP	Insulinase (Peptidase family M16) family protein	2
1846	At2g40900	UMAMIT11	nodulin MtN21 /EamA-like transporter family protein	3
1847	At4g34680	GATA3	GATA transcription factor 3	1
1848	At4g21750	ATML1	Homeobox-leucine zipper family protein / lipid-binding START domain-containing protein	3
1849	At2g04030	EMB1956	Chaperone protein htpG family protein	3
1850	At3g63510	oxidoreductase	FMN-linked oxidoreductases superfamily protein	2
1851	At4g09010	TL29	ascorbate peroxidase 4	3
1852	At1g72560	PSD	ARM repeat superfamily protein	2
1853	At3g25680			0
1854	At2g24020	COG0718	Uncharacterised BCR, YbaB family COG0718	3
1855	At5g56040	kinase	Leucine-rich receptor-like protein kinase family protein	2
1856	At4g15550	IAGLU	indole-3-acetate beta-D-glucosyltransferase	2
1857	At3g61590	HWS	Galactose oxidase/kelch repeat superfamily protein	1
1858	At2g33255	HAD	Haloacid dehalogenase-like hydrolase (HAD) superfamily protein	1
1859	At5g07370	IPK2a	inositol polyphosphate kinase 2 alpha	1
1860	At3g15110			2
1861	At5g06810	transcription	Mitochondrial transcription termination factor family protein	1
1862	At5g09930	ABCF2	ABC transporter family protein	2
1863	At3g26540	Tetratricopeptide repeat (TPR)-like	Tetratricopeptide repeat (TPR)-like superfamily protein	2
1864	At1g06540			2
1865	At1g23130	Polyketide cyclase/dehydrase and lipid transport	Polyketide cyclase/dehydrase and lipid transport superfamily protein	3
1866	At5g65890	ACR1	ACT domain repeat 1	2
1867	At5g10140	FLF	K-box region and MADS-box transcription factor family protein	1
1868	At2g01620	MEE11	RNI-like superfamily protein	2
1869	At1g74910	pyrophosphorylase	ADP-glucose pyrophosphorylase family protein	2
1870	At3g62190	DnaJ-domain	Chaperone DnaJ-domain superfamily protein	1
1871	At5g05290	EXPA2	expansin A2	2
1872	At1g17200	UPF0497	Uncharacterised protein family (UPF0497)	2
1873	At4g33480			2
1874	At4g01310	L5P	Ribosomal L5P family protein	3
1875	At2g38330	MATE efflux	MATE efflux family protein	2
1876	At1g66660	Protein with RING/U-box and TRAF-like domains	Protein with RING/U-box and TRAF-like domains	0
1877	At3g54210	L17	Ribosomal protein L17 family protein	3
1878	At1g32740	SBP	SBP (S-ribonuclease binding protein) family protein	0
1879	At2g33330	PDLP3	plasmodesmata-located protein 3	2
1880	At2g38480	UPF0497	Uncharacterised protein family (UPF0497)	2
1881	At4g28590	MRL7		2
1882	At3g28460	transferase	methyltransferases	2
1883	At3g05370	RLP31	receptor like protein 31	1
1884	At4g37080	DUF547	Protein of unknown function, DUF547	2
1885	At3g23805	RALFL24	ralf-like 24	2
1886	At5g57550	XTR3	xyloglucan endotransglucosylase/hydrolase 25	2
1887	At4g22200	KT2/3	potassium transport 2/3	2
1888	At4g12240	zinc finger	zinc finger (C2H2 type) family protein	1
1889	At3g63410	VTE3	S-adenosyl-L-methionine-dependent methyltransferases superfamily protein	2
1890	At5g14910	Heavy metal transport/detoxification	Heavy metal transport/detoxification superfamily protein	3
1891	At5g25590	Protein of unknown function	Protein of unknown function (DUF630 and DUF632)	2
1892	At1g78200	Protein phosphatase 2C	Protein phosphatase 2C family protein	1
1893	At1g78630	emb1473	Ribosomal protein L13 family protein	3
1894	At3g19720	DRP5B	P-loop containing nucleoside triphosphate hydrolases superfamily protein	1
1895	At3g54900	CXIP1	CAX interacting protein 1	2
1896	At2g33735	DnaJ-domain	Chaperone DnaJ-domain superfamily protein	1
1897	At4g35950	ROP5	RAC-like 6	1
1898	At2g41950			3
1899	At1g64720	CP5	Polyketide cyclase/dehydrase and lipid transport superfamily protein	3
1900	At1g18680	nuclease	HNH endonuclease domain-containing protein	2
1901	At1g06820	CRTISO	carotenoid isomerase	1
1902	At5g08600	Utp	U3 ribonucleoprotein (Utp) family protein	2
1903	At2g40570	transferase	initiator tRNA phosphoribosyl transferase family protein	1
1904	At1g68240	DNA-binding	basic helix-loop-helix (bHLH) DNA-binding superfamily protein	0
1905	At2g47990	SWA1	transducin family protein / WD-40 repeat family protein	2
1906	At5g03910	ATH12	ABC2 homolog 12	1
1907	At5g15280	PPR	Pentatricopeptide repeat (PPR) superfamily protein	1
1908	At5g60880	BASL	breaking of asymmetry in the stomatal lineage	2
1909	At5g65010	ASN2	asparagine synthetase 2	2
1910	At3g45900	P38	Ribonuclease P protein subunit P38-related	1
1911	At2g15050	LTP7	lipid transfer protein	3
1912	At3g02050	KUP3	K+ uptake transporter 3	2
1913	At3g51790	G1	transmembrane protein G1P-related 1	2
1914	At5g24020	MIND	septum site-determining protein (MIND)	2
1915	At1g75350	emb2184	Ribosomal protein L31	3
1916	At4g17410	zinc finger	DWNN domain, a CCHC-type zinc finger	1
1917	At1g06650	2OG	2-oxoglutarate (2OG) and Fe(II)-dependent oxygenase superfamily protein	2
1918	At5g61040			1
1919	At4g17740	S41	Peptidase S41 family protein	2
1920	At3g62950	Thioredoxin	Thioredoxin superfamily protein	3
1921	At4g35450	AKR2A	ankyrin repeat-containing protein 2	2
1922	At4g35290	GLUR2	glutamate receptor 2	1
1923	At3g17330	ECT6	evolutionarily conserved C-terminal region 6	1
1924	At3g19000	2OG	2-oxoglutarate (2OG) and Fe(II)-dependent oxygenase superfamily protein	2
1925	At5g13410	isomerase	FKBP-like peptidyl-prolyl cis-trans isomerase family protein	2
1926	At1g71850	hydrolase	Ubiquitin carboxyl-terminal hydrolase family protein	2
1927	At1g11700	DUF584	Protein of unknown function, DUF584	2
1928	At5g64380	monophosphatase	Inositol monophosphatase family protein	2
1929	At3g10970	HAD	Haloacid dehalogenase-like hydrolase (HAD) superfamily protein	1
1930	At1g68490			0
1931	At3g13960	GRF5	growth-regulating factor 5	3
1932	At4g21090	MFDX2	MITOCHONDRIAL FERREDOXIN 2	1
1933	At3g62150	PGP21	P-glycoprotein 21	3
1934	At4g09420	TIR-NBS	Disease resistance protein (TIR-NBS class)	1
1935	At1g17360			2
1936	At4g02790	EMB3129	GTP-binding family protein	2
1937	At5g45950	hydrolase	GDSL-like Lipase/Acylhydrolase superfamily protein	3
1938	At1g64970	VTE4	gamma-tocopherol methyltransferase	3
1939	At3g58470	transferase	nucleic acid binding;methyltransferases	1
1940	At3g23920	TR-BAMY	beta-amylase 1	3
1941	At2g20310	RIN13	RPM1 interacting protein 13	0
1942	At4g36540	BEE2	BR enhanced expression 2	2
1943	At1g34010			2
1944	At1g64900	CYP89A2	cytochrome P450, family 89, subfamily A, polypeptide 2	2
1945	At3g21660	UBX	UBX domain-containing protein	0
1946	At3g19170	PREP1	presequence protease 1	2
1947	At1g32160	DUF760	Protein of unknown function (DUF760)	2
1948	At3g13180	NusB	NOL1/NOP2/sun family protein / antitermination NusB domain-containing protein	2
1949	At2g19800	MIOX2	myo-inositol oxygenase 2	2
1950	At5g64460	mutase	Phosphoglycerate mutase family protein	2
1951	At5g02670			1
1952	At3g07470	DUF538	Protein of unknown function, DUF538	3
1953	At5g10690	PPR	pentatricopeptide (PPR) repeat-containing protein / CBS domain-containing protein	2
1954	At2g28540	RNA binding	RNA binding (RRM/RBD/RNP motifs) family protein	1
1955	At3g13040	myb	myb-like HTH transcriptional regulator family protein	3
1956	At3g17830	Hsp40/DnaJ	Molecular chaperone Hsp40/DnaJ family protein	2
1957	At2g47440	Tetratricopeptide repeat (TPR)-like	Tetratricopeptide repeat (TPR)-like superfamily protein	3
1958	At1g14030	LSMT-L	Rubisco methyltransferase family protein	2
1959	At1g35680	RPL21C	Ribosomal protein L21	3
1960	At5g19260	FAF3	Protein of unknown function (DUF3049)	1
1961	At2g42150	DNA-binding bromodomain	DNA-binding bromodomain-containing protein	0
1962	At1g79520	Cation efflux	Cation efflux family protein	3
1963	At3g29590	5MAT	HXXXD-type acyl-transferase family protein	2
1964	At1g55805	BolA-like	BolA-like family protein	1
1965	At2g40100	PSII	light harvesting complex photosystem II	3
1966	At5g22820	ARM repeat	ARM repeat superfamily protein	0
1967	At5g64780	UCP009193	Uncharacterised conserved protein UCP009193	0
1968	At3g13065	SRF4	STRUBBELIG-receptor family 4	2
1969	At3g15360	TRX-M4	thioredoxin M-type 4	3
1970	At5g61770	PPAN	PETER PAN-like protein	3
1971	At3g58630	transcription	sequence-specific DNA binding transcription factors	1
1972	At5g55910	D6PK	D6 protein kinase	2
1973	At5g15860	PCME	prenylcysteine methylesterase	2
1974	At2g39670	SAM	Radical SAM superfamily protein	3
1975	At1g06670	NIH	nuclear DEIH-boxhelicase	1
1976	At3g59800			1
1977	At5g23440	FTRA1	ferredoxin/thioredoxin reductase subunit A (variable subunit) 1	2
1978	At1g24040	NAT	Acyl-CoA N-acyltransferases (NAT) superfamily protein	1
1979	At5g40330	MYB23	myb domain protein 23	1
1980	At5g36170	HCF109	high chlorophyll fluorescent 109	2
1981	At1g04520	PDLP2	plasmodesmata-located protein 2	2
1982	At2g40460	Major facilitator	Major facilitator superfamily protein	2
1983	At2g33570	GALS1	Domain of unknown function (DUF23)	3
1984	At1g48240	NPSN12	novel plant snare 12	2
1985	At5g59250	Major facilitator	Major facilitator superfamily protein	3
1986	At2g18910	glycoprotein	hydroxyproline-rich glycoprotein family protein	2
1987	At2g42220	phosphatase	Rhodanese/Cell cycle control phosphatase superfamily protein	3
1988	At2g35500	SKL2	shikimate kinase like 2	2
1989	At1g70100			1
1990	At1g22610	transferase	C2 calcium/lipid-binding plant phosphoribosyltransferase family protein	1
1991	At1g72050	TFIIIA	transcription factor IIIA	2
1992	At1g08520	V157	ALBINA 1	3
1993	At5g07900	transcription	Mitochondrial transcription termination factor family protein	2
1994	At1g63260	TET10	tetraspanin10	2
1995	At2g14910			2
1996	At1g49630	PREP2	presequence protease 2	2
1997	At4g23890	NdhS		3
[truncated: 3 more rows]

## Sheet: Overlapped Co-expressed Genes
Supplemental Dataset S6. GNC and CGA1 co-expressed genes retrieved from ATTED-II database
Locus	Alias	Function
At5g56860	GNC	GATA type zinc finger transcription factor family protein
At4g26150	GNL	cytokinin-responsive gata factor 1
At5g57180	CIA2	chloroplast import apparatus 2
At3g47430	PEX11B	peroxin 11B
At2g41940	ZFP8	zinc finger protein 8
At1g66840	WEB2	Plant protein of unknown function (DUF827)
At2g31070	TCP10	TCP domain protein 10
At1g64500	Glutaredoxin	Glutaredoxin family protein
At3g21870	CYCP2;1	cyclin p2;1
At5g47610	RING/U-box	RING/U-box superfamily protein
At5g60970	TCP5	TEOSINTE BRANCHED 1, cycloidea and PCF transcription factor 5
At5g44190	GPRI2	GOLDEN2-like 2
At3g21760	HYR1	UDP-Glycosyltransferase superfamily protein
At4g24700
At1g42550	PMI1	plastid movement impaired1
At3g01660	transferase	S-adenosyl-L-methionine-dependent methyltransferases superfamily protein
At4g00050	UNE10	basic helix-loop-helix (bHLH) DNA-binding superfamily protein
At2g01290	RPI2	ribose-5-phosphate isomerase 2
At2g19650	Cysteine/Histidine-rich C1 domain	Cysteine/Histidine-rich C1 domain family protein
At5g08070	TCP17	TCP domain protein 17
At4g38840	SAUR-like auxin-responsive	SAUR-like auxin-responsive protein family
At4g25990	CIL	CCT motif family protein
At4g09350	NdhT	Chaperone DnaJ-domain superfamily protein
At4g12970	STOMAGEN	stomagen
At5g15210	ZHD8	homeobox protein 30
At4g24660	ZHD2	homeobox protein 22
At3g57190	PrfB3	peptide chain release factor, putative
At2g04790
At2g40670	RR16	response regulator 16
At5g52780	DUF3464	Protein of unknown function (DUF3464)
At3g28920	ZHD9	homeobox protein 34
At5g17600	RING/U-box	RING/U-box superfamily protein
At1g45230	DUF3223	Protein of unknown function (DUF3223)
At1g22630
At5g42750	BKI1	BRI1 kinase inhibitor 1
At2g15020
At3g58070	GIS	C2H2 and C2HC zinc fingers superfamily protein
At1g18810	phytochrome kinase substrate	phytochrome kinase substrate-related
At1g66130	Rossmann-fold	NAD(P)-binding Rossmann-fold superfamily protein
At1g32520
At1g01390	transferase	UDP-Glycosyltransferase superfamily protein
At3g15310	transposable	transposable element gene
At2g33250
At5g09820	fibrillin	Plastid-lipid associated protein PAP / fibrillin family protein
At5g56850
At2g03750	hydrolase	P-loop containing nucleoside triphosphate hydrolases superfamily protein
At5g06790
At1g26220	NAT	Acyl-CoA N-acyltransferases (NAT) superfamily protein
At1g21060	DUF547	Protein of unknown function, DUF547
At3g59400	GUN4	enzyme binding;tetrapyrrole binding
At5g42760	transferase	Leucine carboxyl methyltransferase
At4g27030	FADA	fatty acid desaturase A
At5g62140
At1g74880	NdhO	NAD(P)H:plastoquinone dehydrogenase complex subunit O
At2g47910	CRR6	chlororespiratory reduction 6
At5g09320	VPS9B	Vacuolar sorting protein 9 (VPS9) domain
At5g07240	IQD24	IQ-domain 24
At3g51420	SSL4	strictosidine synthase-like 4
At1g14345	oxidoreductase	NAD(P)-linked oxidoreductase superfamily protein
At1g78510	SPS1	solanesyl diphosphate synthase 1
At3g04310
At1g49010	Duplicated homeodomain-like	Duplicated homeodomain-like superfamily protein
At2g17972
At3g10525	SMR1	LOSS OF GIANT CELLS FROM ORGANS
At1g12020
At4g38860	SAUR-like auxin-responsive	SAUR-like auxin-responsive protein family
At2g02080	IDD4	indeterminate(ID)-domain 4
At1g64770	PnsB2	NDH-dependent cyclic electron flow 1
At3g56630	CYP94D2	cytochrome P450, family 94, subfamily D, polypeptide 2
At2g04039
At5g39080	transferase	HXXXD-type acyl-transferase family protein
At1g62960	ACS10	ACC synthase 10
At5g52190	SIS	Sugar isomerase (SIS) family protein
At2g28605	PsbP	Photosystem II reaction center PsbP family protein
At1g05140	M50	Peptidase M50 family protein
At5g52420
At1g14150	PQL2	PsbQ-like 2
At4g17810	zinc finger	C2H2 and C2HC zinc fingers superfamily protein
At4g36870	SAW1	BEL1-like homeodomain 2
At3g22150	Tetratricopeptide repeat (TPR)-like	Tetratricopeptide repeat (TPR)-like superfamily protein
At2g21210	SAUR-like auxin-responsive	SAUR-like auxin-responsive protein family
At3g44020	thylakoid lumenal P17.1	thylakoid lumenal P17.1 protein
At4g26850	VTC2	mannose-1-phosphate guanylyltransferase (GDP)s;GDP-galactose:mannose-1-phosphate guanylyltransferases;GDP-galactose:glucose-1-phosphate guanylyltransferases;GDP-galactose:myoinositol-1-phosphate guanylyltransferases;glucose-1-phosphate guanylyltransferase
At1g76110	HMG box with ARID/BRIGHT DNA-binding domain	HMG (high mobility group) box protein with ARID/BRIGHT DNA-binding domain
At5g39210	CRR7	chlororespiratory reduction 7
At2g03550	alpha/beta-Hydrolases	alpha/beta-Hydrolases superfamily protein
At1g01420	UGT72B3	UDP-glucosyl transferase 72B3
At4g16410
At1g70000	myb	myb-like transcription factor family protein
At4g12390	PME1	pectin methylesterase inhibitor 1
At1g70760	NdhL	inorganic carbon transport protein-related
At1g75770
At5g42070
At1g52550
At1g44000
At5g15850	COL1	CONSTANS-like 1
At1g19510	RSM4	RAD-like 5
At2g20570	GPRI1	GBF's pro-rich region-interacting factor 1
At3g56290
At4g11175	OB-fold-like	Nucleic acid-binding, OB-fold-like protein
At1g64680
At3g02380	COL2	CONSTANS-like 2
At1g72030	NAT	Acyl-CoA N-acyltransferases (NAT) superfamily protein
At3g56010
At5g64480
At1g31920	Tetratricopeptide repeat (TPR)-like	Tetratricopeptide repeat (TPR)-like superfamily protein
At1g27480	alpha/beta-Hydrolases	alpha/beta-Hydrolases superfamily protein
At5g20935	CRR42
At3g15850	JB67	fatty acid desaturase 5
At5g28840	GME	GDP-D-mannose 3',5'-epimerase
At1g75100	JAC1	J-domain protein required for chloroplast accumulation response 1
At4g18740	Rho termination factor	Rho termination factor
At1g07010	SLP1	Calcineurin-like metallo-phosphoesterase superfamily protein
At5g14740	CA2	carbonic anhydrase 2
At2g36990	SOLDAT8	RNApolymerase sigma-subunit F
At4g14540	NF-YB3	nuclear factor Y, subunit B3
At5g15310	MYB16	myb domain protein 16
At4g01460	DNA-binding	basic helix-loop-helix (bHLH) DNA-binding superfamily protein
At5g02120	PDE335	one helix protein
At1g79510	DUF2358	Uncharacterized conserved protein (DUF2358)
At5g51110	dehydratase	Transcriptional coactivator/pterin dehydratase
At2g39470	PPL2	PsbP-like protein 2
At1g75460	LON	ATP-dependent protease La (LON) domain protein
At4g17880	MYC4	Basic helix-loop-helix (bHLH) DNA-binding family protein
At1g49975
At1g21460	SWEET1	Nodulin MtN3 family protein
At4g25910	NFU3	NFU domain protein 3
At5g20220	CCHC-type	zinc knuckle (CCHC-type) family protein
At5g04790
At5g58260	NdhN	oxidoreductases, acting on NADH or NADPH, quinone or similar compound as acceptor
At1g15180	MATE efflux	MATE efflux family protein
At1g55370	NDF5	NDH-dependent cyclic electron flow 5
At4g14890	FdC1	2Fe-2S ferredoxin-like superfamily protein
At5g54250	HLM1	cyclic nucleotide-gated cation channel 4
At4g00180	YAB3	Plant-specific transcription factor YABBY family protein
At3g20680	DUF1995	Domain of unknown function (DUF1995)
At4g25700	chy1	beta-hydroxylase 1
At3g18870	transcription	Mitochondrial transcription termination factor family protein
At1g76570	Chlorophyll A-B binding	Chlorophyll A-B binding family protein
At5g41050	extensin	Pollen Ole e 1 allergen and extensin family protein
At5g55620
At3g08010	ATAB2	RNA binding
At5g13650	SVR3	elongation factor family protein
At3g47070
At2g23430	KRP1	Cyclin-dependent kinase inhibitor family protein
At3g21670	Major facilitator	Major facilitator superfamily protein
At2g05620	PGR5	proton gradient regulation 5
At1g74890	ARR15	response regulator 15
At2g31380	STH	salt tolerance homologue
At1g74070	isomerase	Cyclophilin-like peptidyl-prolyl cis-trans isomerase family protein
At1g73870	COL7	B-box type zinc finger protein with CCT domain
At1g66820	glycine-rich	glycine-rich protein
At3g50560	Rossmann-fold	NAD(P)-binding Rossmann-fold superfamily protein
At3g61970	NGA2	AP2/B3-like transcriptional factor family protein
At5g09660	PMDH2	peroxisomal NAD-malate dehydrogenase 2
At3g16175	Thioesterase	Thioesterase superfamily protein
At1g71500	2Fe-2S	Rieske (2Fe-2S) domain-containing protein
At5g03555	NCS1	permease, cytosine/purines, uracil, thiamine, allantoin family protein
At5g23060	CaS	calcium sensing receptor
At5g55740	CRR21	Tetratricopeptide repeat (TPR)-like superfamily protein
At1g53090	SPA4	SPA1-related 4
At2g27420	Cysteineases	Cysteine proteinases superfamily protein
At5g48730	PPR	Pentatricopeptide repeat (PPR) superfamily protein
At5g55580	transcription	Mitochondrial transcription termination factor family protein
At2g29290	Rossmann-fold	NAD(P)-binding Rossmann-fold superfamily protein
At1g78995
At5g02830	Tetratricopeptide repeat (TPR)-like	Tetratricopeptide repeat (TPR)-like superfamily protein
At3g50750	BEH1	BES1/BZR1 homolog 1
At5g65730	XTH6	xyloglucan endotransglucosylase/hydrolase 6
At4g34610	BLH6	BEL1-like homeodomain 6
At1g73110	hydrolase	P-loop containing nucleoside triphosphate hydrolases superfamily protein
At2g47450	CPSRP43	chloroplast signal recognition particle component (CAO)
At5g01920	STN8	Protein kinase superfamily protein
At2g35800	SAMTL	mitochondrial substrate carrier family protein
At3g61080	kinase	Protein kinase superfamily protein
At3g14770	SWEET2	Nodulin MtN3 family protein
At5g02710
At2g36000	EMB3114	Mitochondrial transcription termination factor family protein
At2g01590	CRR3	chlororespiratory reduction 3
At3g23700	Nucleic acid-bindings	Nucleic acid-binding proteins superfamily
At5g13730	SIGD	sigma factor 4
At3g28270	DUF677	Protein of unknown function (DUF677)
At1g23090	SULTR3;3	sulfate transporter 91
At3g28080	UMAMIT47	nodulin MtN21 /EamA-like transporter family protein
At1g49200	RING/U-box	RING/U-box superfamily protein
At3g19800	DUF177	Protein of unknown function (DUF177)
At5g17170	ENH1	rubredoxin family protein
At4g24090
At2g24280	alpha/beta-Hydrolases	alpha/beta-Hydrolases superfamily protein
At1g15260
At5g65410	ZHD1	homeobox protein 25
At4g26520	FBA7	Aldolase superfamily protein
At3g02690	transporter	nodulin MtN21 /EamA-like transporter family protein
At5g04810	PPR	pentatricopeptide (PPR) repeat-containing protein
At4g35090	CAT2	catalase 2
At3g55330	PPL1	PsbP-like protein 1
At1g75180	dehydrogenase	Erythronate-4-phosphate dehydrogenase family protein
At4g39710	PnsL4	FK506-binding protein 16-2
At4g21190	emb1417	Pentatricopeptide repeat (PPR) superfamily protein
At1g60000	RNA-binding	RNA-binding (RRM/RBD/RNP motifs) family protein
At5g25120	CYP71B11	ytochrome p450, family 71, subfamily B, polypeptide 11
At1g59720	CRR28	Tetratricopeptide repeat (TPR)-like superfamily protein
At5g17300	RVE1	Homeodomain-like superfamily protein
At3g09580	oxidoreductase	FAD/NAD(P)-binding oxidoreductase family protein
At5g28030	DES1	L-cysteine desulfhydrase 1
At3g28040	kinase	Leucine-rich receptor-like protein kinase family protein
At5g51010	Rubredoxin-like	Rubredoxin-like superfamily protein
At5g11590	TINY2	Integrase-type DNA-binding superfamily protein
At3g26320	CYP71B36	cytochrome P450, family 71, subfamily B, polypeptide 36
At2g28550	TOE1	related to AP2.7
At5g20130
At1g45474	Lhca5	photosystem I light harvesting complex gene 5
At3g12685	haloperoxidase	Acid phosphatase/vanadium-dependent haloperoxidase-related protein
At1g01320	Tetratricopeptide repeat (TPR)-like	Tetratricopeptide repeat (TPR)-like superfamily protein
At3g52720	CAH1	alpha carbonic anhydrase 1
At5g22390	DUF3049	Protein of unknown function (DUF3049)
At3g29290	emb2076	Pentatricopeptide repeat (PPR) superfamily protein
At1g19150	Lhca6	photosystem I light harvesting complex gene 6
At3g22420	ZIK3	with no lysine (K) kinase 2
At3g22210
At1g54500	Rubredoxin-like	Rubredoxin-like superfamily protein
At1g68130	IDD14beta	indeterminate(ID)-domain 14
At5g59030	COPT1	copper transporter 1
At3g01440	PQL2	PsbQ-like 1
At3g61700	Plant 1589 of unknown function	Plant protein 1589 of unknown function
At5g23920
At1g04640	LIP2	lipoyltransferase 2
At3g62410	CP12-2	CP12 domain-containing protein 2
At1g64860	SIGB	sigma factor A
At1g51100	CRR41
At3g27050
At2g18940	Tetratricopeptide repeat (TPR)-like	Tetratricopeptide repeat (TPR)-like superfamily protein
At2g03420
At3g26710	CCB1	cofactor assembly of complex C
At4g24930	thylakoid lumenal 17.9 kDa	thylakoid lumenal 17.9 kDa protein, chloroplast
At1g69935	SHW1	short hypocotyl in white light1
At5g23730	RUP2	Transducin/WD40 repeat-like superfamily protein
At2g29180
At5g57930	emb1629	Arabidopsis thaliana protein of unknown function (DUF794)
At2g23760	SAW2	BEL1-like homeodomain 4
At3g02830	ZFN1	zinc finger protein 1
At3g26570	PHT2;1	phosphate transporter 2;1
At5g11270	OCP3	overexpressor of cationic peroxidase 3
At1g62030	Cysteine/Histidine-rich C1 domain	Cysteine/Histidine-rich C1 domain family protein
At5g53200	TRY	Homeodomain-like superfamily protein
At1g17100	HBP1	SOUL heme-binding family protein
At1g68520	BBX14	B-box type zinc finger protein with CCT domain
At4g31560	HCF153	high chlorophyll fluorescence 153
At1g04550	IAA12	AUX/IAA transcriptional regulator family protein
At2g29360	Rossmann-fold	NAD(P)-binding Rossmann-fold superfamily protein
At4g37560	Formamidase	Acetamidase/Formamidase family protein
At1g14280	PKS2	phytochrome kinase substrate 2
At3g16250	PnsB3	NDH-dependent cyclic electron flow 1
At3g56650	PPD6	Mog1/PsbP/DUF1795-like photosystem II reaction center PsbP family protein
At1g64355
At1g18170	isomerase	FKBP-like peptidyl-prolyl cis-trans isomerase family protein
At2g31750	UGT74D1	UDP-glucosyl transferase 74D1
At5g46270	TIR-NBS-LRR	Disease resistance protein (TIR-NBS-LRR class) family
At3g04760	PPR-like	Pentatricopeptide repeat (PPR-like) superfamily protein
At2g33180
At1g18730	PnsB4	NDH dependent flow 6
At4g12830	alpha/beta-Hydrolases	alpha/beta-Hydrolases superfamily protein
At4g17600	LIL3:1	Chlorophyll A-B binding family protein
At3g53700	MEE40	Pentatricopeptide repeat (PPR) superfamily protein
At3g25480	phosphatase	Rhodanese/Cell cycle control phosphatase superfamily protein
At2g46250	myosin	myosin heavy chain-related
At4g15510	PPD1	Photosystem II reaction center PsbP family protein
At3g23760
At1g65230	DUF2358	Uncharacterized conserved protein (DUF2358)
At4g28660	PSB28	photosystem II reaction center PSB28 protein
At4g02420	kinase	Concanavalin A-like lectin protein kinase family protein
At2g01870
At1g50730
At1g23740	AOR	Oxidoreductase, zinc-binding dehydrogenase family protein
At4g15430	ERD	ERD (early-responsive to dehydration stress) family protein
At3g21390	Mitochondrial substrate carrier	Mitochondrial substrate carrier family protein
At5g08050	DUF1118	Protein of unknown function (DUF1118)
At4g38160	pde191	Mitochondrial transcription termination factor family protein
At3g26900	SKL1	shikimate kinase like 1
At1g60590	Pectin lyase-like	Pectin lyase-like superfamily protein
At1g73660	kinase	protein tyrosine kinase family protein
At1g12860	SCRM2	basic helix-loop-helix (bHLH) DNA-binding superfamily protein
At5g45680	FKBP13	FK506-binding protein 13
At5g04140	GLUS	glutamate synthase 1
At1g05385	Psb27-H1	photosystem II 11 kDa protein-related
At5g28300	Duplicated homeodomain-like	Duplicated homeodomain-like superfamily protein
At3g44380	LEA	Late embryogenesis abundant (LEA) hydroxyproline-rich glycoprotein family
At2g36970	transferase	UDP-Glycosyltransferase superfamily protein
At3g10840	alpha/beta-Hydrolases	alpha/beta-Hydrolases superfamily protein
At1g62780
At1g68590	PSRP3/1	Ribosomal protein PSRP-3/Ycf65
At3g11090	LBD21	LOB domain-containing protein 21
At3g22104	NPH3	Phototropic-responsive NPH3 family protein
At3g53920	SIGC	RNApolymerase sigma-subunit C
At3g09600	RVE8	Homeodomain-like superfamily protein
At5g51720	NEET	2 iron, 2 sulfur cluster binding
At5g04440	DUF1997	Protein of unknown function (DUF1997)
At1g74970	TWN3	ribosomal protein S9
At3g19480	dehydrogenase	D-3-phosphoglycerate dehydrogenase
At3g08660	NPH3	Phototropic-responsive NPH3 family protein
At2g44920	Tetratricopeptide repeat (TPR)-like	Tetratricopeptide repeat (TPR)-like superfamily protein
At3g55800	SBPASE	sedoheptulose-bisphosphatase
At1g35420	alpha/beta-Hydrolases	alpha/beta-Hydrolases superfamily protein
At2g23670	YCF37	homolog of Synechocystis YCF37
At5g54630	zinc finger	zinc finger protein-related
At1g66330	senescence-associated	senescence-associated family protein
At5g17230	PSY	PHYTOENE SYNTHASE
At2g43235
At2g37450	UMAMIT13	nodulin MtN21 /EamA-like transporter family protein
At3g27350
At2g32010	CVL1	CVP2 like 1
At5g58140	PHOT2	phototropin 2
At4g37330	CYP81D4	cytochrome P450, family 81, subfamily D, polypeptide 4
At5g28500
At1g65870	dirigent-like	Disease resistance-responsive (dirigent-like protein) family protein
At1g01970	Tetratricopeptide repeat (TPR)-like	Tetratricopeptide repeat (TPR)-like superfamily protein
At5g62840	mutase	Phosphoglycerate mutase family protein
At1g15980	PnsB1	NDH-dependent cyclic electron flow 1
At3g15900
At1g61740	TauE/SafE	Sulfite exporter TauE/SafE family protein
At4g31850	PGR3	proton gradient regulation 3
At4g15630	UPF0497	Uncharacterised protein family (UPF0497)
At1g70985	glycoprotein	hydroxyproline-rich glycoprotein family protein
At1g74850	PTAC2	plastid transcriptionally active 2
At2g36630	TauE/SafE	Sulfite exporter TauE/SafE family protein
At5g21100	oxidase	Plant L-ascorbate oxidase
At5g42130	Mfl1	Mitochondrial substrate carrier family protein
At1g01080	RNA-binding	RNA-binding (RRM/RBD/RNP motifs) family protein
At3g59040	Tetratricopeptide repeat (TPR)-like	Tetratricopeptide repeat (TPR)-like superfamily protein
At3g61770	haloperoxidase	Acid phosphatase/vanadium-dependent haloperoxidase-related protein
At3g10230	LYC	lycopene cyclase
At3g57040	ATRR4	response regulator 9
At2g30520	RPT2	Phototropic-responsive NPH3 family protein
At2g20180	PIL5	phytochrome interacting factor 3-like 5
At3g45210	DUF584	Protein of unknown function, DUF584
At5g23120	HCF136	photosystem II stability/assembly factor, chloroplast (HCF136)
At2g35410	RNA-binding	RNA-binding (RRM/RBD/RNP motifs) family protein
At2g32480	ARASP	ARABIDOPSIS SERIN PROTEASE
At3g25690	CHUP1	Hydroxyproline-rich glycoprotein family protein
At5g26820	RTS3	iron-regulated protein 3
At1g76450	PsbP	Photosystem II reaction center PsbP family protein
At4g39960	Hsp40/DnaJ	Molecular chaperone Hsp40/DnaJ family protein
At1g32080	LrgB	membrane protein, putative
At2g45190	YAB1	Plant-specific transcription factor YABBY family protein
At1g65490
At5g49330	PFG3	myb domain protein 111
At1g12250	Pentapeptide repeat	Pentapeptide repeat-containing protein
At3g30180	CYP85A2	brassinosteroid-6-oxidase 2
At1g20810	isomerase	FKBP-like peptidyl-prolyl cis-trans isomerase family protein
At3g26630	Tetratricopeptide repeat (TPR)-like	Tetratricopeptide repeat (TPR)-like superfamily protein
At2g24540	AFR	Galactose oxidase/kelch repeat superfamily protein
At4g27600	NARA5	pfkB-like carbohydrate kinase family protein
At5g19850	alpha/beta-Hydrolases	alpha/beta-Hydrolases superfamily protein
At4g26950	DUF584	Protein of unknown function, DUF584
At2g40020	transferase	Nucleolar histone methyltransferase-related protein
At1g70200	RNA-binding	RNA-binding (RRM/RBD/RNP motifs) family protein
At4g09650	PDE332	ATP synthase delta-subunit gene
At1g22430	dehydrogenase	GroES-like zinc-binding dehydrogenase family protein
At1g44920
At3g01480	CYP38	cyclophilin 38
At1g16720	HCF173	high chlorophyll fluorescence phenotype 173
At3g47650	DnaJ/Hsp40 cysteine-rich domain	DnaJ/Hsp40 cysteine-rich domain superfamily protein
At1g34000	OHP2	one-helix protein 2
At1g05190	emb2394	Ribosomal protein L6 family
At3g63140	CSP41A	chloroplast stem-loop binding protein of 41 kDa
At1g11700	DUF584	Protein of unknown function, DUF584
At3g48420	HAD	Haloacid dehalogenase-like hydrolase (HAD) superfamily protein
At5g42310	PPR-like	Pentatricopeptide repeat (PPR-like) superfamily protein
At4g22200	KT2/3	potassium transport 2/3
At1g06240	DUF455	Protein of unknown function DUF455
At3g21750	UGT71B1	UDP-glucosyl transferase 71B1
At2g34460	Rossmann-fold	NAD(P)-binding Rossmann-fold superfamily protein
At3g17040	HCF107	high chlorophyll fluorescent 107
At5g47110	LIL3:2	Chlorophyll A-B binding family protein
At1g55480	ZKT	protein containing PDZ domain, a K-box domain, and a TPR region
At2g35960	NHL12	NDR1/HIN1-like 12
At3g15030	TCP4	TCP family transcription factor 4
At3g11750	FOLB1	Dihydroneopterin aldolase
At1g68010	HPR	hydroxypyruvate reductase
At5g03120
At5g54130	phosphatase	Calcium-binding endonuclease/exonuclease/phosphatase family
At1g55960	Polyketide cyclase/dehydrase and lipid transport	Polyketide cyclase/dehydrase and lipid transport superfamily protein
At5g58770	cPT4	Undecaprenyl pyrophosphate synthetase family protein
At4g26860	Predicted pyridoxal phosphate-dependent enzyme	Predicted pyridoxal phosphate-dependent enzyme, YBL036C type
At1g03440	LRR	Leucine-rich repeat (LRR) family protein
At2g21960
At5g44520	transferase	NagB/RpiA/CoA transferase-like superfamily protein
At1g03600	PSB27	photosystem II family protein
At4g39970	HAD	Haloacid dehalogenase-like hydrolase (HAD) superfamily protein
At3g17930	DAC
At1g01520	ASG4	Homeodomain-like superfamily protein
At2g42690	alpha/beta-Hydrolases	alpha/beta-Hydrolases superfamily protein
At1g26790	DNA-binding	Dof-type zinc finger DNA-binding family protein
At1g78180	Mitochondrial substrate carrier	Mitochondrial substrate carrier family protein
At3g55250	PDE329
At1g10740	alpha/beta-Hydrolases	alpha/beta-Hydrolases superfamily protein
At3g11110	RING/U-box	RING/U-box superfamily protein
At3g27160	GHS1	Ribosomal protein S21 family protein
At1g72610	GLP1	germin-like protein 1
At2g29090	CYP707A2	cytochrome P450, family 707, subfamily A, polypeptide 2
At2g24820	TIC55-II	translocon at the inner envelope membrane of chloroplasts 55-II
At2g18300	HBI1	basic helix-loop-helix (bHLH) DNA-binding superfamily protein
At2g26580	YAB5	plant-specific transcription factor YABBY family protein
At1g32060	PRK	phosphoribulokinase
At4g33470	HDA14	histone deacetylase 14
At3g13062	Polyketide cyclase/dehydrase and lipid transport	Polyketide cyclase/dehydrase and lipid transport superfamily protein
At1g10470	MEE7	response regulator 4
At2g29320	Rossmann-fold	NAD(P)-binding Rossmann-fold superfamily protein
At5g53580	PLR1	NAD(P)-linked oxidoreductase superfamily protein
At5g53490	Tetratricopeptide repeat (TPR)-like	Tetratricopeptide repeat (TPR)-like superfamily protein
At2g30390	FC2	ferrochelatase 2
At5g44650	Y3IP1
At2g45160	LOM1	GRAS family transcription factor
At1g10960	FD1	ferredoxin 1
At5g38520	alpha/beta-Hydrolases	alpha/beta-Hydrolases superfamily protein
At2g45150	CDS4	cytidinediphosphate diacylglycerol synthase 4
At2g17540
At3g09050
At2g13360	SGAT	alanine:glyoxylate aminotransferase
At3g51510
At4g34190	2017-09-01	stress enhanced protein 1
At2g15050	LTP7	lipid transfer protein
At5g53500	Transducin/WD40 repeat-like	Transducin/WD40 repeat-like superfamily protein
At5g63100	transferase	S-adenosyl-L-methionine-dependent methyltransferases superfamily protein
At2g45350	CRR4	Pentatricopeptide repeat (PPR) superfamily protein
At5g25140	CYP71B13	cytochrome P450, family 71, subfamily B, polypeptide 13
At1g69160
At3g22530
At1g62250
At4g04850	KEA3	K+ efflux antiporter 3
At5g52100	CRR1	Dihydrodipicolinate reductase, bacterial/plant
At1g50900	LTD	Ankyrin repeat family protein
At4g16980	arabinogalactan-protein	arabinogalactan-protein family
At5g07020	proline-rich	proline-rich family protein
At3g44450
At3g18800
At1g32470	Single hybrid motif	Single hybrid motif superfamily protein
At5g48590	DUF760	Protein of unknown function (DUF760)
At4g23290	CRK21	cysteine-rich RLK (RECEPTOR-like protein kinase) 21
At1g26230	Cpn60beta4	TCP-1/cpn60 chaperonin family protein
At5g40380	CRK42	cysteine-rich RLK (RECEPTOR-like protein kinase) 42
At2g39560	Putative membrane lipoprotein	Putative membrane lipoprotein
At2g46450	CNGC12	cyclic nucleotide-gated channel 12
At1g06980
At5g06530	ABCG22	ABC-2 type transporter family protein
At1g66140	ZFP4	zinc finger protein 4
At4g16690	MES16	methyl esterase 16
At5g16540	ZFN3	zinc finger nuclease 3
At3g26310	CYP71B35	cytochrome P450, family 71, subfamily B, polypeptide 35
At1g14270	protease	CAAX amino terminal protease family protein
At1g42970	GAPB	glyceraldehyde-3-phosphate dehydrogenase B subunit
At4g31390	ACDO1	Protein kinase superfamily protein
At3g15570	NPH3	Phototropic-responsive NPH3 family protein
At5g11260	TED 5	Basic-leucine zipper (bZIP) transcription factor family protein
At5g43870	DUF828	Plant protein of unknown function (DUF828) with plant pleckstrin homology-like region
At2g04795
At5g65220	Ribosomal L29	Ribosomal L29 family protein
At3g52380	PDE322	chloroplast RNA-binding protein 33
At4g23300	CRK22	cysteine-rich RLK (RECEPTOR-like protein kinase) 22
At5g13720	UPF0114	Uncharacterised protein family (UPF0114)
At1g20830	MCD1	multiple chloroplast division site 1
At4g17090	CT-BMY	chloroplast beta-amylase
At4g19100	PAM68	Protein of unknown function (DUF3464)
At1g59840	CCB4	cofactor assembly of complex C
At2g35370	GDCH	glycine decarboxylase complex H
At3g63160	OEP6
At4g31140	hydrolase	O-Glycosyl hydrolases family 17 protein
At2g30170	PBCP	Protein phosphatase 2C family protein
At1g28010	PGP14	P-glycoprotein 14
At4g13220
At4g21870	chaperonin	HSP20-like chaperones superfamily protein
At2g41120
At1g68570	Major facilitator	Major facilitator superfamily protein
At2g24090	PRPL35	Ribosomal protein L35
At2g46870	NGA1	AP2/B3-like transcriptional factor family protein
At4g23890	NdhS
At5g44580
At5g64770	RGF9
At1g54350	ABCD2	ABC transporter family protein
At4g36540	BEE2	BR enhanced expression 2
At3g10060	isomerase	FKBP-like peptidyl-prolyl cis-trans isomerase family protein
At5g18670	BMY3	beta-amylase 3
At4g24540	AGL24	AGAMOUS-like 24
At1g62750	SCO1	Translation elongation factor EFG/EF2 protein
At2g03710	2017-09-04	K-box region and MADS-box transcription factor family protein
At4g19820	hydrolase	Glycosyl hydrolase family protein with chitinase insertion domain
At1g04420	oxidoreductase	NAD(P)-linked oxidoreductase superfamily protein
At5g23440	FTRA1	ferredoxin/thioredoxin reductase subunit A (variable subunit) 1
At4g28025
At1g15290	Tetratricopeptide repeat (TPR)-like	Tetratricopeptide repeat (TPR)-like superfamily protein
At4g24120	YSL1	YELLOW STRIPE like 1
At5g46390	S41	Peptidase S41 family protein
At4g30993	phosphoesterase	Calcineurin-like metallo-phosphoesterase superfamily protein
At1g32990	PRPL11	plastid ribosomal protein l11
At1g68780	RNI-like	RNI-like superfamily protein
At4g36390	transferase	Methylthiotransferase
At4g28740
At2g01420	PIN4	Auxin efflux carrier family protein
At1g24040	NAT	Acyl-CoA N-acyltransferases (NAT) superfamily protein
At1g22700	Tetratricopeptide repeat (TPR)-like	Tetratricopeptide repeat (TPR)-like superfamily protein
At5g01260	Carbohydrate-binding-like fold	Carbohydrate-binding-like fold
At5g43750	PnsB5	NAD(P)H dehydrogenase 18
At4g38970	FBA2	fructose-bisphosphate aldolase 2
At4g18810	Rossmann-fold	NAD(P)-binding Rossmann-fold superfamily protein
At4g32260	PDE334	ATPase, F0 complex, subunit B/B', bacterial/chloroplast
At3g50820	PSBO2	photosystem II subunit O-2
At3g27750	THA8
At3g20270	glycoprotein	lipid-binding serum glycoprotein family protein
At5g67370	CGLD27	Protein of unknown function (DUF1230)
At5g52960
At4g00895	ATPase	ATPase, F1 complex, OSCP/delta subunit protein
At1g69730	kinase	Wall-associated kinase family protein
At3g05180	hydrolase	GDSL-like Lipase/Acylhydrolase superfamily protein
At2g35820	hydrolase	ureidoglycolate hydrolases
At1g44446	CH1	Pheophorbide a oxygenase family protein with Rieske [2Fe-2S] domain
At5g51460	TPPA	Haloacid dehalogenase-like hydrolase (HAD) superfamily protein
At3g14650	CYP72A11	cytochrome P450, family 72, subfamily A, polypeptide 11
At3g24190	kinase	Protein kinase superfamily protein
At2g15580	RING/U-box	RING/U-box superfamily protein
At2g22990	SNG1	sinapoylglucose 1
At3g54050	HCEF1	high cyclic electron flow 1
At5g55380	MBOAT	MBOAT (membrane bound O-acyl transferase) family protein
At2g17033	PPR	pentatricopeptide (PPR) repeat-containing protein
At3g21055	PSBTN	photosystem II subunit T
At3g19850	NPH3	Phototropic-responsive NPH3 family protein
At3g21890	BBX31	B-box type zinc finger family protein
At5g62130	Per1-like	Per1-like family protein
At1g08540	SIGB	RNApolymerase sigma subunit 2
At5g66055	EMB2036	ankyrin repeat protein
At1g50020
At4g21210	RP1	PPDK regulatory protein
At5g48220	Aldolase-type TIM barrel	Aldolase-type TIM barrel family protein
At4g28030	NAT	Acyl-CoA N-acyltransferases (NAT) superfamily protein
At3g24430	HCF101	ATP binding
At5g42270	VAR1	FtsH extracellular protease family
At3g50270	transferase	HXXXD-type acyl-transferase family protein
At3g01060
At2g01860	EMB975	Tetratricopeptide repeat (TPR)-like superfamily protein
At1g07440	Rossmann-fold	NAD(P)-binding Rossmann-fold superfamily protein
At4g14870	SECE1	secE/sec61-gamma protein transport protein
At4g27700	phosphatase	Rhodanese/Cell cycle control phosphatase superfamily protein
At1g70940	PIN3	Auxin efflux carrier family protein
At5g66550	Maf-like	Maf-like protein
At1g64430	PPR	Pentatricopeptide repeat (PPR) superfamily protein
At2g22360	DNAJ	DNAJ heat shock family protein
At1g74730	DUF1118	Protein of unknown function (DUF1118)
At3g56910	PSRP5	plastid-specific 50S ribosomal protein 5
At5g45040	CYTC6A	Cytochrome c
At1g32550	FdC2	2Fe-2S ferredoxin-like superfamily protein
At3g07270	hydrolase	GTP cyclohydrolase I
At1g79110	BRG2	zinc ion binding
At1g29700	oxidoreductase	Metallo-hydrolase/oxidoreductase superfamily protein
At4g34740	DOV1	GLN phosphoribosyl pyrophosphate amidotransferase 2
At3g26300	CYP71B34	cytochrome P450, family 71, subfamily B, polypeptide 34
At1g53450
At2g45850	DNA-binding	AT hook motif DNA-binding family protein
At4g00150	SCL6-IV	GRAS family transcription factor
At1g56500	hydrolase	haloacid dehalogenase-like hydrolase family protein
At4g35440	CLCE	chloride channel E
At1g67700
At1g71720	RLSB	Nucleic acid-binding proteins superfamily
At3g09650	HCF152	Tetratricopeptide repeat (TPR)-like superfamily protein
At1g77490	TAPX	thylakoidal ascorbate peroxidase
At1g50250	FTSH1	FTSH protease 1
At1g01060	LHY1	Homeodomain-like superfamily protein
At2g01110	UNE3	Sec-independent periplasmic protein translocase
At3g07670	transferase	Rubisco methyltransferase family protein
At1g69530	EXPA1	expansin A1
At5g42680	DUF617	Protein of unknown function, DUF617
At3g01550	PPT2	phosphoenolpyruvate (pep)/phosphate translocator 2
At1g14580	zinc finger	C2H2-like zinc finger protein
At2g39250	SNZ	Integrase-type DNA-binding superfamily protein
At3g27170	CLC-B	chloride channel B
At3g04790	EMB3119	Ribose 5-phosphate isomerase, type A protein
At1g64510	ribosome	Translation elongation factor EF1B/ribosomal protein S6 family protein
At2g46830	CCA1	circadian clock associated 1
At1g50280	NPH3	Phototropic-responsive NPH3 family protein
At4g37200	HCF164	Thioredoxin superfamily protein
At3g57990
At5g17670	alpha/beta-Hydrolases	alpha/beta-Hydrolases superfamily protein
At1g23310	GGT1	glutamate:glyoxylate aminotransferase
At3g51820	PDE325	UbiA prenyltransferase family protein
At3g61870
At1g78290	SRK2C	Protein kinase superfamily protein
At4g35250	HCF244	NAD(P)-binding Rossmann-fold superfamily protein
At1g80030	Hsp40/DnaJ	Molecular chaperone Hsp40/DnaJ family protein
At4g32320	APX6	ascorbate peroxidase 6
At4g33010	GLDP1	glycine decarboxylase P-protein 1
At1g60600	ABC4	UbiA prenyltransferase family protein
At2g26080	GLDP2	glycine decarboxylase P-protein 2
At5g57345
At1g56180
At3g13740	III	Ribonuclease III family protein
At2g02980	OTP85	Pentatricopeptide repeat (PPR) superfamily protein
At5g51545	LPA2	low psii accumulation2
At3g20820	LRR	Leucine-rich repeat (LRR) family protein
At1g58290	HEMA1	Glutamyl-tRNA reductase family protein
At3g17470	CRSH	Ca2+-activated RelA/spot homolog
At1g52870	Mpv17/PMP22	Peroxisomal membrane 22 kDa (Mpv17/PMP22) family protein
At4g24770	RBP31	31-kDa RNA binding protein
At1g70230	TBL27	TRICHOME BIREFRINGENCE-LIKE 27
At5g25840	DUF1677	Protein of unknown function (DUF1677)
At1g64150	UPF0016	Uncharacterized protein family (UPF0016)
At2g04270	RNEE/G	RNAse E/G-like
At5g57030	LUT2	Lycopene beta/epsilon cyclase protein
At1g72430	SAUR-like auxin-responsive	SAUR-like auxin-responsive protein family
At5g16715	EMB2247	ATP binding;valine-tRNA ligases;aminoacyl-tRNA ligases;nucleotide binding;ATP binding;aminoacyl-tRNA ligases
At5g27290
At5g17310	UGP2	UDP-glucose pyrophosphorylase 2
At1g03680	TRX-M1	thioredoxin M-type 1
At1g51805	kinase	Leucine-rich repeat protein kinase family protein
At4g14100	transferase	transferases, transferring glycosyl groups
At1g18400	BEE1	BR enhanced expression 1
At3g57180	BPG2	P-loop containing nucleoside triphosphate hydrolases superfamily protein
At3g48740	SWEET11	Nodulin MtN3 family protein
At1g53800
At5g13510	EMB3136	Ribosomal protein L10 family protein
At1g10360	GSTU18	glutathione S-transferase TAU 18
At3g16520	UGT88A1	UDP-glucosyl transferase 88A1
At5g48790	DUF1995	Domain of unknown function (DUF1995)
At4g19530	TIR-NBS-LRR	disease resistance protein (TIR-NBS-LRR class) family
At2g17300
At1g29720	kinase	Leucine-rich repeat transmembrane protein kinase
At1g69760
At1g12900	GAPA-2	glyceraldehyde 3-phosphate dehydrogenase A subunit 2
At4g00370	PHT4;4	Major facilitator superfamily protein
At2g32450	Calcium-binding tetratricopeptide	Calcium-binding tetratricopeptide family protein
At4g34760	SAUR-like auxin-responsive	SAUR-like auxin-responsive protein family
At1g80760	NLM7	NOD26-like intrinsic protein 6;1
At4g38225
At1g62510	inhibitor	Bifunctional inhibitor/lipid-transfer protein/seed storage 2S albumin superfamily protein
At4g19985	NAT	Acyl-CoA N-acyltransferases (NAT) superfamily protein
At4g10120	SPS4F	Sucrose-phosphate synthase family protein
At5g42765
At3g03710	RIF10	polyribonucleotide nucleotidyltransferase, putative
At1g16080
At3g01210	RNA-binding	RNA-binding (RRM/RBD/RNP motifs) family protein
At1g78450	SOUL heme-binding	SOUL heme-binding family protein
At5g14660	PDF1B	peptide deformylase 1B
At1g66230	MYB20	myb domain protein 20
At5g52570	CHY2	beta-carotene hydroxylase 2
At4g10060	Beta-glucosidase	Beta-glucosidase, GBA2 type family protein
At1g15410	racemase	aspartate-glutamate racemase family
At2g38780
At2g46735
At4g25080	CHLM	magnesium-protoporphyrin IX methyltransferase
At3g17510	SnRK3.16	CBL-interacting protein kinase 1
At5g25630	Tetratricopeptide repeat (TPR)-like	Tetratricopeptide repeat (TPR)-like superfamily protein
At1g09900	PPR-like	Pentatricopeptide repeat (PPR-like) superfamily protein
At3g02060	helicase	DEAD/DEAH box helicase, putative
At4g11100
At3g24460	Serinc-domain containing serine and sphingolipid biosynthesis	Serinc-domain containing serine and sphingolipid biosynthesis protein
At1g21600	PTAC6	plastid transcriptionally active 6
At1g32900	GBSS1	UDP-Glycosyltransferase superfamily protein
At2g24270	ALDH11A3	aldehyde dehydrogenase 11A3
At5g48910	LPA66	Pentatricopeptide repeat (PPR) superfamily protein
At3g53280	CYP71B5	cytochrome p450 71b5
At1g67740	YCF32	photosystem II BY
At5g50100	DCC	Putative thiol-disulphide oxidoreductase DCC
At3g09210	PTAC13	plastid transcriptionally active 13
At5g57780	P1R1
At4g13670	PTAC5	plastid transcriptionally active 5
At4g20360	RABE1b	RAB GTPase homolog E1B
At4g33666
At4g16390	SVR7	pentatricopeptide (PPR) repeat-containing protein
At5g14910	Heavy metal transport/detoxification	Heavy metal transport/detoxification superfamily protein
At1g80640	kinase	Protein kinase superfamily protein
At1g60160	transporter	Potassium transporter family protein
At1g71810	kinase	Protein kinase superfamily protein
At3g16910	ACN1	acyl-activating enzyme 7
At4g38850	SAUR_AC1	SAUR-like auxin-responsive protein family
At2g41250	HAD	Haloacid dehalogenase-like hydrolase (HAD) superfamily protein
At4g22890	PGR5-LIKE A	PGR5-LIKE A
At2g18120	SRS4	SHI-related sequence 4
At5g35790	G6PD1	glucose-6-phosphate dehydrogenase 1
At1g29070	L34	Ribosomal protein L34
At3g61550	RING/U-box	RING/U-box superfamily protein
At2g02950	PKS1	phytochrome kinase substrate 1
At4g17560	L19	Ribosomal protein L19 family protein
At1g02820	LEA3	Late embryogenesis abundant 3 (LEA3) family protein
At3g53470
At5g05740	EGY2	ethylene-dependent gravitropism-deficient and yellow-green-like 2
At3g04590	DNA-binding	AT hook motif DNA-binding family protein
At1g60990	T-protein	Glycine cleavage T-protein family
At1g68490
At2g38140	PSRP4	plastid-specific ribosomal protein 4
At1g59700	GSTU16	glutathione S-transferase TAU 16
At1g22850	Golgi	SNARE associated Golgi protein family
At2g43560	isomerase	FKBP-like peptidyl-prolyl cis-trans isomerase family protein
At1g07110	FKFBP	fructose-2,6-bisphosphatase
At5g16030
At5g46450	TIR-NBS-LRR	Disease resistance protein (TIR-NBS-LRR class) family
At1g26210	SOFL1	SOB five-like 1
At4g10300	RmlC-like cupins	RmlC-like cupins superfamily protein
At4g29720	PAO5	polyamine oxidase 5
At5g64850
At2g17240
At1g75350	emb2184	Ribosomal protein L31
At2g41720	EMB2654	Tetratricopeptide repeat (TPR)-like superfamily protein
At5g14880	transporter	Potassium transporter family protein
At2g48070	RPH1	resistance to phytophthora 1
At3g56140	Protein of unknown function	Protein of unknown function (DUF399 and DUF3411)
At1g01860	PFC1	Ribosomal RNA adenine dimethylase family protein
At2g26500	petM	cytochrome b6f complex subunit (petM), putative
At5g27560	DUF1995	Domain of unknown function (DUF1995)
At5g02840	LCL1	LHY/CCA1-like 1
At4g02530	chloroplast thylakoid lumen	chloroplast thylakoid lumen protein
At5g14410
At5g44410	Berberine	FAD-binding Berberine family protein
At2g25840	OVA4	Nucleotidylyl transferase superfamily protein
At5g55710	Tic20-V
At5g11480	hydrolase	P-loop containing nucleoside triphosphate hydrolases superfamily protein
At5g24150	SQP1	FAD/NAD(P)-binding oxidoreductase family protein
At4g20130	TAC14	plastid transcriptionally active 14
At3g56940	CRD1	dicarboxylate diiron protein, putative (Crd1)
At1g32540	LOL1	lsd one like 1
At4g13840	transferase	HXXXD-type acyl-transferase family protein
At3g62910	cpRF1	Peptide chain release factor 1
At3g52230
At5g26200	Mitochondrial substrate carrier	Mitochondrial substrate carrier family protein
At5g64620	C/VIF2	cell wall / vacuolar inhibitor of fructosidase 2
At2g45740	PEX11D	peroxin 11D
At5g22340
At5g18240	MYR1	myb-related protein 1
At1g78020	DUF581	Protein of unknown function (DUF581)
At5g06770	zinc finger	KH domain-containing protein / zinc finger (CCCH type) family protein
At5g48830
At1g07320	RPL4	ribosomal protein L4
At4g09970
At2g15680	CML30	Calcium-binding EF-hand family protein
At5g45930	CHLI2	magnesium chelatase i2
At5g19500	permease	Tryptophan/tyrosine permease
At5g52970	thylakoid lumen 15.0 kDa	thylakoid lumen 15.0 kDa protein
At4g37510	III	Ribonuclease III family protein
At1g79850	RPS17	ribosomal protein S17
At2g41680	NTRC	NADPH-dependent thioredoxin reductase C
At5g59350
At3g08920	phosphatase	Rhodanese/Cell cycle control phosphatase superfamily protein
At1g55910	ZIP11	zinc transporter 11 precursor
At1g03055	D27
At5g04230	PAL3	phenyl alanine ammonia-lyase 3
At1g73090
At3g51870	Mitochondrial substrate carrier	Mitochondrial substrate carrier family protein
At2g03980	hydrolase	GDSL-like Lipase/Acylhydrolase superfamily protein
At4g18480	CHLI1	P-loop containing nucleoside triphosphate hydrolases superfamily protein
At1g23205	inhibitor	Plant invertase/pectin methylesterase inhibitor superfamily protein
At5g46580	PPR	pentatricopeptide (PPR) repeat-containing protein
At5g61410	RPE	D-ribulose-5-phosphate-3-epimerase
At1g57770	oxidoreductase	FAD/NAD(P)-binding oxidoreductase family protein
At2g33360	DUF3527	Protein of unknown function (DUF3527)
At3g45050
At5g02250	RNR1	Ribonuclease II/R family protein
At4g27820	BGLU9	beta glucosidase 9
At2g42190
At4g32980	ATH1	homeobox gene 1
At1g19700	BLH10	BEL1-like homeodomain 10
At4g29060	emb2726	elongation factor Ts family protein
At2g21385
At2g30695
At3g14330	Tetratricopeptide repeat (TPR)-like	Tetratricopeptide repeat (TPR)-like superfamily protein
At3g49850	TRB3	telomere repeat binding factor 3
At4g14240	DUF21	CBS domain-containing protein with a domain of unknown function (DUF21)
At5g62920	ARR6	response regulator 6
At1g32200	ATS1	phospholipid/glycerol acyltransferase family protein
At1g62050	Ankyrin repeat	Ankyrin repeat family protein
At3g26085	protease	CAAX amino terminal protease family protein
At4g02920
At1g76100	PETE1	plastocyanin 1
At1g29660	hydrolase	GDSL-like Lipase/Acylhydrolase superfamily protein
At5g38290	hydrolase	Peptidyl-tRNA hydrolase family protein
At3g18050
At4g16140	proline-rich	proline-rich family protein
At2g21970	2017-09-02	stress enhanced protein 2
At2g39730	RCA	rubisco activase
At5g59610	DnaJ-domain	Chaperone DnaJ-domain superfamily protein
At3g58830	HAD	haloacid dehalogenase (HAD) superfamily protein
At3g60620	CDS5	cytidinediphosphate diacylglycerol synthase 5
At4g00730	ANL2	Homeobox-leucine zipper family protein / lipid-binding START domain-containing protein
At2g01570	RGA1	GRAS family transcription factor family protein
At1g06690	oxidoreductase	NAD(P)-linked oxidoreductase superfamily protein
At2g36870	XTH32	xyloglucan endotransglucosylase/hydrolase 32
At5g50915	DNA-binding	basic helix-loop-helix (bHLH) DNA-binding superfamily protein
At1g12500	transporter	Nucleotide-sugar transporter family protein
At5g24120	SIGE	sigma factor E
At5g59400
At5g63050	EMB2759	embryo defective 2759
At4g14480	kinase	Protein kinase superfamily protein
At2g45630	dehydrogenase	D-isomer specific 2-hydroxyacid dehydrogenase family protein
At5g24570
At1g52230	PSI-H	photosystem I subunit H2
At1g05900	NTH2	endonuclease III 2
At3g60370	isomerase	FKBP-like peptidyl-prolyl cis-trans isomerase family protein
At1g30260
At1g20650	ASG5	Protein kinase superfamily protein
At1g54780	thylakoid lumen 18.3 kDa	thylakoid lumen 18.3 kDa protein
At2g28880	emb1997	para-aminobenzoate (PABA) synthase family protein
At3g06750	glycoprotein	hydroxyproline-rich glycoprotein family protein
At1g03630	PORC	protochlorophyllide oxidoreductase C
At1g17700	PRA1.F1	prenylated RAB acceptor 1.F1
At1g33811	hydrolase	GDSL-like Lipase/Acylhydrolase superfamily protein
At3g10520	NSHB2	haemoglobin 2
At3g54210	L17	Ribosomal protein L17 family protein
At2g45340	kinase	Leucine-rich repeat protein kinase family protein
At4g11460	CRK30	cysteine-rich RLK (RECEPTOR-like protein kinase) 30
At4g22190
At4g10470
At1g76730	COG0212	NagB/RpiA/CoA transferase-like superfamily protein
At5g18430	hydrolase	GDSL-like Lipase/Acylhydrolase superfamily protein
At5g25220	KNAT3	KNOTTED1-like homeobox gene 3
At5g53970	TAT7	Tyrosine transaminase family protein
At2g27680	oxidoreductase	NAD(P)-linked oxidoreductase superfamily protein
At5g17660	transferase	tRNA (guanine-N-7) methyltransferase
At3g26650	GAPA-1	glyceraldehyde 3-phosphate dehydrogenase A subunit
At2g23390
At4g40045
At2g14660
At2g14880	SWIB/MDM2 domain	SWIB/MDM2 domain superfamily protein
At3g57800	DNA-binding	basic helix-loop-helix (bHLH) DNA-binding superfamily protein
At3g52740
At3g54220	SGR1	GRAS family transcription factor
At5g61420	PMG1	myb domain protein 28
At3g27925	DEGP1	DegP protease 1
At1g62180	PRH43	5'adenylylphosphosulfate reductase 2
At5g64840	GCN5	general control non-repressible 5
At4g33000	SCABP8	calcineurin B-like protein 10
At1g18485	PPR	Pentatricopeptide repeat (PPR) superfamily protein
At5g66190	FNR1	ferredoxin-NADP(+)-oxidoreductase 1
At5g65380	MATE efflux	MATE efflux family protein
At3g12320
At2g34310
At1g15550	GA4	gibberellin 3-oxidase 1
At3g24140	FMA	basic helix-loop-helix (bHLH) DNA-binding superfamily protein
At2g30890	Cytochrome b561/ferric reductase transmembrane	Cytochrome b561/ferric reductase transmembrane protein family
At5g28750	Bacterial sec-independent translocation mttA/Hcf106	Bacterial sec-independent translocation protein mttA/Hcf106
At2g33800	EMB3113	Ribosomal protein S5 family protein
At4g18390	TCP2	TEOSINTE BRANCHED 1, cycloidea and PCF transcription factor 2
At3g04450	Homeodomain-like	Homeodomain-like superfamily protein
At3g47295
At3g52150	PSRP2	RNA-binding (RRM/RBD/RNP motifs) family protein
At3g06570	Galactose oxidase/kelch repeat	Galactose oxidase/kelch repeat superfamily protein
At3g25410	Sodium Bile acid symporter	Sodium Bile acid symporter family
At1g06510
At1g33240	GTL1	GT-2-like 1
At3g16140	PSAH-1	photosystem I subunit H-1
At1g21050	DUF617	Protein of unknown function, DUF617
At5g23680	SAM	Sterile alpha motif (SAM) domain-containing protein
At3g15840	PIFI	post-illumination chlorophyll fluorescence increase
At1g23400	CAF2	RNA-binding CRS1 / YhbY (CRM) domain-containing protein
At5g11420	DUF642	Protein of unknown function, DUF642
At3g23880	F-box	F-box and associated interaction domains-containing protein
At1g02910	LPA1	tetratricopeptide repeat (TPR)-containing protein
At3g59060	PIL6	phytochrome interacting factor 3-like 6
At5g64280	transporter	dicarboxylate transporter 2.2
At4g01030	PPR	pentatricopeptide (PPR) repeat-containing protein
At4g27240	zinc finger	zinc finger (C2H2 type) family protein
At5g16140	hydrolase	Peptidyl-tRNA hydrolase family protein
At1g60950	FED A	2Fe-2S ferredoxin-like superfamily protein
At3g26280	CYP71B4	cytochrome P450, family 71, subfamily B, polypeptide 4
At1g03130	PSAD-2	photosystem I subunit D-2
At1g44575	PSBS	Chlorophyll A-B binding family protein
At3g29230	Tetratricopeptide repeat (TPR)-like	Tetratricopeptide repeat (TPR)-like superfamily protein
At2g45270	GCP1	glycoprotease 1
At2g30150	transferase	UDP-Glycosyltransferase superfamily protein
At5g38660	APE1	acclimation of photosynthesis to environment
At4g39040	CRM	RNA-binding CRS1 / YhbY (CRM) domain protein
At1g14030	LSMT-L	Rubisco methyltransferase family protein
At3g63490	PRPL1	Ribosomal protein L1p/L10e family
At5g52010	zinc finger	C2H2-like zinc finger protein
At1g47530	MATE efflux	MATE efflux family protein
At1g15730	CobW-like	Cobalamin biosynthesis CobW-like protein
At4g28750	PSAE-1	Photosystem I reaction centre subunit IV / PsaE protein
At3g15110
At3g15520	isomerase	Cyclophilin-like peptidyl-prolyl cis-trans isomerase family protein
At1g16730	UP6	unknown protein 6
At1g08520	V157	ALBINA 1
At5g13410	isomerase	FKBP-like peptidyl-prolyl cis-trans isomerase family protein
At2g36145
At1g52510	alpha/beta-Hydrolases	alpha/beta-Hydrolases superfamily protein
At3g60080	RING/U-box	RING/U-box superfamily protein
At2g26690	Major facilitator	Major facilitator superfamily protein
At5g40060	NBS-LRR	Disease resistance protein (NBS-LRR class) family
At1g29440	SAUR63	SAUR-like auxin-responsive protein family
At5g52030	TraB	TraB family protein
At1g35340	LON	ATP-dependent protease La (LON) domain protein
At2g21860	epoxidase	violaxanthin de-epoxidase-related
At2g27290	DUF1279	Protein of unknown function (DUF1279)
At5g58330	dehydrogenase	lactate/malate dehydrogenase family protein
At2g26930	PDE277	4-(cytidine 5'-phospho)-2-C-methyl-D-erithritol kinase
At5g67390
At1g68585
At1g21500
At1g73060	LPA3	Low PSII Accumulation 3
At5g19940	fibrillin	Plastid-lipid associated protein PAP / fibrillin family protein
At5g48490	inhibitor	Bifunctional inhibitor/lipid-transfer protein/seed storage 2S albumin superfamily protein
At3g49260	iqd21	IQ-domain 21
At2g43030	Ribosomal L3	Ribosomal protein L3 family protein
At1g02280	TOC33	translocon at the outer envelope membrane of chloroplasts 33
At5g62100	BAG2	BCL-2-associated athanogene 2
At1g70250	kinase	receptor serine/threonine kinase, putative
At4g25780	CAP	CAP (Cysteine-rich secretory proteins, Antigen 5, and Pathogenesis-related 1 protein) superfamily protein
At5g01740	NTF2	Nuclear transport factor 2 (NTF2) family protein
At1g07720	KCS3	3-ketoacyl-CoA synthase 3
At5g25130	CYP71B12	cytochrome P450, family 71, subfamily B, polypeptide 12
At5g11450	PPD5	Mog1/PsbP/DUF1795-like photosystem II reaction center PsbP family protein
At5g53210	SPCH	basic helix-loop-helix (bHLH) DNA-binding superfamily protein
At2g37640	EXP3	Barwin-like endoglucanases superfamily protein
At2g34450	DNA-binding	HMG-box (high mobility group) DNA-binding family protein
At1g73655	isomerase	FKBP-like peptidyl-prolyl cis-trans isomerase family protein
At2g36430	DUF247	Plant protein of unknown function (DUF247)
At4g12980	Auxin-responsive	Auxin-responsive family protein
At4g01150
At5g06980
At2g35500	SKL2	shikimate kinase like 2
At1g77990	SULTR2;2	STAS domain / Sulfate transporter family
At3g28460	transferase	methyltransferases
At3g45900	P38	Ribonuclease P protein subunit P38-related
At3g08940	PSII	light harvesting complex photosystem II
At2g32500	Stress responsive alpha-beta barrel domain	Stress responsive alpha-beta barrel domain protein
At5g63060	Sec14p-like phosphatidylinositol transfer	Sec14p-like phosphatidylinositol transfer family protein
At1g13640	kinase	Phosphatidylinositol 3- and 4-kinase family protein
At2g41560	ACA4	autoinhibited Ca(2+)-ATPase, isoform 4
At2g44870
At4g29590	transferase	S-adenosyl-L-methionine-dependent methyltransferases superfamily protein
At4g03280	PGR1	photosynthetic electron transfer C
At1g08180
At4g37040	MAP1D	methionine aminopeptidase 1D
At2g03050	SOLDAT10	Mitochondrial transcription termination factor family protein
At4g24750	phosphatase	Rhodanese/Cell cycle control phosphatase superfamily protein
At4g37980	ELI3-1	elicitor-activated gene 3-1
At4g19380	dehydrogenase	Long-chain fatty alcohol dehydrogenase family protein
At3g21790	transferase	UDP-Glycosyltransferase superfamily protein
At4g37540	LBD39	LOB domain-containing protein 39
At5g35970	hydrolase	P-loop containing nucleoside triphosphate hydrolases superfamily protein
At2g41310	RR3	response regulator 3
At1g52220
At3g02150	TFPD	plastid transcription factor 1
At1g08810	MYB60	myb domain protein 60
At1g29120	Hydrolase-like	Hydrolase-like protein family
At5g18600	Thioredoxin	Thioredoxin superfamily protein
At3g04550
At1g07570	APK1A	Protein kinase superfamily protein
At1g51110	fibrillin	Plastid-lipid associated protein PAP / fibrillin family protein
At2g29970	hydrolase	Double Clp-N motif-containing P-loop nucleoside triphosphate hydrolases superfamily protein
At3g43540	DUF1350	Protein of unknown function (DUF1350)
At5g64040	PSAN	photosystem I reaction center subunit PSI-N, chloroplast, putative / PSI-N, putative (PSAN)
At1g73830	BEE3	BR enhanced expression 3
At1g49750	LRR	Leucine-rich repeat (LRR) family protein
At5g54600	RPL24	Translation protein SH3-like family protein
At4g33630	EX1	Protein of unknown function (DUF3506)
At2g47880	Glutaredoxin	Glutaredoxin family protein
At2g06520	PSBX	photosystem II subunit X
At1g48350	EMB3105	Ribosomal L18p/L5e family protein
At4g30950	SFD4	fatty acid desaturase 6
At2g33450	PRPL28	Ribosomal L28 family
At2g37920	emb1513	copper ion transmembrane transporters
At5g58760	DDB2	damaged DNA binding 2
At1g51500	WBC12	ABC-2 type transporter family protein
At3g25920	RPL15	ribosomal protein L15
At4g12800	PSAL	photosystem I subunit l
At5g06280
At4g01310	L5P	Ribosomal L5P family protein
At5g19210	hydrolase	P-loop containing nucleoside triphosphate hydrolases superfamily protein
At5g50280	EMB1006	Pentatricopeptide repeat (PPR) superfamily protein
At1g31190	IMPL1	myo-inositol monophosphatase like 1
At2g02450	NAC035	NAC domain containing protein 35
At3g24590	PLSP1	plastidic type i signal peptidase 1
At2g21370	XK1	xylulose kinase-1
At4g34020	DJ1C	Class I glutamine amidotransferase-like superfamily protein
At5g58870	ftsh9	FTSH protease 9
817703
At5g14970
At5g01015
At1g67280	Dioxygenase	Glyoxalase/Bleomycin resistance protein/Dioxygenase superfamily protein
At4g14605	MDA1	Mitochondrial transcription termination factor family protein
At4g20070	AAH	allantoate amidohydrolase
At5g62430	CDF1	cycling DOF factor 1
At2g17650	ligase	AMP-dependent synthetase and ligase family protein
At4g19070	Putative membrane lipoprotein	Putative membrane lipoprotein
At2g35700	ERF38	ERF family protein 38
At1g19450	Major facilitator	Major facilitator superfamily protein
At1g32070	NSI	nuclear shuttle interacting
At5g24000	DUF819	Protein of unknown function (DUF819)
At3g10160	FPGS2	DHFS-FPGS homolog C
At5g02160
At1g70610	TAP1	transporter associated with antigen processing protein 1
At3g46490	2OG	2-oxoglutarate (2OG) and Fe(II)-dependent oxygenase superfamily protein
At3g06070
At3g21690	MATE efflux	MATE efflux family protein
At2g01620	MEE11	RNI-like superfamily protein
At2g03390	uvrB/uvrC motif	uvrB/uvrC motif-containing protein
At3g46780	PTAC16	plastid transcriptionally active 16
At4g30580	LPAT1	Phospholipid/glycerol acyltransferase family protein
At1g78630	emb1473	Ribosomal protein L13 family protein
At5g52900	MAKR6
At5g15780	extensin	Pollen Ole e 1 allergen and extensin family protein
At5g14090
At4g39510	CYP96A12	cytochrome P450, family 96, subfamily A, polypeptide 12
At5g05870	UGT76C1	UDP-glucosyl transferase 76C1
At1g07700	Thioredoxin	Thioredoxin superfamily protein
At4g36810	LSU	geranylgeranyl pyrophosphate synthase 1
At3g47450	RIF1	P-loop containing nucleoside triphosphate hydrolases superfamily protein
At3g26030	B' DELTA	serine/threonine protein phosphatase 2A 55 kDa regulatory subunit B prime delta
At5g20380	PHT4;5	phosphate transporter 4;5
At1g75240	ZHD5	homeobox protein 33
At1g29510	SAUR68	SAUR-like auxin-responsive protein family
At5g18570	EMB3138	GTP1/OBG family protein
At1g29460	SAUR-like auxin-responsive	SAUR-like auxin-responsive protein family
At4g37930	STM	serine transhydroxymethyltransferase 1
At2g38330	MATE efflux	MATE efflux family protein
At2g48020	Major facilitator	Major facilitator superfamily protein
At2g18710	SCY1	SECY homolog 1
At1g10910	EMB3103	Pentatricopeptide repeat (PPR) superfamily protein
At5g45950	hydrolase	GDSL-like Lipase/Acylhydrolase superfamily protein
At1g53670	MSRB1	methionine sulfoxide reductase B 1
At2g20260	PSAE-2	photosystem I subunit E-2
At5g23760	Copper transport	Copper transport protein family
At2g39010	PIP2E	plasma membrane intrinsic protein 2E
At3g15470	Transducin/WD40 repeat-like	Transducin/WD40 repeat-like superfamily protein
At5g24930	COL4	CONSTANS-like 4
At1g01790	KEA1	K+ efflux antiporter 1
At5g03880	Thioredoxin	Thioredoxin family protein
At3g06770	Pectin lyase-like	Pectin lyase-like superfamily protein
At4g31870	GPX7	glutathione peroxidase 7
At1g12330
At3g19450	CAD4	GroES-like zinc-binding alcohol dehydrogenase family protein
At4g30720	PDE327	FAD/NAD(P)-binding oxidoreductase family protein
At3g62030	ROC4	rotamase CYP 4
At2g46910	fibrillin	Plastid-lipid associated protein PAP / fibrillin family protein
At4g37080	DUF547	Protein of unknown function, DUF547
At1g31420	FEI1	Leucine-rich repeat protein kinase family protein
At3g56840	oxidoreductase	FAD-dependent oxidoreductase family protein
At3g27020	YSL6	YELLOW STRIPE like 6
At5g58570
At1g78170
At2g33430	MORF2	differentiation and greening-like 1
At1g13650
At1g04240	SHY2	AUX/IAA transcriptional regulator family protein
At2g33530	scpl46	serine carboxypeptidase-like 46
At5g19855	RbcX2	Chaperonin-like RbcX protein
At2g39950
At4g15440	HPL1	hydroperoxide lyase 1
At2g15820	OTP51	endonucleases
At2g41290	SSL2	strictosidine synthase-like 2
At1g75190
At1g31650	ROPGEF14	RHO guanyl-nucleotide exchange factor 14
At2g37240	Thioredoxin	Thioredoxin superfamily protein
At3g08600	DUF1191	Protein of unknown function (DUF1191)
At3g29030	EXPA5	expansin A5
At1g76530	Auxin efflux carrier	Auxin efflux carrier family protein
At1g68440
At1g80130	Tetratricopeptide repeat (TPR)-like	Tetratricopeptide repeat (TPR)-like superfamily protein
At5g01410	RSR4	Aldolase-type TIM barrel family protein
At2g43710	SSI2	Plant stearoyl-acyl-carrier-protein desaturase family protein
At5g13630	GUN5	magnesium-chelatase subunit chlH, chloroplast, putative / Mg-protoporphyrin IX chelatase, putative (CHLH)
At1g73650	DUF1295	Protein of unknown function (DUF1295)
At5g13090
At3g62820	inhibitor	Plant invertase/pectin methylesterase inhibitor superfamily protein
At3g63410	VTE3	S-adenosyl-L-methionine-dependent methyltransferases superfamily protein
At1g60270	BGLU6	beta glucosidase 6
At1g77400
At1g02150	Tetratricopeptide repeat (TPR)-like	Tetratricopeptide repeat (TPR)-like superfamily protein
At5g63040
At4g31040	CemA-like proton extrusion	CemA-like proton extrusion protein-related
At1g54520
At2g41040	transferase	S-adenosyl-L-methionine-dependent methyltransferases superfamily protein
At1g76800	VIT	Vacuolar iron transporter (VIT) family protein
At2g27360	hydrolase	GDSL-like Lipase/Acylhydrolase superfamily protein
At3g25890	CRF11	Integrase-type DNA-binding superfamily protein
At1g18460	alpha/beta-Hydrolases	alpha/beta-Hydrolases superfamily protein
At5g43270	SPL2	squamosa promoter binding protein-like 2
At1g06190	RHON1	Rho termination factor
At5g16400	TRXF2	thioredoxin F2
At2g40690	SFD1	NAD-dependent glycerol-3-phosphate dehydrogenase family protein
At1g52590	DCC	Putative thiol-disulphide oxidoreductase DCC
At5g11060	KNAT4	KNOTTED1-like homeobox gene 4
At2g05380	GRP3S	glycine-rich protein 3 short isoform
At1g74470	oxidoreductase	Pyridine nucleotide-disulphide oxidoreductase family protein
At1g48450	DUF760	Protein of unknown function (DUF760)
At1g52100	Mannose-binding lectin	Mannose-binding lectin superfamily protein
At5g30510	RPS1	ribosomal protein S1
At5g46790	RCAR12	PYR1-like 1
At5g20630	GLP3B	germin 3
At5g14100	NAP14	non-intrinsic ABC protein 14
At2g24020	COG0718	Uncharacterised BCR, YbaB family COG0718
At1g69550	TIR-NBS-LRR	disease resistance protein (TIR-NBS-LRR class)
At4g26555	isomerase	FKBP-like peptidyl-prolyl cis-trans isomerase family protein
At4g03400	GH3-10	Auxin-responsive GH3 family protein
At3g12780	PGK1	phosphoglycerate kinase 1
At4g35450	AKR2A	ankyrin repeat-containing protein 2
At5g14460	synthase	Pseudouridine synthase family protein
At2g19280	PPR	Pentatricopeptide repeat (PPR) superfamily protein
At3g02660	FAC31	Tyrosyl-tRNA synthetase, class Ib, bacterial/mitochondrial
At4g02510	TOC86	translocon at the outer envelope membrane of chloroplasts 159
At1g33330	Class I peptide chain release factor	Class I peptide chain release factor
At2g32290	BMY5	beta-amylase 6
At5g05690	DWF3	Cytochrome P450 superfamily protein
At3g46130	MYB48	myb domain protein 48
At4g34290	SWIB/MDM2 domain	SWIB/MDM2 domain superfamily protein
At1g33290	hydrolase	P-loop containing nucleoside triphosphate hydrolases superfamily protein
At4g24670	TAR2	tryptophan aminotransferase related 2
At2g25830	YebC	YebC-related
At4g00030	fibrillin	Plastid-lipid associated protein PAP / fibrillin family protein
At4g22830
At5g02480	chaperonin	HSP20-like chaperones superfamily protein
At4g02260	RSH1	RELA/SPOT homolog 1
At3g61220	SDR1	NAD(P)-binding Rossmann-fold superfamily protein
At2g26550	HO2	heme oxygenase 2
At3g44890	RPL9	ribosomal protein L9
At2g16500	SPE1	arginine decarboxylase 1
At5g17870	PSRP6	plastid-specific 50S ribosomal protein 6
At1g11780	oxygenase	oxidoreductase, 2OG-Fe(II) oxygenase family protein
At3g61950	DNA-binding	basic helix-loop-helix (bHLH) DNA-binding superfamily protein
At2g42070	NUDX23	nudix hydrolase homolog 23
At5g66570	PSBO1	PS II oxygen-evolving complex 1
At1g04530	TPR4	Tetratricopeptide repeat (TPR)-like superfamily protein
At1g73170	hydrolase	P-loop containing nucleoside triphosphate hydrolases superfamily protein
At5g59770	PTPLA	Protein-tyrosine phosphatase-like, PTPLA
At1g15820	LHCB6	light harvesting complex photosystem II subunit 6
At2g16280	KCS9	3-ketoacyl-CoA synthase 9
At5g65010	ASN2	asparagine synthetase 2
At1g19715	Mannose-binding lectin	Mannose-binding lectin superfamily protein
At2g45530	RING/U-box	RING/U-box superfamily protein
At1g30530	UGT78D1	UDP-glucosyl transferase 78D1
At3g11670	DGD1	UDP-Glycosyltransferase superfamily protein
At2g42130	fibrillin	Plastid-lipid associated protein PAP / fibrillin family protein
At4g04750	Major facilitator	Major facilitator superfamily protein
At1g07450	Rossmann-fold	NAD(P)-binding Rossmann-fold superfamily protein
At5g01075	hydrolase	Glycosyl hydrolase family 35 protein
At4g00780	TRAF-like	TRAF-like family protein
At4g33520	PAA1	P-type ATP-ase 1
At5g53880
At2g28100	FUC1	alpha-L-fucosidase 1
At4g28290
At1g34780	APRL4	APR-like 4
At1g04800	glycine-rich	glycine-rich protein
At5g19170	DUF239	Protein of Unknown Function (DUF239)
At2g01760	RR14	response regulator 14
At2g41090	EF-hand	Calcium-binding EF-hand family protein
At5g45170	HAD	Haloacid dehalogenase-like hydrolase (HAD) superfamily protein
At1g61900
At2g44210	DUF239	Protein of Unknown Function (DUF239)
At3g06080	TBL10	Plant protein of unknown function (DUF828)
At3g01960
At3g26960	extensin	Pollen Ole e 1 allergen and extensin family protein
At1g14840	MAP70-4	microtubule-associated proteins 70-4
At3g06730	TRX z	Thioredoxin z
At1g33110	MATE efflux	MATE efflux family protein
At4g05180	PSII-Q	photosystem II subunit Q-2
At1g01170	DUF1138	Protein of unknown function (DUF1138)
At3g19220	SCO2	protein disulfide isomerases
At4g29070	lipase	Phospholipase A2 family protein
At4g17300	OVA8	Class II aminoacyl-tRNA and biotin synthetases superfamily protein
At1g63850	BTB/POZ	BTB/POZ domain-containing protein
At2g21200	SAUR-like auxin-responsive	SAUR-like auxin-responsive protein family
At3g60290	2OG	2-oxoglutarate (2OG) and Fe(II)-dependent oxygenase superfamily protein
At5g27360	SFP2	Major facilitator superfamily protein
At1g01140	SnRK3.12	CBL-interacting protein kinase 9
At1g27510	EX2	Protein of unknown function (DUF3506)
At4g39770	TPPH	Haloacid dehalogenase-like hydrolase (HAD) superfamily protein
At5g10690	PPR	pentatricopeptide (PPR) repeat-containing protein / CBS domain-containing protein
At5g04530	KCS19	3-ketoacyl-CoA synthase 19
At1g32220	Rossmann-fold	NAD(P)-binding Rossmann-fold superfamily protein
At3g20230	L18p/L5e	Ribosomal L18p/L5e family protein
At4g12300	CYP706A4	cytochrome P450, family 706, subfamily A, polypeptide 4
At3g47250	DUF247	Plant protein of unknown function (DUF247)
At3g49140	PPR	Pentatricopeptide repeat (PPR) superfamily protein
At2g04700	ferredoxin thioredoxin reductase catalytic	ferredoxin thioredoxin reductase catalytic beta chain family protein
At1g07280	Tetratricopeptide repeat (TPR)-like	Tetratricopeptide repeat (TPR)-like superfamily protein
At5g10250	DOT3	Phototropic-responsive NPH3 family protein
At5g17790	VAR3	zinc finger (Ran-binding) family protein
At2g45450	ZPR1	protein binding
At3g14760
At5g01880	RING/U-box	RING/U-box superfamily protein
At1g63680	PDE316	acid-amino acid ligases;ligases;ATP binding;ATP binding;ligases
At5g08410	FTRA2	ferredoxin/thioredoxin reductase subunit A (variable subunit) 2
At2g37660	Rossmann-fold	NAD(P)-binding Rossmann-fold superfamily protein
At5g14760	FIN4	L-aspartate oxidase
At1g67440	emb1688	Minichromosome maintenance (MCM2/3/5) family protein
At1g31350	KUF1	KAR-UP F-box 1
At1g21065
At4g37550	Formamidase	Acetamidase/Formamidase family protein
At1g79160
At1g79600	kinase	Protein kinase superfamily protein
At2g20875	EPF1	epidermal patterning factor 1
At5g66740	DUF620	Protein of unknown function (DUF620)
At2g25510
At3g12080	emb2738	GTP-binding family protein
At1g67865
At5g07690	PMG2	myb domain protein 29
At1g49780	PUB26	plant U-box 26
At1g30380	PSAK	photosystem I subunit K
At3g18500	I-like	DNAse I-like superfamily protein
At3g48460	hydrolase	GDSL-like Lipase/Acylhydrolase superfamily protein
At2g39850	endopeptidase	Subtilisin-like serine endopeptidase family protein
At5g35630	GS2	glutamine synthetase 2
At5g53030
At1g76880	Duplicated homeodomain-like	Duplicated homeodomain-like superfamily protein
At1g31410	putrescine-binding periplasmic	putrescine-binding periplasmic protein-related
At5g41900	alpha/beta-Hydrolases	alpha/beta-Hydrolases superfamily protein
At1g60800	NIK3	NSP-interacting kinase 3
At4g12060	Double Clp-N motif	Double Clp-N motif protein
At3g46630	DUF3223	Protein of unknown function (DUF3223)
At3g22120	CWLP	cell wall-plasma membrane linker protein
At2g01850	XTH27	endoxyloglucan transferase A3
At2g33330	PDLP3	plasmodesmata-located protein 3
At1g19920	ASA1	Pseudouridine synthase/archaeosine transglycosylase-like family protein
At3g24506
At2g47940	EMB3117	DEGP protease 2
At3g44430
At4g15660	Thioredoxin	Thioredoxin superfamily protein
At3g57830	kinase	Leucine-rich repeat protein kinase family protein
At2g43330	INT1	inositol transporter 1
At2g22980	SCPL13	serine carboxypeptidase-like 13
At3g19810	DUF177	Protein of unknown function (DUF177)
At3g16220	LigT	Predicted eukaryotic LigT
At4g38430	ROPGEF1	rho guanyl-nucleotide exchange factor 1
At5g37680	ARLA1A	ADP-ribosylation factor-like A1A
At4g32770	VTE1	tocopherol cyclase, chloroplast / vitamin E deficient 1 (VTE1) / sucrose export defective 1 (SXD1)
At5g18660	PCB2	NAD(P)-binding Rossmann-fold superfamily protein
At3g04870	ZDS	zeta-carotene desaturase
At5g49940	NFU2	NIFU-like protein 2
At2g34060	Peroxidase	Peroxidase superfamily protein
At3g47420	PS3	phosphate starvation-induced gene 3
At5g55910	D6PK	D6 protein kinase
At2g26250	KCS10	3-ketoacyl-CoA synthase 10
At2g47590	PHR2	photolyase/blue-light receptor 2
At4g34350	ISPH	4-hydroxy-3-methylbut-2-enyl diphosphate reductase
At3g26490	NPH3	Phototropic-responsive NPH3 family protein
At1g31330	PSAF	photosystem I subunit F
At5g44530	Subtilase	Subtilase family protein
At3g04260	PTAC3	plastid transcriptionally active 3
At5g41920	transcription	GRAS family transcription factor
At2g41370	BOP2	Ankyrin repeat family protein / BTB/POZ domain-containing protein
At1g27940	PGP13	P-glycoprotein 13
At4g02630	kinase	Protein kinase superfamily protein
At2g38270	CXIP2	CAX-interacting protein 2
At5g20070	NUDX19	nudix hydrolase homolog 19
At1g17840	WBC11	white-brown complex homolog protein 11
At4g39235
At3g54990	SMZ	Integrase-type DNA-binding superfamily protein
At5g17400	ER-ANT1	endoplasmic reticulum-adenine nucleotide transporter 1
At3g57600	DNA-binding	Integrase-type DNA-binding superfamily protein
At3g01490	kinase	Protein kinase superfamily protein
At5g03560	Tetratricopeptide repeat (TPR)-like	Tetratricopeptide repeat (TPR)-like superfamily protein
At3g47500	CDF3	cycling DOF factor 3
At5g50110	transferase	S-adenosyl-L-methionine-dependent methyltransferases superfamily protein
At4g25830	UPF0497	Uncharacterised protein family (UPF0497)
At1g58150
At5g48630	Cyclin	Cyclin family protein
At3g52840	BGAL2	beta-galactosidase 2
At5g47900	DUF1624	Protein of unknown function (DUF1624)
At5g45060	TIR-NBS-LRR	Disease resistance protein (TIR-NBS-LRR class) family
At1g79040	PSBR	photosystem II subunit R
At1g61520	LHCA3	photosystem I light harvesting complex gene 3
At4g22570	APT3	adenine phosphoribosyl transferase 3
At2g05520	GRP3	glycine-rich protein 3
At3g54890	LHCA1	photosystem I light harvesting complex gene 1
At5g06060	Rossmann-fold	NAD(P)-binding Rossmann-fold superfamily protein
At5g56100	oleosin	glycine-rich protein / oleosin
At3g14450	CID9	CTC-interacting domain 9
At4g19830	isomerase	FKBP-like peptidyl-prolyl cis-trans isomerase family protein
At1g11870	SRS	Seryl-tRNA synthetase
At1g18650	PDCB3	plasmodesmata callose-binding protein 3
At1g54740	DUF3049	Protein of unknown function (DUF3049)
At4g28210	EMB1923	embryo defective 1923
At2g32100	OFP16	ovate family protein 16
At1g48100	Pectin lyase-like	Pectin lyase-like superfamily protein
At1g69800	CBS	Cystathionine beta-synthase (CBS) protein
At1g49930
At1g49980	RNA polymerase	DNA/RNA polymerases superfamily protein
At1g25290	RBL8	RHOMBOID-like protein 10
At5g57040	glyoxalase I	Lactoylglutathione lyase / glyoxalase I family protein
At3g57020	phosphotriesterase	Calcium-dependent phosphotriesterase superfamily protein
At2g16380	Sec14p-like phosphatidylinositol transfer	Sec14p-like phosphatidylinositol transfer family protein
At3g02050	KUP3	K+ uptake transporter 3
At5g60600	ISPG	4-hydroxy-3-methylbut-2-enyl diphosphate synthase
At3g05750	TRM6
At3g58140	IIc	phenylalanyl-tRNA synthetase class IIc family protein
At1g08570	ACHT4	atypical CYS HIS rich thioredoxin 4
At2g04032	ZIP7	zinc transporter 7 precursor
At5g08280	HEMC	hydroxymethylbilane synthase
At5g06130	chaperonin	chaperone protein dnaJ-related
At4g37800	XTH7	xyloglucan endotransglucosylase/hydrolase 7
At2g41140	CRK1	CDPK-related kinase 1
At5g03370	acylphosphatase	acylphosphatase family
At4g07400	VFB3	VIER F-box proteine 3
At1g15140	oxidoreductase	FAD/NAD(P)-binding oxidoreductase
At4g10340	LHCB5	light harvesting complex of photosystem II 5
At5g26790
At5g27730	DUF1624	Protein of unknown function (DUF1624)
At1g76130	AMY2	alpha-amylase-like 2
At3g13180	NusB	NOL1/NOP2/sun family protein / antitermination NusB domain-containing protein
At1g66980	SNC4	suppressor of npr1-1 constitutive 4
At3g18680	kinase	Amino acid kinase family protein
At3g56160	Sodium Bile acid symporter	Sodium Bile acid symporter family
At1g78270	UGT85A4	UDP-glucosyl transferase 85A4
At5g54980	UPF0497	Uncharacterised protein family (UPF0497)
At1g63970	MECPS	isoprenoid F
At1g15510	VAC1	Tetratricopeptide repeat (TPR)-like superfamily protein
At2g40610	EXPA8	expansin A8
At1g19670	CORI1	chlorophyllase 1
At2g19860	HXK2	hexokinase 2
At5g07370	IPK2a	inositol polyphosphate kinase 2 alpha
At1g34640	peptidases	peptidases
At1g10660
At3g59870
At3g23805	RALFL24	ralf-like 24
At4g35950	ROP5	RAC-like 6
At2g45960	TMP-A	plasma membrane intrinsic protein 1B
At1g12240	VAC-INV	Glycosyl hydrolases family 32 protein
At1g74910	pyrophosphorylase	ADP-glucose pyrophosphorylase family protein
At2g23610	MES3	methyl esterase 3
At5g52520	PRORS1	Class II aaRS and biotin synthetases superfamily protein
At3g58000	VQ motif	VQ motif-containing protein
At1g27050	homeobox 54	homeobox protein 54
At5g49230	HRB1	Drought-responsive family protein
At3g19720	DRP5B	P-loop containing nucleoside triphosphate hydrolases superfamily protein
832541
At1g70100
At2g33735	DnaJ-domain	Chaperone DnaJ-domain superfamily protein
At4g32915
At3g29240	DUF179	Protein of unknown function (DUF179)
At1g56050	GTP-binding	GTP-binding protein-related
At5g22830	MRS2-11	magnesium (Mg) transporter 10
At5g64570	XYL4	beta-D-xylosidase 4
At1g77930	DnaJ-domain	Chaperone DnaJ-domain superfamily protein
At5g19730	Pectin lyase-like	Pectin lyase-like superfamily protein
At4g11570	HAD	Haloacid dehalogenase-like hydrolase (HAD) superfamily protein
At1g50840	PolIA	polymerase gamma 2
At5g53160	RCAR3	regulatory components of ABA receptor 3
At1g22140
At4g20840	Berberine	FAD-binding Berberine family protein
At1g48960	hydrolase	Adenine nucleotide alpha hydrolases-like superfamily protein
At2g46340	SPA1	SPA (suppressor of phyA-105) protein family
At3g15690	Single hybrid motif	Single hybrid motif superfamily protein
At2g01400
At1g12410	NCLPP2	CLP protease proteolytic subunit 2
At3g63120	CYCP1;1	cyclin p1;1
At5g27150	NHX1	Na+/H+ exchanger 1
At1g63610
At1g52190	Major facilitator	Major facilitator superfamily protein
At1g14440	ZHD4	homeobox protein 31
At4g35290	GLUR2	glutamate receptor 2
At1g03475	LIN2	Coproporphyrinogen III oxidase
At4g14690	ELIP2	Chlorophyll A-B binding family protein
At4g21860	MSRB2	methionine sulfoxide reductase B 2
At1g10830	Z-ISO	15-cis-zeta-carotene isomerase
At1g04110	SDD1	Subtilase family protein
At1g70580	GGT2	alanine-2-oxoglutarate aminotransferase 2
At5g16010	dehydrogenase	3-oxo-5-alpha-steroid 4-dehydrogenase family protein
At2g26280	CID7	CTC-interacting domain 7
At5g17560	BolA-like	BolA-like family protein
At1g18330	RVE7	Homeodomain-like superfamily protein
At5g43260	chaperonin	chaperone protein dnaJ-related
At3g21560	UGT84A2	UDP-Glycosyltransferase superfamily protein
At5g09870	CESA5	cellulose synthase 5
At2g15620	NIR1	nitrite reductase 1
At5g53900	WNK	Serine/threonine-protein kinase WNK (With No Lysine)-related
At1g01490	Heavy metal transport/detoxification	Heavy metal transport/detoxification superfamily protein
At3g50440	MES10	methyl esterase 10
At5g67190	DEAR2	DREB and EAR motif protein 2
At2g42750	N-terminal	DNAJ heat shock N-terminal domain-containing protein
At2g24790	COL3	CONSTANS-like 3
At4g34240	ALDH3I1	aldehyde dehydrogenase 3I1
At4g03060	AOP2	AOP2 (ALKENYL HYDROXALKYL PRODUCING 2); oxidoreductase, acting on paired donors, with incorporation or reduction of molecular oxygen, 2-oxoglutarate as one donor, and incorporation of one atom each of oxygen into both donors
At5g64050	OVA3	glutamate tRNA synthetase
At2g24580	oxidoreductase	FAD-dependent oxidoreductase family protein
At3g11630	Thioredoxin	Thioredoxin superfamily protein
At2g14910
At5g15840	FG	B-box type zinc finger protein with CCT domain
At1g60690	oxidoreductase	NAD(P)-linked oxidoreductase superfamily protein
At3g21020	transposable	transposable element gene
At1g27120	transferase	Galactosyltransferase family protein
At3g28130	UMAMIT44	nodulin MtN21 /EamA-like transporter family protein
At1g65420	NPQ7	Protein of unknown function (DUF565)
At4g38710	glycine-rich	glycine-rich protein
At2g20860	LIP1	lipoic acid synthase 1
At5g62220	XLT2	glycosyltransferase 18
At1g80940
At3g16890	PPR40	pentatricopeptide (PPR) domain protein 40
At4g19450	Major facilitator	Major facilitator superfamily protein
At1g54310	transferase	S-adenosyl-L-methionine-dependent methyltransferases superfamily protein
At2g40760	phosphatase	Rhodanese/Cell cycle control phosphatase superfamily protein
At1g03870	FLA9	FASCICLIN-like arabinoogalactan 9
At2g02410
At3g23050	IAA7	indole-3-acetic acid 7
At2g21340	MATE efflux	MATE efflux family protein
At4g23990	CSLG3	cellulose synthase like G3
At1g63670	TRM12	Protein of unknown function (DUF3741)
At3g62980	TIR1	F-box/RNI-like superfamily protein
At5g62670	HA11	H(+)-ATPase 11
At3g12210	DNA binding	DNA binding
836880
At5g43850	ARD4	RmlC-like cupins superfamily protein
At5g55260	PPX2	protein phosphatase X 2
At3g13000	DUF547	Protein of unknown function, DUF547
At4g34250	KCS16	3-ketoacyl-CoA synthase 16
At1g75820	FLO5	Leucine-rich receptor-like protein kinase family protein
At5g43700	IAA4	AUX/IAA transcriptional regulator family protein
At3g58090	dirigent-like	Disease resistance-responsive (dirigent-like protein) family protein
At2g45970	LCR	cytochrome P450, family 86, subfamily A, polypeptide 8
At4g14910	HISN5B	HISTIDINE BIOSYNTHESIS 5B
At5g02940	DUF1012	Protein of unknown function (DUF1012)
At4g23820	Pectin lyase-like	Pectin lyase-like superfamily protein
At4g27657
At2g17340	UCP030210	Uncharacterised conserved protein (UCP030210)
At5g47540	Mo25	Mo25 family protein
At4g31780	UGT81A1	monogalactosyl diacylglycerol synthase 1
At3g16370	hydrolase	GDSL-like Lipase/Acylhydrolase superfamily protein
At3g46900	COPT2	copper transporter 2
At1g80380	hydrolase	P-loop containing nucleoside triphosphate hydrolases superfamily protein
At1g64970	VTE4	gamma-tocopherol methyltransferase
At2g24220	PUP5	purine permease 5
